# Supplementary material for: PI3K/HSCB axis facilitates FOG1 nuclear translocation to promote erythropoiesis and megakaryopoiesis
Source: eLife. 2024 May 17;13:RP95815. doi: 10.7554/eLife.95815 (PMC11101173; doi:10.7554/eLife.95815)
Supplement: Figure 1—source data 1. [file elife-95815-fig1-data1.zip]

Archive with 8 entries (5 files):
- Figure 1—Source Data 1/Figure 1A Raw WB data/
- Figure 1—Source Data 1/Figure 1A Raw WB data/Figure 1A GAPDH.tif
- Figure 1—Source Data 1/Figure 1A Raw WB data/Figure 1A HSCB.tif
- Figure 1—Source Data 1/Figure 1A Raw WB data/Figure 1A ISCU.tif
- Figure 1—Source Data 1/Figure 1A Raw WB data/Figure 1A NFS1.tif
- Figure 1—Source Data 1/Labelled WB data/
- Figure 1—Source Data 1/Labelled WB data/Source blot data for Figure 1.tif
- Figure 1—Source Data 1/
