# Supplementary material for: PI3K/HSCB axis facilitates FOG1 nuclear translocation to promote erythropoiesis and megakaryopoiesis
Source: eLife. 2024 May 17;13:RP95815. doi: 10.7554/eLife.95815 (PMC11101173; doi:10.7554/eLife.95815)
Supplement: Figure 2—source data 1. [file elife-95815-fig2-data1.zip]

Archive with 20 entries (16 files):
- Figure 2—Source Data 1/
- Figure 2—Source Data 1/Figure 2A Raw WB data/
- Figure 2—Source Data 1/Figure 2A Raw WB data/Figure 2A GAPDH.tif
- Figure 2—Source Data 1/Figure 2A Raw WB data/Figure 2A GYPA.tif
- Figure 2—Source Data 1/Figure 2A Raw WB data/Figure 2A HSCB.tif
- Figure 2—Source Data 1/Figure 2A Raw WB data/Figure 2A SPTA1.tif
- Figure 2—Source Data 1/Figure 2F Raw WB data/
- Figure 2—Source Data 1/Figure 2F Raw WB data/Figure 2F E 2-day FOG1.tif
- Figure 2—Source Data 1/Figure 2F Raw WB data/Figure 2F E 2-day GATA1.tif
- Figure 2—Source Data 1/Figure 2F Raw WB data/Figure 2F E 2-day LMNB1.tif
- Figure 2—Source Data 1/Figure 2F Raw WB data/Figure 2F E 2-day LYAR.tif
- Figure 2—Source Data 1/Figure 2F Raw WB data/Figure 2F E 2-day NAA30.tif
- Figure 2—Source Data 1/Figure 2F Raw WB data/Figure 2F K562 FOG1.tif
- Figure 2—Source Data 1/Figure 2F Raw WB data/Figure 2F K562 GATA1.tif
- Figure 2—Source Data 1/Figure 2F Raw WB data/Figure 2F K562 LMNB1.tif
- Figure 2—Source Data 1/Figure 2F Raw WB data/Figure 2F K562 LYAR.tif
- Figure 2—Source Data 1/Figure 2F Raw WB data/Figure 2F K562 NAA30.tif
- Figure 2—Source Data 1/Labelled WB data/
- Figure 2—Source Data 1/Labelled WB data/Source blot data for Figure 2A.tif
- Figure 2—Source Data 1/Labelled WB data/Source blot data for Figure 2F.tif
