# Supplementary material for: PI3K/HSCB axis facilitates FOG1 nuclear translocation to promote erythropoiesis and megakaryopoiesis
Source: eLife. 2024 May 17;13:RP95815. doi: 10.7554/eLife.95815 (PMC11101173; doi:10.7554/eLife.95815)
Supplement: Figure 3—source data 1. [file elife-95815-fig3-data1.zip]

Archive with 23 entries (19 files):
- Figure 3—Source Data 1/
- Figure 3—Source Data 1/Figure 3A Raw WB data/
- Figure 3—Source Data 1/Figure 3A Raw WB data/Figure 3A E 2-day GAPDH.tif
- Figure 3—Source Data 1/Figure 3A Raw WB data/Figure 3A E 2-day GATA1.tif
- Figure 3—Source Data 1/Figure 3A Raw WB data/Figure 3A E 2-day HSCB.tif
- Figure 3—Source Data 1/Figure 3A Raw WB data/Figure 3A E 2-day LMNB1.tif
- Figure 3—Source Data 1/Figure 3A Raw WB data/Figure 3A E 2-day N-FOG1.tif
- Figure 3—Source Data 1/Figure 3A Raw WB data/Figure 3A K562 GAPDH.tif
- Figure 3—Source Data 1/Figure 3A Raw WB data/Figure 3A K562 GATA1.tif
- Figure 3—Source Data 1/Figure 3A Raw WB data/Figure 3A K562 GYPA.tif
- Figure 3—Source Data 1/Figure 3A Raw WB data/Figure 3A K562 HSCB.tif
- Figure 3—Source Data 1/Figure 3A Raw WB data/Figure 3A K562 LMNB1.tif
- Figure 3—Source Data 1/Figure 3A Raw WB data/Figure 3A K562 N-FOG1.tif
- Figure 3—Source Data 1/Figure 3A Raw WB data/Figure 3A K562 SPTA1.tif
- Figure 3—Source Data 1/Figure 3A Raw WB data/Figure 3A total FOG1.tif
- Figure 3—Source Data 1/Figure 3F Raw WB data/
- Figure 3—Source Data 1/Figure 3F Raw WB data/Figure 3F E 2-day ACTB.tif
- Figure 3—Source Data 1/Figure 3F Raw WB data/Figure 3F E 2-day C-FOG1.tif
- Figure 3—Source Data 1/Figure 3F Raw WB data/Figure 3F K562 ACTB.tif
- Figure 3—Source Data 1/Figure 3F Raw WB data/Figure 3F K562 C-FOG1.tif
- Figure 3—Source Data 1/Labelled WB data/
- Figure 3—Source Data 1/Labelled WB data/Source blot data for Figure 3A.tif
- Figure 3—Source Data 1/Labelled WB data/Source blot data for Figure 3F.tif
