# Supplementary material for: PI3K/HSCB axis facilitates FOG1 nuclear translocation to promote erythropoiesis and megakaryopoiesis
Source: eLife. 2024 May 17;13:RP95815. doi: 10.7554/eLife.95815 (PMC11101173; doi:10.7554/eLife.95815)
Supplement: Figure 4—source data 1. [file elife-95815-fig4-data1.zip]

Archive with 32 entries (27 files):
- Figure 4—Source Data 1/
- Figure 4—Source Data 1/Figure 4B Raw WB data/
- Figure 4—Source Data 1/Figure 4B Raw WB data/Figure 4B EPO+CRISPR HSCB FOG1.tif
- Figure 4—Source Data 1/Figure 4B Raw WB data/Figure 4B EPO+CRISPR HSCB TACC3.tif
- Figure 4—Source Data 1/Figure 4B Raw WB data/Figure 4B EPO+CRISPR NC FOG1.tif
- Figure 4—Source Data 1/Figure 4B Raw WB data/Figure 4B EPO+CRISPR NC TACC3.tif
- Figure 4—Source Data 1/Figure 4C Raw WB data/
- Figure 4—Source Data 1/Figure 4C Raw WB data/Figure 4C shHSCB FOG1.tif
- Figure 4—Source Data 1/Figure 4C Raw WB data/Figure 4C shHSCB TACC3.tif
- Figure 4—Source Data 1/Figure 4C Raw WB data/Figure 4C shNC FOG1.tif
- Figure 4—Source Data 1/Figure 4C Raw WB data/Figure 4C shNC TACC3.tif
- Figure 4—Source Data 1/Figure 4D Raw WB data/
- Figure 4—Source Data 1/Figure 4D Raw WB data/Figure 4D E 2-day C-FOG1.tif
- Figure 4—Source Data 1/Figure 4D Raw WB data/Figure 4D E 2-day C-GAPDH.tif
- Figure 4—Source Data 1/Figure 4D Raw WB data/Figure 4D E 2-day FOG1.tif
- Figure 4—Source Data 1/Figure 4D Raw WB data/Figure 4D E 2-day GAPDH.tif
- Figure 4—Source Data 1/Figure 4D Raw WB data/Figure 4D E 2-day HSCB.tif
- Figure 4—Source Data 1/Figure 4D Raw WB data/Figure 4D E 2-day LMNB1.tif
- Figure 4—Source Data 1/Figure 4D Raw WB data/Figure 4D E 2-day N-FOG1.tif
- Figure 4—Source Data 1/Figure 4D Raw WB data/Figure 4D E 2-day TACC3.tif
- Figure 4—Source Data 1/Figure 4D Raw WB data/Figure 4D K562 C-FOG1.tif
- Figure 4—Source Data 1/Figure 4D Raw WB data/Figure 4D K562 C-GAPDH.tif
- Figure 4—Source Data 1/Figure 4D Raw WB data/Figure 4D K562 FOG1.tif
- Figure 4—Source Data 1/Figure 4D Raw WB data/Figure 4D K562 GAPDH.tif
- Figure 4—Source Data 1/Figure 4D Raw WB data/Figure 4D K562 HSCB.tif
- Figure 4—Source Data 1/Figure 4D Raw WB data/Figure 4D K562 LMNB1.tif
- Figure 4—Source Data 1/Figure 4D Raw WB data/Figure 4D K562 N-FOG1.tif
- Figure 4—Source Data 1/Figure 4D Raw WB data/Figure 4D K562 TACC3.tif
- Figure 4—Source Data 1/Labelled WB data/
- Figure 4—Source Data 1/Labelled WB data/Source blot data for Figure 4B.tif
- Figure 4—Source Data 1/Labelled WB data/Source blot data for Figure 4C.tif
- Figure 4—Source Data 1/Labelled WB data/Source blot data for Figure 4D.tif
