# Supplementary material for: PI3K/HSCB axis facilitates FOG1 nuclear translocation to promote erythropoiesis and megakaryopoiesis
Source: eLife. 2024 May 17;13:RP95815. doi: 10.7554/eLife.95815 (PMC11101173; doi:10.7554/eLife.95815)
Supplement: Figure 4—figure supplement 1—source data 1. [file elife-95815-fig4-figsupp1-data1.zip]

Archive with 7 entries (5 files):
- Figure 4–Figure Supplement 1–Source Data 1/Figure 4—figure supplement 1 Raw WB data/
- Figure 4–Figure Supplement 1–Source Data 1/Figure 4—figure supplement 1 Raw WB data/Figure 4—figure supplement 1 shHSCB FOG1.tif
- Figure 4–Figure Supplement 1–Source Data 1/Figure 4—figure supplement 1 Raw WB data/Figure 4—figure supplement 1 shHSCB MYO1E.tif
- Figure 4–Figure Supplement 1–Source Data 1/Figure 4—figure supplement 1 Raw WB data/Figure 4—figure supplement 1 shNC FOG1.tif
- Figure 4–Figure Supplement 1–Source Data 1/Figure 4—figure supplement 1 Raw WB data/Figure 4—figure supplement 1 shNC MYO1E.tif
- Figure 4–Figure Supplement 1–Source Data 1/Labelled blot data for Figure 4—figure supplement 1.tif
- Figure 4–Figure Supplement 1–Source Data 1/
