# Supplementary material for: PI3K/HSCB axis facilitates FOG1 nuclear translocation to promote erythropoiesis and megakaryopoiesis
Source: eLife. 2024 May 17;13:RP95815. doi: 10.7554/eLife.95815 (PMC11101173; doi:10.7554/eLife.95815)
Supplement: Figure 5—source data 1. [file elife-95815-fig5-data1.zip]

Archive with 40 entries (33 files):
- Figure 5—Source Data 1/
- Figure 5—Source Data 1/Figure 5A Raw WB data/
- Figure 5—Source Data 1/Figure 5A Raw WB data/Figure 5A C-FOG1.tif
- Figure 5—Source Data 1/Figure 5A Raw WB data/Figure 5A C-GAPDH.tif
- Figure 5—Source Data 1/Figure 5A Raw WB data/Figure 5A FOG1.tif
- Figure 5—Source Data 1/Figure 5A Raw WB data/Figure 5A GAPDH.tif
- Figure 5—Source Data 1/Figure 5A Raw WB data/Figure 5A HSCB.tif
- Figure 5—Source Data 1/Figure 5A Raw WB data/Figure 5A LMNB1.tif
- Figure 5—Source Data 1/Figure 5A Raw WB data/Figure 5A N-FOG1.tif
- Figure 5—Source Data 1/Figure 5A Raw WB data/Figure 5A TACC3.tif
- Figure 5—Source Data 1/Figure 5B Raw WB data/
- Figure 5—Source Data 1/Figure 5B Raw WB data/Figure 5B FOG1.tif
- Figure 5—Source Data 1/Figure 5B Raw WB data/Figure 5B GAPDH.tif
- Figure 5—Source Data 1/Figure 5B Raw WB data/Figure 5B HSCB.tif
- Figure 5—Source Data 1/Figure 5B Raw WB data/Figure 5B LMNB1.tif
- Figure 5—Source Data 1/Figure 5B Raw WB data/Figure 5B TACC3.tif
- Figure 5—Source Data 1/Figure 5D Raw WB data/
- Figure 5—Source Data 1/Figure 5D Raw WB data/Figure 5D C-FOG1.tif
- Figure 5—Source Data 1/Figure 5D Raw WB data/Figure 5D GAPDH.tif
- Figure 5—Source Data 1/Figure 5D Raw WB data/Figure 5D HSCB.tif
- Figure 5—Source Data 1/Figure 5D Raw WB data/Figure 5D LMNB1.tif
- Figure 5—Source Data 1/Figure 5D Raw WB data/Figure 5D N-FOG1.tif
- Figure 5—Source Data 1/Figure 5D Raw WB data/Figure 5D TACC3.tif
- Figure 5—Source Data 1/Figure 5E Raw WB data/
- Figure 5—Source Data 1/Figure 5E Raw WB data/Figure 5E GAPDH.tif
- Figure 5—Source Data 1/Figure 5E Raw WB data/Figure 5E TACC3.tif
- Figure 5—Source Data 1/Figure 5F Raw WB data/
- Figure 5—Source Data 1/Figure 5F Raw WB data/Figure 5F FOG1 IgG.tif
- Figure 5—Source Data 1/Figure 5F Raw WB data/Figure 5F FOG1.tif
- Figure 5—Source Data 1/Figure 5F Raw WB data/Figure 5F GAPDH.tif
- Figure 5—Source Data 1/Figure 5F Raw WB data/Figure 5F HSCB IgG.tif
- Figure 5—Source Data 1/Figure 5F Raw WB data/Figure 5F HSCB.tif
- Figure 5—Source Data 1/Figure 5F Raw WB data/Figure 5F LMNB1.tif
- Figure 5—Source Data 1/Figure 5F Raw WB data/Figure 5F TACC3.tif
- Figure 5—Source Data 1/Labelled WB data/
- Figure 5—Source Data 1/Labelled WB data/Source blot data for Figure 5A.tif
- Figure 5—Source Data 1/Labelled WB data/Source blot data for Figure 5B.tif
- Figure 5—Source Data 1/Labelled WB data/Source blot data for Figure 5D.tif
- Figure 5—Source Data 1/Labelled WB data/Source blot data for Figure 5E.tif
- Figure 5—Source Data 1/Labelled WB data/Source blot data for Figure 5F.tif
