# Supplementary material for: PI3K/HSCB axis facilitates FOG1 nuclear translocation to promote erythropoiesis and megakaryopoiesis
Source: eLife. 2024 May 17;13:RP95815. doi: 10.7554/eLife.95815 (PMC11101173; doi:10.7554/eLife.95815)
Supplement: Figure 6—source data 1. [file elife-95815-fig6-data1.zip]

Archive with 49 entries (42 files):
- Figure 6—Source Data 1/
- Figure 6—Source Data 1/Figure 6A Raw WB data/
- Figure 6—Source Data 1/Figure 6A Raw WB data/Figure 6A C-FOG1.tif
- Figure 6—Source Data 1/Figure 6A Raw WB data/Figure 6A C-GAPDH.tif
- Figure 6—Source Data 1/Figure 6A Raw WB data/Figure 6A FOG1.tif
- Figure 6—Source Data 1/Figure 6A Raw WB data/Figure 6A GAPDH.tif
- Figure 6—Source Data 1/Figure 6A Raw WB data/Figure 6A HSCB.tif
- Figure 6—Source Data 1/Figure 6A Raw WB data/Figure 6A LMNB1.tif
- Figure 6—Source Data 1/Figure 6A Raw WB data/Figure 6A N-FOG1.tif
- Figure 6—Source Data 1/Figure 6A Raw WB data/Figure 6A TACC3.tif
- Figure 6—Source Data 1/Figure 6B Raw WB data/
- Figure 6—Source Data 1/Figure 6B Raw WB data/Figure 6B EPO+Vehicle FOG1.tif
- Figure 6—Source Data 1/Figure 6B Raw WB data/Figure 6B EPO+Vehicle HSCB.tif
- Figure 6—Source Data 1/Figure 6B Raw WB data/Figure 6B EPO+Vehicle TACC3.tif
- Figure 6—Source Data 1/Figure 6B Raw WB data/Figure 6B EPO+Wortmannin FOG1.tif
- Figure 6—Source Data 1/Figure 6B Raw WB data/Figure 6B EPO+Wortmannin HSCB.tif
- Figure 6—Source Data 1/Figure 6B Raw WB data/Figure 6B EPO+Wortmannin TACC3.tif
- Figure 6—Source Data 1/Figure 6B Raw WB data/Figure 6B Vehicle FOG1.tif
- Figure 6—Source Data 1/Figure 6B Raw WB data/Figure 6B Vehicle HSCB.tif
- Figure 6—Source Data 1/Figure 6B Raw WB data/Figure 6B Vehicle TACC3.tif
- Figure 6—Source Data 1/Figure 6B Raw WB data/Figure 6B Wortmannin FOG1.tif
- Figure 6—Source Data 1/Figure 6B Raw WB data/Figure 6B Wortmannin HSCB.tif
- Figure 6—Source Data 1/Figure 6B Raw WB data/Figure 6B Wortmannin TACC3.tif
- Figure 6—Source Data 1/Figure 6C Raw WB data/
- Figure 6—Source Data 1/Figure 6C Raw WB data/Figure 6C E 2-day C-HSCB.tif
- Figure 6—Source Data 1/Figure 6C Raw WB data/Figure 6C E 2-day IgG.tif
- Figure 6—Source Data 1/Figure 6C Raw WB data/Figure 6C E 2-day TACC3.tif
- Figure 6—Source Data 1/Figure 6C Raw WB data/Figure 6C E 2-day pan-phospho for C-HSCB.tif
- Figure 6—Source Data 1/Figure 6C Raw WB data/Figure 6C E 2-day pan-phospho for TACC3.tif
- Figure 6—Source Data 1/Figure 6C Raw WB data/Figure 6C K562 C-HSCB.tif
- Figure 6—Source Data 1/Figure 6C Raw WB data/Figure 6C K562 IgG.tif
- Figure 6—Source Data 1/Figure 6C Raw WB data/Figure 6C K562 TACC3.tif
- Figure 6—Source Data 1/Figure 6C Raw WB data/Figure 6C K562 pan-phospho for C-HSCB.tif
- Figure 6—Source Data 1/Figure 6C Raw WB data/Figure 6C K562 pan-phospho for TACC3.tif
- Figure 6—Source Data 1/Figure 6D Raw WB data/
- Figure 6—Source Data 1/Figure 6D Raw WB data/Figure 6D E 2-day HSCB.tif
- Figure 6—Source Data 1/Figure 6D Raw WB data/Figure 6D E 2-day PIK3R1.tif
- Figure 6—Source Data 1/Figure 6D Raw WB data/Figure 6D K562 HSCB.tif
- Figure 6—Source Data 1/Figure 6D Raw WB data/Figure 6D K562 PIK3R1.tif
- Figure 6—Source Data 1/Figure 6E Raw WB data/
- Figure 6—Source Data 1/Figure 6E Raw WB data/Figure 6E GAPDH.tif
- Figure 6—Source Data 1/Figure 6E Raw WB data/Figure 6E GYPA.tif
- Figure 6—Source Data 1/Figure 6E Raw WB data/Figure 6E SPTA1.tif
- Figure 6—Source Data 1/Labelled WB data/
- Figure 6—Source Data 1/Labelled WB data/Source blot data for Figure 6A.tif
- Figure 6—Source Data 1/Labelled WB data/Source blot data for Figure 6B.tif
- Figure 6—Source Data 1/Labelled WB data/Source blot data for Figure 6C.tif
- Figure 6—Source Data 1/Labelled WB data/Source blot data for Figure 6D.tif
- Figure 6—Source Data 1/Labelled WB data/Source blot data for Figure 6E.tif
