# Supplementary material for: PI3K/HSCB axis facilitates FOG1 nuclear translocation to promote erythropoiesis and megakaryopoiesis
Source: eLife. 2024 May 17;13:RP95815. doi: 10.7554/eLife.95815 (PMC11101173; doi:10.7554/eLife.95815)
Supplement: Figure 7—source data 1. [file elife-95815-fig7-data1.zip]

Archive with 24 entries (19 files):
- Figure 7—Source Data 1/
- Figure 7—Source Data 1/Figure 7E Raw WB data/
- Figure 7—Source Data 1/Figure 7E Raw WB data/Figure 7E C-FOG1.tif
- Figure 7—Source Data 1/Figure 7E Raw WB data/Figure 7E C-GAPDH.tif
- Figure 7—Source Data 1/Figure 7E Raw WB data/Figure 7E FOG1.tif
- Figure 7—Source Data 1/Figure 7E Raw WB data/Figure 7E GAPDH.tif
- Figure 7—Source Data 1/Figure 7E Raw WB data/Figure 7E HSCB.tif
- Figure 7—Source Data 1/Figure 7E Raw WB data/Figure 7E LMNB1.tif
- Figure 7—Source Data 1/Figure 7E Raw WB data/Figure 7E N-FOG1.tif
- Figure 7—Source Data 1/Figure 7E Raw WB data/Figure 7E TACC3.tif
- Figure 7—Source Data 1/Figure 7E Raw WB data/Figure 7E p-AKT.tif
- Figure 7—Source Data 1/Figure 7E Raw WB data/Figure 7E pan-AKT.tif
- Figure 7—Source Data 1/Figure 7F Raw WB data/
- Figure 7—Source Data 1/Figure 7F Raw WB data/Figure 7F C-HSCB.tif
- Figure 7—Source Data 1/Figure 7F Raw WB data/Figure 7F IgG.tif
- Figure 7—Source Data 1/Figure 7F Raw WB data/Figure 7F TACC3.tif
- Figure 7—Source Data 1/Figure 7F Raw WB data/Figure 7F pan-phospho for C-HSCB.tif
- Figure 7—Source Data 1/Figure 7G Raw WB data/
- Figure 7—Source Data 1/Figure 7G Raw WB data/Figure 7G LMNB1.tif
- Figure 7—Source Data 1/Figure 7G Raw WB data/Figure 7G N-FOG1.tif
- Figure 7—Source Data 1/Labelled WB data/
- Figure 7—Source Data 1/Labelled WB data/Source blot data for Figure 7E.tif
- Figure 7—Source Data 1/Labelled WB data/Source blot data for Figure 7F.tif
- Figure 7—Source Data 1/Labelled WB data/Source blot data for Figure 7G.tif
