# Supplementary material for: PI3K/HSCB axis facilitates FOG1 nuclear translocation to promote erythropoiesis and megakaryopoiesis
Source: eLife. 2024 May 17;13:RP95815. doi: 10.7554/eLife.95815 (PMC11101173; doi:10.7554/eLife.95815)
Supplement: Supplementary file 6. [file elife-95815-supp6.xls]

Protein	Gene names	Description	Exp. q-value: Combined	Protein FDR Confidence: Combined	Sum PEP Score	Coverage [%]	# Peptides	# PSMs	# Unique Peptides	# AAs	MW [kDa]	calc. pI	Score Sequest HT: Sequest HT	# Razor Peptides	Control_1	Control_2	Control_3	HSCB-KO_1	HSCB-KO_2	HSCB-KO_3	Group_Control.average	Group_HSCB-KO.average	Group_HSCB-KO.vs.Group_Control.FC	pvalue
P04196	HRG	Histidine-rich glycoprotein OS=Homo sapiens OX=9606 GN=HRG PE=1 SV=1	0.051	Low	0.973	2	1	2	1	525	59.5	7.5	4.51	0	206.5	221.6	203.9	120.6	47.6	51.5	210.6666667	73.23333333	0.347626582	0.004847752
Q9HAW0	BRF2	Transcription factor IIIB 50 kDa subunit OS=Homo sapiens OX=9606 GN=BRF2 PE=1 SV=1	0.005	High	3.169	2	1	1	1	419	46.5	7.94	1.85	0	281.7	219.1	1059.7	212.9	211.3	226.8	520.1666667	217	0.417173983	0.324996447
Q86YZ3	HRNR	Hornerin OS=Homo sapiens OX=9606 GN=HRNR PE=1 SV=2	0	High	38.814	14	10	12	10	2850	282.2	10.04	28.03	0	2357.7	5376.9	3857.2	1491.2	1788.9	1890.3	3863.933333	1723.466667	0.446039442	0.071748272
Q58F21	BRDT	Bromodomain testis-specific protein OS=Homo sapiens OX=9606 GN=BRDT PE=1 SV=4	0.001	High	5.668	1	2	4	1	947	107.9	8.95	5.13	0	372.5	1808	708.9	651.2	496.2	444.9	963.1333333	530.7666667	0.55108327	0.379325889
P16402	H1-3	Histone H1.3 OS=Homo sapiens OX=9606 GN=H1-3 PE=1 SV=2	0	High	135.131	39	16	106	1	221	22.3	11.02	339.32	0	1106.1	448.3	753.5	512.9	337.5	455.6	769.3	435.3333333	0.565882404	0.165178119
Q8IX07	ZFPM1	Zinc finger protein ZFPM1 OS=Homo sapiens OX=9606 GN=ZFPM1 PE=1 SV=2	0	High	20.088	7	5	5	5	1006	104.8	7.87	18.1	0	1617.1	2053.5	2354.2	1155.4	1090.2	1427	2008.266667	1224.2	0.609580401	0.029910672
P62917	RPL8	60S ribosomal protein L8 OS=Homo sapiens OX=9606 GN=RPL8 PE=1 SV=2	0	High	26.806	27	8	13	8	257	28	11.03	25.29	0	4696	9310.9	5142.3	3848.9	4179.1	3927.4	6383.066667	3985.133333	0.624328954	0.178858535
P20930	FLG	Filaggrin OS=Homo sapiens OX=9606 GN=FLG PE=1 SV=3	0	High	21.202	6	8	10	8	4061	434.9	9.25	12.88	0	3148.6	3711.2	3905.1	2284.6	1908.6	2669.2	3588.3	2287.466667	0.637479215	0.014609773
A0A1B0GU48	EHMT1	Histone-lysine N-methyltransferase EHMT1 (Fragment) OS=Homo sapiens OX=9606 GN=EHMT1 PE=1 SV=1	0	High	107.389	27	23	38	1	981	105.8	6.04	109.64	0	1598.8	880	1273.5	638.9	1036.9	764.6	1250.766667	813.4666667	0.650374437	0.140912034
E7EQV9	RPL15	Ribosomal protein L15 (Fragment) OS=Homo sapiens OX=9606 GN=RPL15 PE=1 SV=1	0	High	16.367	29	5	7	5	174	20.5	11.28	18.17	0	3383.4	6233.8	3616.9	2861.6	3162.5	2798.2	4411.366667	2940.766667	0.666633923	0.185404384
Q9NX58	LYAR	Cell growth-regulating nucleolar protein OS=Homo sapiens OX=9606 GN=LYAR PE=1 SV=3	0	High	146.136	56	29	46	29	379	43.6	9.57	137.41	0	32535.2	24556.6	24999.7	18066.1	17374.7	20350.3	27363.83333	18597.03333	0.679620911	0.032933554
P14174	MIF	Macrophage migration inhibitory factor OS=Homo sapiens OX=9606 GN=MIF PE=1 SV=4	0.003	High	3.724	8	1	1	1	115	12.5	7.88	2.99	0	705	631.8	539.2	580.4	354.9	341.3	625.3333333	425.5333333	0.680490405	0.093542837
P62424	RPL7A	60S ribosomal protein L7a OS=Homo sapiens OX=9606 GN=RPL7A PE=1 SV=2	0	High	55.975	32	11	17	11	266	30	10.61	54.91	0	9654.8	15515.5	9764.2	7949.2	8904.3	7435.4	11644.83333	8096.3	0.695269719	0.148018707
Q6UWP8	SBSN	Suprabasin OS=Homo sapiens OX=9606 GN=SBSN PE=1 SV=2	0.001	High	6.542	6	1	1	1	590	60.5	7.01	5.14	0	259	212.8	238.1	169.5	128.3	202.8	236.6333333	166.8666667	0.705169742	0.051266246
Q9H4B7	TUBB1	Tubulin beta-1 chain OS=Homo sapiens OX=9606 GN=TUBB1 PE=1 SV=1	0	High	36.163	12	7	44	1	451	50.3	5.17	96.57	0	130.5	288.7	322.5	112.1	160.1	251.3	247.2333333	174.5	0.705810975	0.368904854
Q8N720	ZNF655	Zinc finger protein 655 OS=Homo sapiens OX=9606 GN=ZNF655 PE=1 SV=3	0.014	Medium	2.071	1	1	1	1	491	57.4	7.14	2.93	0	550.9	364.1	313.4	309.2	255.6	305.5	409.4666667	290.1	0.708482579	0.18321691
Q9Y4G6	TLN2	Talin-2 OS=Homo sapiens OX=9606 GN=TLN2 PE=1 SV=4	0	High	69.978	6	19	27	1	2542	271.4	5.57	79.09	0	960.9	833.7	1312.6	463.2	1013.3	727.3	1035.733333	734.6	0.709255922	0.231902134
A8MQB8	FMR1	Synaptic functional regulator FMR1 OS=Homo sapiens OX=9606 GN=FMR1 PE=1 SV=1	0.001	High	4.592	4	2	2	1	582	65.8	7.62	2.99	0	164	204.2	145.1	108.2	131.1	126.7	171.1	122	0.713033314	0.059187981
G3V3A0	SERPINA3	Alpha-1-antichymotrypsin OS=Homo sapiens OX=9606 GN=SERPINA3 PE=1 SV=1	0.003	High	3.736	5	1	1	1	205	23.4	5.64	3.09	0	188	116.9	89.5	81.8	58.9	144.2	131.4666667	94.96666667	0.722363083	0.400934753
K7ENP4	CEP192	Centrosomal protein of 192 kDa (Fragment) OS=Homo sapiens OX=9606 GN=CEP192 PE=1 SV=1	0.014	Medium	2.076	0	1	1	1	2076	228.4	6.07	1.9	0	100.7	122.9	113.7	74.2	89.4	81.5	112.4333333	81.7	0.726652831	0.016908677
P48454	PPP3CC	Serine/threonine-protein phosphatase 2B catalytic subunit gamma isoform OS=Homo sapiens OX=9606 GN=PPP3CC PE=1 SV=3	0	High	17.93	7	4	5	1	512	58.1	6.98	15.55	0	1016.3	1117.1	928.7	765	706.6	763.8	1020.7	745.1333333	0.73002188	0.008824238
Q96EB6	SIRT1	NAD-dependent protein deacetylase sirtuin-1 OS=Homo sapiens OX=9606 GN=SIRT1 PE=1 SV=2	0	High	10.515	6	4	4	4	747	81.6	4.67	6.25	0	2909.7	1711.8	1934.1	1728.8	1542.6	1515.4	2185.2	1595.6	0.73018488	0.190001754
A0A024R6I7	SERPINA1	Alpha-1-antitrypsin OS=Homo sapiens OX=9606 GN=SERPINA1 PE=1 SV=1	0	High	8.483	2	1	2	1	418	46.7	5.59	7.11	0	411.2	320.7	326.1	290.6	137.1	347.2	352.6666667	258.3	0.73241966	0.244765661
Q9NUN5	LMBRD1	Lysosomal cobalamin transport escort protein LMBD1 OS=Homo sapiens OX=9606 GN=LMBRD1 PE=1 SV=1	0	High	15.227	5	2	4	2	540	61.3	7.77	9.66	0	2091	1950.4	2187.9	1783.5	1177.4	1633.8	2076.433333	1531.566667	0.737594914	0.049018127
D6R9H0	UBE2J2	Ubiquitin-conjugating enzyme E2 J2 OS=Homo sapiens OX=9606 GN=UBE2J2 PE=1 SV=1	0.007	High	2.66	20	1	1	1	44	5	9.38	2.89	0	431.3	235.8	340.1	229	245.7	270.4	335.7333333	248.3666667	0.73977363	0.204831381
A0A0U1RQI5	SORBS1	Sorbin and SH3 domain-containing protein 1 (Fragment) OS=Homo sapiens OX=9606 GN=SORBS1 PE=1 SV=1	0	High	11.107	5	2	3	1	507	58	6.99	9.68	0	457.2	408.6	296.5	355.6	319.9	185.3	387.4333333	286.9333333	0.740600533	0.226458679
A0A140TA32	C4A	Complement C4-A OS=Homo sapiens OX=9606 GN=C4A PE=1 SV=1	0	High	9.043	2	2	2	2	1698	187.6	7.12	6.29	0	101.6	127.2	83.6	81.3	66.3	84.4	104.1333333	77.33333333	0.742637644	0.124677741
Q147X3	NAA30	N-alpha-acetyltransferase 30 OS=Homo sapiens OX=9606 GN=NAA30 PE=1 SV=1	0.001	High	6.178	6	2	2	2	362	39.3	5.52	4.94	0	683.7	628.4	554.7	462.7	430.5	499.1	622.2666667	464.1	0.745821727	0.020126865
P05496	ATP5MC1	ATP synthase F(0) complex subunit C1, mitochondrial OS=Homo sapiens OX=9606 GN=ATP5MC1 PE=1 SV=2	0.014	Medium	2.029	5	1	1	1	136	14.3	9.74	2.79	0	1229.4	577.2	1332.7	722.6	979.1	641.8	1046.433333	781.1666667	0.746503998	0.361037576
J3QRU1	YES1	Tyrosine-protein kinase OS=Homo sapiens OX=9606 GN=YES1 PE=1 SV=1	0	High	33.156	18	8	9	5	548	61.3	6.57	29.63	2	2563.8	4198.7	4520.2	2387.2	2540	3503.1	3760.9	2810.1	0.747188173	0.245481712
O75146	HIP1R	Huntingtin-interacting protein 1-related protein OS=Homo sapiens OX=9606 GN=HIP1R PE=1 SV=2	0	High	60.98	15	14	17	13	1068	119.3	6.67	50.28	1	7823.9	7171.1	6012.1	4945.4	5784.4	4966.5	7002.366667	5232.1	0.747190236	0.041432558
Q8N1N4	KRT78	Keratin, type II cytoskeletal 78 OS=Homo sapiens OX=9606 GN=KRT78 PE=1 SV=2	0.001	High	4.202	3	2	6	1	520	56.8	6.02	14.45	0	449.1	591.4	648.3	590	285.2	391.6	562.9333333	422.2666667	0.750118427	0.259593694
Q86W92	PPFIBP1	Liprin-beta-1 OS=Homo sapiens OX=9606 GN=PPFIBP1 PE=1 SV=2	0.031	Medium	1.264	1	1	1	1	1011	114	5.55	0	0	237.1	311.9	244.7	212.2	185.6	198.1	264.5666667	198.6333333	0.750787451	0.057608524
Q9BTU6	PI4K2A	Phosphatidylinositol 4-kinase type 2-alpha OS=Homo sapiens OX=9606 GN=PI4K2A PE=1 SV=1	0	High	8.345	6	2	2	2	479	54	8.29	6.27	0	615.5	697.8	633.2	493.1	469.7	506.6	648.8333333	489.8	0.754893398	0.004287623
O14791	APOL1	Apolipoprotein L1 OS=Homo sapiens OX=9606 GN=APOL1 PE=1 SV=5	0	High	15.884	4	1	16	1	398	43.9	5.81	66.58	0	2361.3	1951.7	2180.4	1919.2	1089.4	1914.1	2164.466667	1640.9	0.758108233	0.156033387
P16403	H1-2	Histone H1.2 OS=Homo sapiens OX=9606 GN=H1-2 PE=1 SV=2	0	High	149.685	49	19	110	3	213	21.4	10.93	349.33	16	96824.3	62682.1	76274.8	67174.5	56495.4	56187	78593.73333	59952.3	0.762812726	0.152301897
Q9H307	PNN	Pinin OS=Homo sapiens OX=9606 GN=PNN PE=1 SV=5	0	High	43.258	18	12	14	12	717	81.6	7.14	33.91	0	8901.9	6940.4	6029.1	6369	5485.6	4881	7290.466667	5578.533333	0.765181927	0.146325438
Q92831	KAT2B	Histone acetyltransferase KAT2B OS=Homo sapiens OX=9606 GN=KAT2B PE=1 SV=3	0	High	7.999	4	4	4	2	832	93	9.01	8.98	0	1971.4	1780.6	1742.7	1435.6	1314.2	1481.2	1831.566667	1410.333333	0.770014741	0.008239486
H7C0L5	ITIH4	Inter-alpha-trypsin inhibitor heavy chain H4 (Fragment) OS=Homo sapiens OX=9606 GN=ITIH4 PE=1 SV=1	0.001	High	5.227	2	1	9	1	719	80	5.45	7.1	0	2471.9	2189.6	2019	1894.6	1384	1871.9	2226.833333	1716.833333	0.770975226	0.074401287
H0YBT1	BAG4	BAG family molecular chaperone regulator 4 (Fragment) OS=Homo sapiens OX=9606 GN=BAG4 PE=1 SV=1	0.01	High	2.289	7	1	1	1	155	16.5	5.94	1.97	0	431.2	252.8	274.3	285.7	238.1	216	319.4333333	246.6	0.771992069	0.290655136
O95926	SYF2	Pre-mRNA-splicing factor SYF2 OS=Homo sapiens OX=9606 GN=SYF2 PE=1 SV=1	0.021	Medium	1.681	2	1	1	1	243	28.7	8.4	2.09	0	46.4	59.2	58.5	42	42.3	42.4	54.7	42.23333333	0.772090189	0.039973226
P11166	SLC2A1	Solute carrier family 2, facilitated glucose transporter member 1 OS=Homo sapiens OX=9606 GN=SLC2A1 PE=1 SV=2	0	High	20.908	12	5	6	5	492	54	8.72	19.1	0	2314.9	4068.9	4242.4	2073.3	2543.7	3595.4	3542.066667	2737.466667	0.772844479	0.350860215
A6ND36	FAM83G	Protein FAM83G OS=Homo sapiens OX=9606 GN=FAM83G PE=1 SV=2	0.026	Medium	1.451	1	1	1	1	823	90.8	6.39	0	0	170.6	238.5	202.6	148.1	174.9	150.4	203.9	157.8	0.773908779	0.097573632
Q7Z4Q2	HEATR3	HEAT repeat-containing protein 3 OS=Homo sapiens OX=9606 GN=HEATR3 PE=1 SV=2	0	High	10.891	5	3	3	3	680	74.5	5.11	8.32	0	514	641.8	448.6	454.1	390.5	399	534.8	414.5333333	0.775118424	0.116118846
Q86W50	METTL16	RNA N6-adenosine-methyltransferase METTL16 OS=Homo sapiens OX=9606 GN=METTL16 PE=1 SV=2	0	High	15.348	10	5	5	5	562	63.6	7.85	12.8	0	5492.9	3088.8	3241.4	2943.1	3813.8	2417	3941.033333	3057.966667	0.775930171	0.371156212
O75064	DENND4B	DENN domain-containing protein 4B OS=Homo sapiens OX=9606 GN=DENND4B PE=1 SV=4	0.004	High	3.277	1	1	1	1	1496	163.7	7.21	3.15	0	467.1	466.6	459.8	378.3	362.5	341.5	464.5	360.7666667	0.776677431	0.00068431
E9PM05	EI24	Etoposide-induced protein 2.4 homolog (Fragment) OS=Homo sapiens OX=9606 GN=EI24 PE=1 SV=1	0.001	High	4.502	8	2	2	2	187	21.6	9.73	4.49	0	1070.7	988.5	1075.8	716.8	849.1	869.9	1045	811.9333333	0.776969697	0.013842582
C9JTK4	AP2M1	AP-2 complex subunit mu OS=Homo sapiens OX=9606 GN=AP2M1 PE=1 SV=2	0	High	79.232	49	20	28	1	393	44.8	9.76	77.09	0	520.9	892.4	688.9	423.9	624.4	586.4	700.7333333	544.9	0.777613928	0.276444372
Q08495	DMTN	Dematin OS=Homo sapiens OX=9606 GN=DMTN PE=1 SV=3	0.004	High	3.429	2	1	1	1	405	45.5	8.88	2.36	0	364.1	479.1	593.7	332.2	374	413.9	478.9666667	373.3666667	0.779525367	0.207746962
J3KNQ1	ZFP1	Zinc finger protein 1 homolog OS=Homo sapiens OX=9606 GN=ZFP1 PE=1 SV=1	0.014	Medium	1.986	2	1	1	1	374	43.6	8.82	2.69	0	537.2	816.3	600.6	440.9	606.2	477.4	651.3666667	508.1666667	0.780154547	0.218641223
Q8NCN2	ZBTB34	Zinc finger and BTB domain-containing protein 34 OS=Homo sapiens OX=9606 GN=ZBTB34 PE=1 SV=4	0	High	12.833	5	4	4	4	500	55.5	6.44	10.3	0	2512.8	3181.9	3222.7	1951.2	2549.1	2458.8	2972.466667	2319.7	0.780395631	0.092073717
Q96D71	REPS1	RalBP1-associated Eps domain-containing protein 1 OS=Homo sapiens OX=9606 GN=REPS1 PE=1 SV=3	0	High	38.614	11	8	11	8	796	86.6	5.69	35.28	0	6067.5	7685.4	5672.3	5438.2	5151.1	4601.9	6475.066667	5063.733333	0.782035706	0.100316573
A0A1C7CYX0	EXOC3L2	Exocyst complex component 3-like protein 2 OS=Homo sapiens OX=9606 GN=EXOC3L2 PE=1 SV=1	0	High	73.549	24	19	22	19	802	87.4	8.95	64.41	0	7337.5	14277	11819.8	6682.7	9460.5	10036.5	11144.76667	8726.566667	0.783019235	0.34868316
O14880	MGST3	Microsomal glutathione S-transferase 3 OS=Homo sapiens OX=9606 GN=MGST3 PE=1 SV=1	0.006	High	2.804	5	1	1	1	152	16.5	9.38	2.79	0	1636.5	1225.3	1798.2	1002.4	1304	1349.8	1553.333333	1218.733333	0.784592275	0.173597923
B4DYU0	SHBG	Sex hormone-binding globulin OS=Homo sapiens OX=9606 GN=SHBG PE=1 SV=1	0.017	Medium	1.812	3	1	1	1	235	26.1	5.44	2.33	0	59	67.1	90.7	118.1	10.5	41.6	72.26666667	56.73333333	0.785055351	0.665648685
Q96PL5	ERMAP	Erythroid membrane-associated protein OS=Homo sapiens OX=9606 GN=ERMAP PE=1 SV=1	0	High	39.718	16	6	11	6	475	52.6	8.47	36.62	0	2734.5	4008	4028.5	2473.6	2586.8	3438.9	3590.333333	2833.1	0.789091078	0.222901311
Q5VUA4	ZNF318	Zinc finger protein 318 OS=Homo sapiens OX=9606 GN=ZNF318 PE=1 SV=2	0	High	101.217	12	25	30	25	2279	251	7.2	83.6	0	12784.2	12679.5	11692.5	9370.1	10027.3	9947.5	12385.4	9781.633333	0.78977129	0.003002784
Q9NSY1	BMP2K	BMP-2-inducible protein kinase OS=Homo sapiens OX=9606 GN=BMP2K PE=1 SV=2	0	High	110.123	25	21	24	20	1161	129.1	6.51	90.61	1	12107.1	15553.2	11614.7	9877.1	11227.5	9923.7	13091.66667	10342.76667	0.790026735	0.104898237
A0A2R8Y7R4	SMIM1	Small integral membrane protein 1 OS=Homo sapiens OX=9606 GN=SMIM1 PE=1 SV=1	0.001	High	6.589	22	1	1	1	74	8.2	8.54	4.58	0	522.1	907.6	569.1	505.5	442.6	632.4	666.2666667	526.8333333	0.790724435	0.355698481
O75531	BANF1	Barrier-to-autointegration factor OS=Homo sapiens OX=9606 GN=BANF1 PE=1 SV=1	0.001	High	6.896	35	2	2	2	89	10.1	6.09	6.32	0	706.1	854.3	767.6	586.2	726.3	529.5	776	614	0.791237113	0.089426644
Q92784	DPF3	Zinc finger protein DPF3 OS=Homo sapiens OX=9606 GN=DPF3 PE=1 SV=3	0.001	High	6.768	6	2	4	1	378	43.1	6.42	10.77	0	281	244.8	286.8	219.4	204.5	219.5	270.8666667	214.4666667	0.791779473	0.015954322
P35527	KRT9	Keratin, type I cytoskeletal 9 OS=Homo sapiens OX=9606 GN=KRT9 PE=1 SV=3	0	High	204.962	47	30	90	28	623	62	5.24	282.41	1	34041.2	61367.1	43459.8	43240.1	30087.5	36665.5	46289.36667	36664.36667	0.792068877	0.338801412
P02730	SLC4A1	Band 3 anion transport protein OS=Homo sapiens OX=9606 GN=SLC4A1 PE=1 SV=3	0	High	21.433	6	4	6	4	911	101.7	5.19	20.62	0	1079.7	1528.6	2575.7	1188.3	902.8	2028.6	1728	1373.233333	0.794695216	0.559019791
H7BYP4	SP140L	Nuclear body protein SP140-like protein OS=Homo sapiens OX=9606 GN=SP140L PE=1 SV=2	0	High	7.648	4	2	8	2	520	60.5	8.46	5.95	0	6231.2	3965.2	4591.3	4313	4051.8	3398.3	4929.233333	3921.033333	0.79546515	0.23848892
P02538	KRT6A	Keratin, type II cytoskeletal 6A OS=Homo sapiens OX=9606 GN=KRT6A PE=1 SV=3	0	High	70.377	23	16	34	4	564	60	8	79.28	0	2170.7	2735.9	2351.4	2071.9	2125.3	1582	2419.333333	1926.4	0.796252411	0.109351007
O00401	WASL	Neural Wiskott-Aldrich syndrome protein OS=Homo sapiens OX=9606 GN=WASL PE=1 SV=2	0.008	High	2.508	2	1	1	1	505	54.8	7.93	2.05	0	489.4	472.7	393.1	373.9	377.8	327.7	451.7333333	359.8	0.796487603	0.05293502
A0A669KBE7	ADAMTSL4	ADAMTS-like protein 4 OS=Homo sapiens OX=9606 GN=ADAMTSL4 PE=1 SV=1	0.001	High	4.163	2	1	1	1	1035	111.9	8.28	3.26	0	275.2	401.8	349.9	239.1	276.6	302.8	342.3	272.8333333	0.79705911	0.166504928
P08779	KRT16	Keratin, type I cytoskeletal 16 OS=Homo sapiens OX=9606 GN=KRT16 PE=1 SV=4	0	High	35.847	16	9	20	2	473	51.2	5.05	41.35	0	613.6	876.2	632.5	623.9	565.8	509.6	707.4333333	566.4333333	0.800687933	0.195293183
Q9NQW6	ANLN	Anillin OS=Homo sapiens OX=9606 GN=ANLN PE=1 SV=2	0	High	198.979	43	48	69	48	1124	124.1	8.07	167.79	0	36422.5	40564.2	41860.7	28865.8	31180.4	35145.5	39615.8	31730.56667	0.800957362	0.032729769
Q96JB3	HIC2	Hypermethylated in cancer 2 protein OS=Homo sapiens OX=9606 GN=HIC2 PE=1 SV=2	0	High	75.274	27	14	28	14	615	66.1	6.38	69.54	0	9484.7	16197.7	12031	7690.2	12999.8	9536.5	12571.13333	10075.5	0.80147905	0.374660142
H0Y3H6	C2	Complement C2 (Fragment) OS=Homo sapiens OX=9606 GN=C2 PE=1 SV=1	0.016	Medium	1.873	2	1	2	1	526	58.9	7.77	2.25	0	73.5	67.5	49.2	75.5	16	61	63.4	50.83333333	0.801787592	0.551385124
P0CV99	TSPY4	Testis-specific Y-encoded protein 4 OS=Homo sapiens OX=9606 GN=TSPY4 PE=3 SV=1	0.003	High	3.842	2	1	2	1	314	35.7	5.17	5.24	0	610.6	1395	1044.4	443.7	951	1052.6	1016.666667	815.7666667	0.802393443	0.533041931
D3DQV9	EIF4G2	Eukaryotic translation initiation factor 4 gamma 2 (Fragment) OS=Homo sapiens OX=9606 GN=EIF4G2 PE=1 SV=1	0	High	118.529	34	26	35	26	907	102.3	7.14	99.82	0	15064.9	17494.3	14975.9	12378.5	11591.5	14237.2	15845.03333	12735.73333	0.803768163	0.052369907
A0A087WUM5	GLIPR2	Golgi-associated plant pathogenesis-related protein 1 OS=Homo sapiens OX=9606 GN=GLIPR2 PE=1 SV=1	0.001	High	5.28	18	1	1	1	72	7.8	10.21	2.96	0	1022	917.6	972.8	793.4	746	806.3	970.8	781.9	0.805418212	0.005874346
C9J3I2	KCMF1	E3 ubiquitin-protein ligase KCMF1 (Fragment) OS=Homo sapiens OX=9606 GN=KCMF1 PE=1 SV=1	0.005	High	3.062	6	1	1	1	149	16.3	6.11	2.71	0	429.7	550.2	506.8	393.3	365.3	439.2	495.5666667	399.2666667	0.805677003	0.080093854
P38432	COIL	Coilin OS=Homo sapiens OX=9606 GN=COIL PE=1 SV=1	0	High	88.7	30	18	26	18	576	62.6	9.07	81.3	0	13941	19003.2	15207.3	9935.9	14756.1	14201	16050.5	12964.33333	0.807721462	0.224879546
P83731	RPL24	60S ribosomal protein L24 OS=Homo sapiens OX=9606 GN=RPL24 PE=1 SV=1	0	High	42.275	41	8	16	8	157	17.8	11.25	43.88	0	7513.6	8856.7	9193.7	5673.7	7043.7	7932.1	8521.333333	6883.166667	0.807757002	0.120822574
A8MZI9	RUNX1	Runt-related transcription factor 1 (Fragment) OS=Homo sapiens OX=9606 GN=RUNX1 PE=1 SV=2	0	High	47.127	34	7	13	1	256	27.8	10.49	43.15	0	536.5	585.3	503.1	297.7	536.6	483.6	541.6333333	439.3	0.811065296	0.25076554
B4DY08	HNRNPC	Heterogeneous nuclear ribonucleoproteins C1/C2 OS=Homo sapiens OX=9606 GN=HNRNPC PE=1 SV=1	0	High	207.581	62	28	82	25	288	32	8.72	233.12	3	52360.9	42198.9	49477.4	38498.9	40059	38303.8	48012.4	38953.9	0.81132999	0.042109737
A0A2R8YH03	TASOR2	Protein TASOR 2 OS=Homo sapiens OX=9606 GN=TASOR2 PE=1 SV=1	0	High	8.717	1	3	3	3	2645	293.4	5.95	6.1	0	760	821.9	1078.7	678.4	780.9	700	886.8666667	719.7666667	0.811583853	0.17815997
Q7Z794	KRT77	Keratin, type II cytoskeletal 1b OS=Homo sapiens OX=9606 GN=KRT77 PE=1 SV=3	0	High	23.541	7	5	15	1	578	61.9	5.99	38.9	0	676.6	692.7	1246.3	919.7	506.2	697.3	871.8666667	707.7333333	0.811744915	0.500997665
Q8IVF2	AHNAK2	Protein AHNAK2 OS=Homo sapiens OX=9606 GN=AHNAK2 PE=1 SV=2	0.031	Medium	1.246	0	1	1	1	5795	616.2	5.36	0	0	387.1	321.9	482.6	237.1	364.9	366.9	397.2	322.9666667	0.813108426	0.306725948
K7ELB8	PLEKHF1	Pleckstrin homology domain-containing family F member 1 (Fragment) OS=Homo sapiens OX=9606 GN=PLEKHF1 PE=1 SV=1	0.006	High	2.983	8	1	1	1	128	14.5	9.13	2.86	0	120.2	114.1	107.5	104.3	88.3	85.5	113.9333333	92.7	0.813633704	0.037181726
Q6UXK2	ISLR2	Immunoglobulin superfamily containing leucine-rich repeat protein 2 OS=Homo sapiens OX=9606 GN=ISLR2 PE=1 SV=1	0.02	Medium	1.736	1	1	2	1	745	78.9	5.29	0	0	356.6	500.4	685.3	321	302.8	631.6	514.1	418.4666667	0.813979122	0.540126263
Q02543	RPL18A	60S ribosomal protein L18a OS=Homo sapiens OX=9606 GN=RPL18A PE=1 SV=2	0	High	20.99	31	6	7	6	176	20.7	10.71	18.5	0	2290	4113.5	3058.2	1986.4	3002.4	2718.2	3153.9	2569	0.814547069	0.391281217
Q8N3J3	HROB	Homologous recombination OB-fold protein OS=Homo sapiens OX=9606 GN=HROB PE=1 SV=1	0.004	High	3.279	2	1	1	1	647	69.7	6.23	2.59	0	360.3	261	241.6	275.4	231.7	196.2	287.6333333	234.4333333	0.815042299	0.286679473
O94823	ATP10B	Phospholipid-transporting ATPase VB OS=Homo sapiens OX=9606 GN=ATP10B PE=1 SV=2	0.028	Medium	1.356	1	1	2	1	1461	165.3	6.89	0	0	277.1	207.5	209.9	203.1	180.2	183.1	231.5	188.8	0.815550756	0.148788233
O94919	ENDOD1	Endonuclease domain-containing 1 protein OS=Homo sapiens OX=9606 GN=ENDOD1 PE=1 SV=2	0.001	High	4.399	4	2	3	2	500	55	5.71	6.33	0	812.5	828.4	750.4	675.1	604.5	674.7	797.1	651.4333333	0.817254213	0.012076422
Q96RT1	ERBIN	Erbin OS=Homo sapiens OX=9606 GN=ERBIN PE=1 SV=2	0	High	25.791	7	8	8	8	1412	158.2	5.5	23.7	0	2438.4	3563.3	3140.3	2607.2	2223.9	2641	3047.333333	2490.7	0.817337563	0.19122064
Q13595	TRA2A	Transformer-2 protein homolog alpha OS=Homo sapiens OX=9606 GN=TRA2A PE=1 SV=1	0	High	31.575	32	9	11	6	282	32.7	11.27	27.17	0	3990.9	3200.9	3532.9	3029	3206	2533.3	3574.9	2922.766667	0.817579979	0.099238644
Q8WZ82	OVCA2	Esterase OVCA2 OS=Homo sapiens OX=9606 GN=OVCA2 PE=1 SV=1	0	High	11.201	16	3	3	3	227	24.4	6.89	10.27	0	984.7	709.4	642	822	560.9	528.2	778.7	637.0333333	0.818072856	0.369146833
Q8NHV4	NEDD1	Protein NEDD1 OS=Homo sapiens OX=9606 GN=NEDD1 PE=1 SV=1	0.006	High	2.855	1	1	1	1	660	71.9	7.97	3.34	0	1018.5	848	774.9	751.9	708.4	700.7	880.4666667	720.3333333	0.818126751	0.096174876
P61927	RPL37	60S ribosomal protein L37 OS=Homo sapiens OX=9606 GN=RPL37 PE=1 SV=2	0.001	High	6.891	19	2	4	2	97	11.1	11.74	2.3	0	1658.4	1434.6	1716.1	1233.8	1456	1251	1603.033333	1313.6	0.819446466	0.060523717
Q08170	SRSF4	Serine/arginine-rich splicing factor 4 OS=Homo sapiens OX=9606 GN=SRSF4 PE=1 SV=2	0	High	51.102	21	13	25	9	494	56.6	11.52	59.56	0	8433.6	6753.5	6396.6	6564.3	6554.2	4594.2	7194.566667	5904.233333	0.820651695	0.228109429
A0A0A0MRT5	NFKBIL1	NF-kappa-B inhibitor-like protein 1 OS=Homo sapiens OX=9606 GN=NFKBIL1 PE=1 SV=1	0	High	13.547	14	4	7	3	366	41.4	8.69	11.98	0	1080.7	1504	1235.1	877.9	1174.3	1085.5	1273.266667	1045.9	0.821430441	0.208267656
P62241	RPS8	40S ribosomal protein S8 OS=Homo sapiens OX=9606 GN=RPS8 PE=1 SV=2	0	High	59.451	46	9	20	9	208	24.2	10.32	70.48	0	9699.3	11209.8	10458.9	7599.5	9099.8	9077.5	10456	8592.266667	0.821754654	0.047794798
A0A7I2V5Y5	KIF23	Kinesin-like protein OS=Homo sapiens OX=9606 GN=KIF23 PE=1 SV=1	0	High	91.302	26	21	29	21	974	111.6	8.5	84.64	0	15791.2	17476.5	18532.7	12420.2	14495.6	15702.2	17266.8	14206	0.82273496	0.070155984
Q92575	UBXN4	UBX domain-containing protein 4 OS=Homo sapiens OX=9606 GN=UBXN4 PE=1 SV=2	0	High	27.612	15	7	12	7	508	56.7	6.38	14.63	0	5089.4	4428	4400.2	4172.3	3403.9	3900.1	4639.2	3825.433333	0.82458901	0.062877758
Q5QPL9	RALY	RNA-binding protein Raly (Fragment) OS=Homo sapiens OX=9606 GN=RALY PE=1 SV=1	0	High	66.377	57	16	24	15	237	24.7	10.49	66.18	1	15344.7	12590.2	13437.8	11184.4	12164.7	10772.1	13790.9	11373.73333	0.824727417	0.057173127
P49792	RANBP2	E3 SUMO-protein ligase RanBP2 OS=Homo sapiens OX=9606 GN=RANBP2 PE=1 SV=2	0	High	697.996	49	131	219	100	3224	358	6.2	713.48	31	84803.6	168943	136921	68308.4	128786.1	125105.5	130222.5333	107400	0.824742057	0.507254218
Q92522	H1-10	Histone H1.10 OS=Homo sapiens OX=9606 GN=H1-10 PE=1 SV=1	0	High	42.858	19	5	13	5	213	22.5	10.76	50.94	0	10104.4	5265.3	4717.7	7537.6	4901.7	4136.1	6695.8	5525.133333	0.825164033	0.589350041
P46013	MKI67	Proliferation marker protein Ki-67 OS=Homo sapiens OX=9606 GN=MKI67 PE=1 SV=2	0	High	1306.376	62	205	436	205	3256	358.5	9.45	1351.76	0	218739.6	263090.7	303915.1	170031	235082.5	243411.4	261915.1333	216174.9667	0.825362643	0.247496045
Q8TAA5	GRPEL2	GrpE protein homolog 2, mitochondrial OS=Homo sapiens OX=9606 GN=GRPEL2 PE=1 SV=1	0.001	High	6.292	8	2	2	2	225	25.4	7.72	6.77	0	1651.5	1071.6	909.8	1299	816.1	885.5	1210.966667	1000.2	0.825951719	0.48010241
P46778	RPL21	60S ribosomal protein L21 OS=Homo sapiens OX=9606 GN=RPL21 PE=1 SV=2	0	High	13.48	18	4	8	4	160	18.6	10.49	18.9	0	4823.2	8923.9	6703.3	4374.2	6699.6	5820.3	6816.8	5631.366667	0.826101201	0.434246227
A0A0G2JJ73	GPANK1	G patch domain and ankyrin repeat-containing protein 1 (Fragment) OS=Homo sapiens OX=9606 GN=GPANK1 PE=1 SV=4	0	High	9.899	26	3	3	3	164	17.7	6.8	8.83	0	1158	1152.4	1436.9	1033.8	1073.4	991.1	1249.1	1032.766667	0.826808636	0.089298439
Q9H0H5	RACGAP1	Rac GTPase-activating protein 1 OS=Homo sapiens OX=9606 GN=RACGAP1 PE=1 SV=1	0	High	95.663	43	18	28	18	632	71	8.88	99.42	0	9817.1	10131.5	10970.3	7544.7	8476.4	9543.4	10306.3	8521.5	0.82682437	0.056678566
P16401	H1-5	Histone H1.5 OS=Homo sapiens OX=9606 GN=H1-5 PE=1 SV=3	0	High	88.652	34	13	50	5	226	22.6	10.92	143.65	0	13505.2	8763.8	10096.4	10000.7	8659.9	8115.7	10788.46667	8925.433333	0.8273125	0.287231754
Q02446	SP4	Transcription factor Sp4 OS=Homo sapiens OX=9606 GN=SP4 PE=1 SV=2	0	High	12.195	6	4	4	3	784	81.9	7.05	9.26	0	1946.3	1955.7	1777.5	1567.3	1692.5	1439.5	1893.166667	1566.433333	0.827414385	0.024767941
P46776	RPL27A	60S ribosomal protein L27a OS=Homo sapiens OX=9606 GN=RPL27A PE=1 SV=2	0	High	38.052	40	8	13	8	148	16.6	11	38.43	0	5314.9	7338.7	6165.3	4678.7	5581.5	5311.2	6272.966667	5190.466667	0.827434122	0.16849281
P36578	RPL4	60S ribosomal protein L4 OS=Homo sapiens OX=9606 GN=RPL4 PE=1 SV=5	0	High	81.864	28	15	33	15	427	47.7	11.06	88.73	0	10777.1	19060.8	13630.4	9537.5	14974.7	11475.7	14489.43333	11995.96667	0.827911374	0.438972696
Q9Y3Z3	SAMHD1	Deoxynucleoside triphosphate triphosphohydrolase SAMHD1 OS=Homo sapiens OX=9606 GN=SAMHD1 PE=1 SV=2	0	High	7.456	4	2	2	2	626	72.2	7.14	6.66	0	929.1	1017.5	944.1	857.6	708.1	829.3	963.5666667	798.3333333	0.828519044	0.036359137
P15848	ARSB	Arylsulfatase B OS=Homo sapiens OX=9606 GN=ARSB PE=1 SV=1	0.004	High	3.466	2	1	1	1	533	59.6	8.21	3.02	0	490.7	447.7	332.5	427.9	361	267	423.6333333	351.9666667	0.830828547	0.341146596
K7EQH1	C18orf25	Uncharacterized protein C18orf25 (Fragment) OS=Homo sapiens OX=9606 GN=C18orf25 PE=1 SV=1	0.003	High	3.644	13	1	1	1	146	15.5	4.44	2.16	0	406.1	349	361	343	346.7	238.5	372.0333333	309.4	0.83164591	0.187969752
Q8IYA6	CKAP2L	Cytoskeleton-associated protein 2-like OS=Homo sapiens OX=9606 GN=CKAP2L PE=1 SV=4	0	High	16.759	7	7	8	7	745	83.5	9.83	16.78	0	4063.1	2296.4	2587.1	3398.7	1955.3	2087.6	2982.2	2480.533333	0.83177967	0.521630045
P50914	RPL14	60S ribosomal protein L14 OS=Homo sapiens OX=9606 GN=RPL14 PE=1 SV=4	0	High	25.488	27	6	10	6	215	23.4	10.93	23.34	0	3612.9	5370.8	4568.7	2926.6	4432.8	3915.8	4517.466667	3758.4	0.831970721	0.322670322
Q8IWY9	CDAN1	Codanin-1 OS=Homo sapiens OX=9606 GN=CDAN1 PE=1 SV=4	0.014	Medium	2.044	1	1	1	1	1227	134	6.77	2.06	0	443.1	501.6	467.4	310.4	398.2	466.3	470.7	391.6333333	0.832023228	0.176330648
Q9BU64	CENPO	Centromere protein O OS=Homo sapiens OX=9606 GN=CENPO PE=1 SV=1	0.001	High	4.855	7	2	2	2	300	33.8	7.71	3.15	0	679.6	811.1	815.5	524	662.7	732.2	768.7333333	639.6333333	0.8320614	0.163389238
Q8NFH5	NUP35	Nucleoporin NUP35 OS=Homo sapiens OX=9606 GN=NUP35 PE=1 SV=1	0	High	46.601	31	9	18	9	326	34.8	9.09	49.7	0	6365.3	12028.4	11192.8	5119.4	9305.5	10193.2	9862.166667	8206.033333	0.83207206	0.521272748
K7ERE3	KRT13	Keratin, type I cytoskeletal 13 OS=Homo sapiens OX=9606 GN=KRT13 PE=1 SV=1	0	High	14.779	9	4	6	1	415	45.2	4.81	14.54	1	1084.1	1194.6	916.3	578.8	1187.5	892.5	1065	886.2666667	0.832175274	0.407864522
P42338	PIK3CB	Phosphatidylinositol 4,5-bisphosphate 3-kinase catalytic subunit beta isoform OS=Homo sapiens OX=9606 GN=PIK3CB PE=1 SV=1	0.001	High	6.238	1	1	1	1	1070	122.7	7.09	3.83	0	377.1	388.4	401.4	301.1	321.3	348.8	388.9666667	323.7333333	0.832290685	0.01361345
Q14207	NPAT	Protein NPAT OS=Homo sapiens OX=9606 GN=NPAT PE=1 SV=3	0	High	30.679	7	7	8	7	1427	154.2	5.88	28.06	0	3446.7	4410.2	3871	2832.2	3749.5	3181.6	3909.3	3254.433333	0.832484929	0.165217464
Q9BXL5	HEMGN	Hemogen OS=Homo sapiens OX=9606 GN=HEMGN PE=1 SV=1	0	High	157.456	48	25	59	25	484	55.3	4.87	195.13	0	27838.3	29790.2	43673.1	22163.3	33126.1	29171.7	33767.2	28153.7	0.833758796	0.397178727
P54826	GAS1	Growth arrest-specific protein 1 OS=Homo sapiens OX=9606 GN=GAS1 PE=2 SV=2	0.024	Medium	1.552	2	1	1	1	345	35.7	5.55	2.12	0	467.4	191.1	432	330.5	370.2	208.7	363.5	303.1333333	0.83392939	0.576714014
P05386	RPLP1	60S acidic ribosomal protein P1 OS=Homo sapiens OX=9606 GN=RPLP1 PE=1 SV=1	0	High	19.95	67	3	4	2	114	11.5	4.32	17.87	0	1638.8	1478.4	1305.8	1437.9	1414.2	838.9	1474.333333	1230.333333	0.83450147	0.326021039
O60942	RNGTT	mRNA-capping enzyme OS=Homo sapiens OX=9606 GN=RNGTT PE=1 SV=1	0	High	57.397	21	12	19	12	597	68.5	8.13	53.12	0	11815.7	10126.4	9320	9285.2	8640.9	8178.9	10420.7	8701.666667	0.835036674	0.09878167
Q8IWU2	LMTK2	Serine/threonine-protein kinase LMTK2 OS=Homo sapiens OX=9606 GN=LMTK2 PE=1 SV=2	0.011	Medium	2.175	1	1	1	1	1503	164.8	4.48	2.34	0	146.5	200.5	161.3	127.7	154.2	142.8	169.4333333	141.5666667	0.835530199	0.193407343
Q9NW13	RBM28	RNA-binding protein 28 OS=Homo sapiens OX=9606 GN=RBM28 PE=1 SV=3	0	High	218.587	41	35	63	35	759	85.7	9.22	205.17	0	43134.2	29367.9	27501.8	30710.3	29271.5	23591	33334.63333	27857.6	0.835695408	0.366798634
H0YNJ4	EXOC3L4	Exocyst complex component 3-like protein 4 (Fragment) OS=Homo sapiens OX=9606 GN=EXOC3L4 PE=1 SV=1	0.002	High	3.934	6	1	1	1	212	23.8	10.39	2.82	0	297	352.9	326	268.1	267	280.6	325.3	271.9	0.835843836	0.033094466
P05089	ARG1	Arginase-1 OS=Homo sapiens OX=9606 GN=ARG1 PE=1 SV=2	0.001	High	6.729	7	2	2	2	322	34.7	7.21	5.77	0	975.4	1030	892.9	869.6	723.2	830.3	966.1	807.7	0.836041818	0.055413999
Q15723	ELF2	ETS-related transcription factor Elf-2 OS=Homo sapiens OX=9606 GN=ELF2 PE=1 SV=2	0	High	57.254	28	12	14	11	593	63.9	6.57	49	0	6079.4	6322.9	6590.9	4673.6	5314.2	5892.6	6331.066667	5293.466667	0.836109766	0.053108119
Q9C005	DPY30	Protein dpy-30 homolog OS=Homo sapiens OX=9606 GN=DPY30 PE=1 SV=1	0.016	Medium	1.908	11	1	1	1	99	11.2	4.88	2.17	0	892.3	692.9	749.7	723.9	703.4	527.2	778.3	651.5	0.837080817	0.214876266
P62753	RPS6	40S ribosomal protein S6 OS=Homo sapiens OX=9606 GN=RPS6 PE=1 SV=1	0	High	89.569	47	16	31	16	249	28.7	10.84	81.63	0	15603.6	19024.9	17141.1	12956.4	15612.6	14771.8	17256.53333	14446.93333	0.837186302	0.090011552
Q8IV48	ERI1	3'-5' exoribonuclease 1 OS=Homo sapiens OX=9606 GN=ERI1 PE=1 SV=3	0.004	High	3.498	3	1	1	1	349	40	6.7	2.84	0	555	469.9	425	457.7	344.8	412.7	483.3	405.0666667	0.838126767	0.194837061
Q5VVQ6	YOD1	Ubiquitin thioesterase OTU1 OS=Homo sapiens OX=9606 GN=YOD1 PE=1 SV=1	0	High	26.101	26	10	11	10	348	38.3	6.11	28.25	0	5519.6	5636.6	4975	4715.8	4252.8	4558.8	5377.066667	4509.133333	0.838586094	0.023964609
Q15311	RALBP1	RalA-binding protein 1 OS=Homo sapiens OX=9606 GN=RALBP1 PE=1 SV=3	0	High	23.649	13	7	8	7	655	76	5.88	17.74	0	4726.9	5646	4383.4	4411.6	4027.1	3949.6	4918.766667	4129.433333	0.839526168	0.121782421
Q96HC4	PDLIM5	PDZ and LIM domain protein 5 OS=Homo sapiens OX=9606 GN=PDLIM5 PE=1 SV=5	0	High	169.475	46	27	51	27	596	63.9	8.21	164.43	0	24007.3	26178.1	23045.7	19882.4	21338.4	20266.6	24410.36667	20495.8	0.839635073	0.01871819
F8WCT1	ARL6IP4	ADP-ribosylation factor-like protein 6-interacting protein 4 OS=Homo sapiens OX=9606 GN=ARL6IP4 PE=1 SV=1	0	High	25.392	22	6	8	2	229	25.6	10.95	20.22	4	4626.2	3633.9	4447.8	3669.9	3997.5	3013.6	4235.966667	3560.333333	0.840500791	0.183511438
Q562E7	WDR81	WD repeat-containing protein 81 OS=Homo sapiens OX=9606 GN=WDR81 PE=1 SV=2	0.005	High	3.067	1	1	1	1	1941	211.6	5.58	2.46	0	238.5	244.3	233.5	183.1	185.9	233.1	238.7666667	200.7	0.840569594	0.082519409
P26373	RPL13	60S ribosomal protein L13 OS=Homo sapiens OX=9606 GN=RPL13 PE=1 SV=4	0	High	52.586	38	11	18	11	211	24.2	11.65	47.83	0	8836.1	14587.6	11147.2	8058.9	10860.5	10145	11523.63333	9688.133333	0.840718639	0.381982868
C9JW51	FAM107B	Protein FAM107B (Fragment) OS=Homo sapiens OX=9606 GN=FAM107B PE=1 SV=1	0.044	Medium	1.058	5	1	1	1	128	15.2	8.81	0	0	402.5	851.3	683	428.1	651.2	549.1	645.6	542.8	0.840768278	0.519977831
P10720	PF4V1	Platelet factor 4 variant OS=Homo sapiens OX=9606 GN=PF4V1 PE=1 SV=1	0.001	High	6.08	8	1	11	1	104	11.5	9.1	27.11	0	1559.4	1377.8	1661.1	1702.1	463.3	1702.5	1532.766667	1289.3	0.841158689	0.594249428
Q9P0U3	SENP1	Sentrin-specific protease 1 OS=Homo sapiens OX=9606 GN=SENP1 PE=1 SV=2	0	High	41.735	24	11	11	11	644	73.4	8.47	36.96	0	4367.1	6041.1	5517.4	3692.7	4858.4	4848.1	5308.533333	4466.4	0.841362335	0.250864505
Q5VT25	CDC42BPA	Serine/threonine-protein kinase MRCK alpha OS=Homo sapiens OX=9606 GN=CDC42BPA PE=1 SV=1	0	High	9.679	2	3	3	2	1732	197.2	6.58	9.61	0	806	1192.7	741.9	773.9	857.4	674.9	913.5333333	768.7333333	0.841494563	0.390071166
O14578	CIT	Citron Rho-interacting kinase OS=Homo sapiens OX=9606 GN=CIT PE=1 SV=2	0	High	61.171	11	21	21	21	2027	231.3	6.57	48.46	0	8351	10523	9116.2	7649.1	8327.9	7583.8	9330.066667	7853.6	0.841751756	0.095362385
Q9NVZ3	NECAP2	Adaptin ear-binding coat-associated protein 2 OS=Homo sapiens OX=9606 GN=NECAP2 PE=1 SV=1	0	High	39.115	46	9	15	8	263	28.3	8.38	47.36	1	8598.1	8981	6915.4	7670	6841.1	6117.1	8164.833333	6876.066667	0.842156402	0.172533104
P62995	TRA2B	Transformer-2 protein homolog beta OS=Homo sapiens OX=9606 GN=TRA2B PE=1 SV=1	0	High	63.29	48	15	24	12	288	33.6	11.25	62.74	3	12677.7	10272.4	11610.5	9414.4	10974	8731.2	11520.2	9706.533333	0.842566391	0.132346534
A0A2R8Y849	RPS24	40S ribosomal protein S24 OS=Homo sapiens OX=9606 GN=RPS24 PE=1 SV=1	0	High	28.287	30	3	9	3	131	15.2	10.9	26.05	0	3163.3	4569.6	3854.9	2623.5	3510.2	3637	3862.6	3256.9	0.843188526	0.305741472
F5H0Q6	CLASRP	CLK4-associating serine/arginine-rich protein OS=Homo sapiens OX=9606 GN=CLASRP PE=1 SV=2	0.001	High	4.825	3	2	2	2	655	74.8	10.36	5.05	0	824.1	938.4	704.2	703.1	786.7	590.8	822.2333333	693.5333333	0.843475088	0.218603767
Q9BTX1	NDC1	Nucleoporin NDC1 OS=Homo sapiens OX=9606 GN=NDC1 PE=1 SV=2	0	High	39.249	17	8	12	8	674	76.3	9.09	43.82	0	5361.6	10295.7	8556.9	4546.6	7549.2	8339.9	8071.4	6811.9	0.8439552	0.533372935
Q9UBP9	GULP1	PTB domain-containing engulfment adapter protein 1 OS=Homo sapiens OX=9606 GN=GULP1 PE=1 SV=1	0	High	7.537	10	3	3	3	304	34.5	7.9	4.12	0	818.4	1125.8	1010	729.7	837.9	926.9	984.7333333	831.5	0.844391036	0.222640874
Q9H8W4	PLEKHF2	Pleckstrin homology domain-containing family F member 2 OS=Homo sapiens OX=9606 GN=PLEKHF2 PE=1 SV=1	0	High	19.829	20	4	5	4	249	27.8	8.21	18	0	2756.9	3141.4	2588.7	2616.2	2246.5	2304.3	2829	2389	0.84446801	0.09248053
Q56NI9	ESCO2	N-acetyltransferase ESCO2 OS=Homo sapiens OX=9606 GN=ESCO2 PE=1 SV=1	0	High	21.4	11	6	6	6	601	68.3	9.39	17.02	0	1847.2	2025.7	1701.8	1395.4	1666.5	1648.5	1858.233333	1570.133333	0.844960267	0.087895518
P61513	RPL37A	60S ribosomal protein L37a OS=Homo sapiens OX=9606 GN=RPL37A PE=1 SV=2	0.006	High	2.865	9	1	1	1	92	10.3	10.43	2.94	0	1106.8	1692	1589.9	954.7	1290.5	1463.6	1462.9	1236.266667	0.845079408	0.388144521
Q7Z2W4	ZC3HAV1	Zinc finger CCCH-type antiviral protein 1 OS=Homo sapiens OX=9606 GN=ZC3HAV1 PE=1 SV=3	0	High	109.456	27	20	28	20	902	101.4	8.4	94.01	0	11394.1	13550.5	13187.9	9737.1	10258.4	12234.4	12710.83333	10743.3	0.845208156	0.123609638
Q9UQ35	SRRM2	Serine/arginine repetitive matrix protein 2 OS=Homo sapiens OX=9606 GN=SRRM2 PE=1 SV=2	0	High	277.844	24	52	79	52	2752	299.4	12.06	253.63	0	34197.9	38556.3	33413.2	27659.3	34437.7	27663.6	35389.13333	29920.2	0.84546292	0.119363562
H0YL91	TRIP4	Activating signal cointegrator 1 OS=Homo sapiens OX=9606 GN=TRIP4 PE=1 SV=1	0	High	12.363	13	3	4	3	368	42	7.21	10.96	0	1947.2	1366.6	1580.1	1384.7	1308.2	1444.8	1631.3	1379.233333	0.845481109	0.22122021
P46779	RPL28	60S ribosomal protein L28 OS=Homo sapiens OX=9606 GN=RPL28 PE=1 SV=3	0	High	33.205	40	8	11	8	137	15.7	12.02	27.94	0	6438.6	10746.6	8578.5	5672.8	8411.7	7702.5	8587.9	7262.333333	0.84564717	0.423934356
Q9NVD3	SETD4	SET domain-containing protein 4 OS=Homo sapiens OX=9606 GN=SETD4 PE=1 SV=1	0.024	Medium	1.558	1	1	1	1	440	50.4	8.22	2.32	0	337.1	427.9	287.4	320.8	268.6	301.4	350.8	296.9333333	0.846446218	0.286746731
P49069	CAMLG	Guided entry of tail-anchored proteins factor CAMLG OS=Homo sapiens OX=9606 GN=CAMLG PE=1 SV=1	0.003	High	3.665	4	1	1	1	296	32.9	8.05	3.72	0	538.1	453.2	407	437.8	388.6	358.7	466.1	395.0333333	0.847529143	0.187730745
P32314	FOXN2	Forkhead box protein N2 OS=Homo sapiens OX=9606 GN=FOXN2 PE=1 SV=3	0.001	High	5.468	4	2	2	1	431	47.1	6.42	5.83	0	352.5	299.5	334.8	275.8	274.2	286.7	328.9333333	278.9	0.847892177	0.035724027
P18124	RPL7	60S ribosomal protein L7 OS=Homo sapiens OX=9606 GN=RPL7 PE=1 SV=1	0	High	45.917	40	11	13	11	248	29.2	10.65	38.32	0	4505.6	7358.5	5641.1	4028	5545.5	5275.6	5835.066667	4949.7	0.848267943	0.404966159
Q5T3I0	GPATCH4	G patch domain-containing protein 4 OS=Homo sapiens OX=9606 GN=GPATCH4 PE=1 SV=2	0	High	87.562	37	14	24	14	446	50.4	9.63	67.53	0	17262.1	12597.8	12061.7	12350.2	11304.9	11911.4	13973.86667	11855.5	0.848405118	0.275612469
Q9Y2X9	ZNF281	Zinc finger protein 281 OS=Homo sapiens OX=9606 GN=ZNF281 PE=1 SV=1	0	High	16.831	8	4	4	4	895	96.9	8.48	12.05	0	2634.3	3404.5	2489.8	2031.1	2865.6	2340.1	2842.866667	2412.266667	0.848533171	0.313816484
A0A8I5KNX5	PPM1D	Protein phosphatase 1D (Fragment) OS=Homo sapiens OX=9606 GN=PPM1D PE=4 SV=1	0	High	13.05	6	2	4	2	487	53.6	9.6	10.36	0	832.7	758.8	785.5	630.5	697.8	689	792.3333333	672.4333333	0.8486748	0.016559683
P62854	RPS26	40S ribosomal protein S26 OS=Homo sapiens OX=9606 GN=RPS26 PE=1 SV=3	0	High	15.542	27	3	5	3	115	13	11	15.5	0	1684	2349.7	1932.5	1455.2	1643.7	1966	1988.733333	1688.3	0.848932319	0.28713023
Q16881	TXNRD1	Thioredoxin reductase 1, cytoplasmic OS=Homo sapiens OX=9606 GN=TXNRD1 PE=1 SV=3	0	High	82.612	24	12	22	11	649	70.9	7.39	67.41	1	9985.8	8610.4	8138.6	8134.1	7031.3	7541.4	8911.6	7568.933333	0.849334949	0.103585705
F8WF93	ALG3	Dol-P-Man:Man(5)GlcNAc(2)-PP-Dol alpha-1,3-mannosyltransferase OS=Homo sapiens OX=9606 GN=ALG3 PE=1 SV=1	0.001	High	5.403	18	1	1	1	65	7.4	11.39	3.86	0	435.1	495.2	416.5	352.4	393.1	399.4	448.9333333	381.6333333	0.8500891	0.073691743
O43852	CALU	Calumenin OS=Homo sapiens OX=9606 GN=CALU PE=1 SV=2	0	High	16.582	13	4	5	4	315	37.1	4.64	16.34	0	3326.4	3268.7	2978.1	2791.5	2552.3	2797.5	3191.066667	2713.766667	0.85042619	0.023924603
Q05823	RNASEL	2-5A-dependent ribonuclease OS=Homo sapiens OX=9606 GN=RNASEL PE=1 SV=2	0	High	15.143	7	5	6	5	741	83.5	6.65	12.18	0	1428.1	1327.4	1192.4	1159.8	1092.8	1111.7	1315.966667	1121.433333	0.852174574	0.052186336
P16157	ANK1	Ankyrin-1 OS=Homo sapiens OX=9606 GN=ANK1 PE=1 SV=3	0	High	429.216	38	66	124	62	1881	206.1	6.01	406.47	5	44676.9	59069.8	71027.4	43475.7	43584.6	61909	58258.03333	49656.43333	0.852353409	0.428593224
J3QR68	HP	Haptoglobin (Fragment) OS=Homo sapiens OX=9606 GN=HP PE=1 SV=1	0	High	21.565	12	4	6	4	404	45	6.58	21.82	0	1775.7	1684.8	1293.6	1108	988.1	1957.1	1584.7	1351.066667	0.852569361	0.528550571
Q8N357	SLC35F6	Solute carrier family 35 member F6 OS=Homo sapiens OX=9606 GN=SLC35F6 PE=1 SV=1	0	High	8.431	3	1	2	1	371	40.2	6.93	5.58	0	390.4	412.3	356	366	317.9	304.2	386.2333333	329.3666667	0.852766031	0.084365347
O95243	MBD4	Methyl-CpG-binding domain protein 4 OS=Homo sapiens OX=9606 GN=MBD4 PE=1 SV=1	0	High	41.511	24	11	13	11	580	66	8.82	40.49	0	7949.5	7766.9	7036.6	5973.4	6946.5	6487.6	7584.333333	6469.166667	0.852964444	0.048001978
G3V203	RPL18	60S ribosomal protein L18 OS=Homo sapiens OX=9606 GN=RPL18 PE=1 SV=1	0	High	29.937	31	5	11	5	164	18.7	11.59	34.41	0	4258.6	6158	4811.6	3475	4865.6	4651.2	5076.066667	4330.6	0.853140883	0.35335727
J3KQN4	RPL36A	60S ribosomal protein L36a OS=Homo sapiens OX=9606 GN=RPL36A PE=1 SV=1	0	High	9.092	13	3	3	3	142	16.4	10.43	8.07	0	1426.4	1742	1771.6	1194.7	1362.9	1657.3	1646.666667	1404.966667	0.853218623	0.23843811
Q9NRG9	AAAS	Aladin OS=Homo sapiens OX=9606 GN=AAAS PE=1 SV=1	0	High	37.876	21	10	14	10	546	59.5	7.5	36.32	0	4738.9	7587.6	6629.6	3848.9	5842.7	6486.2	6318.7	5392.6	0.853435042	0.467067167
Q9NRC8	SIRT7	NAD-dependent protein deacetylase sirtuin-7 OS=Homo sapiens OX=9606 GN=SIRT7 PE=1 SV=1	0.004	High	3.371	3	1	1	1	400	44.9	9.74	3.06	0	241.9	201.9	171.2	177.1	191.9	156	205	175	0.853658537	0.261510977
Q15361	TTF1	Transcription termination factor 1 OS=Homo sapiens OX=9606 GN=TTF1 PE=1 SV=3	0	High	33.902	12	9	9	9	905	103	9.38	30.41	0	2364.9	2403.7	2359.3	1733.7	2062.8	2292	2375.966667	2029.5	0.85417865	0.10015628
P40429	RPL13A	60S ribosomal protein L13a OS=Homo sapiens OX=9606 GN=RPL13A PE=1 SV=2	0	High	43.389	39	11	20	11	203	23.6	10.93	46.76	0	5905.5	9372.6	7426.7	5298.9	7574.8	6524.5	7568.266667	6466.066667	0.854365597	0.41021808
Q8N8R7	ARL14EP	ARL14 effector protein OS=Homo sapiens OX=9606 GN=ARL14EP PE=1 SV=1	0	High	11.212	14	3	3	3	260	29.3	8.07	11.26	0	1139.4	1111	977.9	940.4	1005.9	812.5	1076.1	919.6	0.854567419	0.106948591
Q02413	DSG1	Desmoglein-1 OS=Homo sapiens OX=9606 GN=DSG1 PE=1 SV=2	0.004	High	3.33	2	1	1	1	1049	113.7	5.03	3.21	0	279.5	351.4	431.8	274.5	304.5	329.2	354.2333333	302.7333333	0.854615602	0.332414628
A0A494C050	NKAP	NF-kappa-B-activating protein (Fragment) OS=Homo sapiens OX=9606 GN=NKAP PE=1 SV=1	0.001	High	6.72	5	2	3	2	414	47	10.14	3.49	0	1045.3	900.5	961.3	827.3	735.1	922.1	969.0333333	828.1666667	0.854631764	0.108463229
Q68D10	SPTY2D1	Protein SPT2 homolog OS=Homo sapiens OX=9606 GN=SPTY2D1 PE=1 SV=3	0	High	12.384	6	4	4	4	685	75.6	9.79	9.29	0	2298.5	1817.3	1843.3	1635.1	1870.3	1594.8	1986.366667	1700.066667	0.855867497	0.183621119
Q86SX3	TEDC1	Tubulin epsilon and delta complex protein 1 OS=Homo sapiens OX=9606 GN=TEDC1 PE=2 SV=2	0.003	High	3.851	2	1	1	1	495	54.2	8.05	3.27	0	130.3	141.1	113.9	106.6	108.4	115	128.4333333	110	0.856475474	0.090773804
H7C270	CTDSP1	Protein-serine/threonine phosphatase (Fragment) OS=Homo sapiens OX=9606 GN=CTDSP1 PE=1 SV=1	0.004	High	3.312	4	1	1	1	254	28.5	6.44	2.39	0	752.1	929	680.2	688.6	740.8	593.8	787.1	674.4	0.856816161	0.258029901
A0A7P0T989	CTSZ	Cathepsin X OS=Homo sapiens OX=9606 GN=CTSZ PE=1 SV=1	0	High	9.919	11	3	4	3	289	32	5.6	11.42	0	2499.1	2945.8	2242.9	2430.5	2128	2032.8	2562.6	2197.1	0.85737142	0.199123161
O00161	SNAP23	Synaptosomal-associated protein 23 OS=Homo sapiens OX=9606 GN=SNAP23 PE=1 SV=1	0	High	19.704	33	5	7	5	211	23.3	5.01	10.61	0	2995.4	4069.2	3379.5	3081.7	2855.6	3020	3481.366667	2985.766667	0.857642114	0.19782294
P49790	NUP153	Nuclear pore complex protein Nup153 OS=Homo sapiens OX=9606 GN=NUP153 PE=1 SV=2	0	High	245.976	38	46	74	46	1475	153.8	8.73	243.34	0	34031.5	46921.8	43234	27040.9	41951.1	37640.1	41395.76667	35544.03333	0.858639329	0.3743593
Q92547	TOPBP1	DNA topoisomerase 2-binding protein 1 OS=Homo sapiens OX=9606 GN=TOPBP1 PE=1 SV=3	0	High	101.509	19	27	30	27	1522	170.6	6.96	84.42	0	13477.7	14505.9	14547.5	10773.6	12121.3	13628.1	14177.03333	12174.33333	0.858736313	0.08900478
Q9UNZ5	C19orf53	Leydig cell tumor 10 kDa protein homolog OS=Homo sapiens OX=9606 GN=C19orf53 PE=1 SV=1	0.001	High	5.735	20	3	3	3	99	10.6	11.55	6.22	0	3096.2	1390.3	1642.2	2199.8	1487.1	1576.9	2042.9	1754.6	0.858877086	0.643525227
Q96GX5	MASTL	Serine/threonine-protein kinase greatwall OS=Homo sapiens OX=9606 GN=MASTL PE=1 SV=1	0.001	High	6.659	3	2	2	1	879	97.3	5.99	6.06	0	584.9	713.1	641.7	486.1	545.8	634.2	646.5666667	555.3666667	0.85894726	0.183624755
Q5T0F9	CC2D1B	Coiled-coil and C2 domain-containing protein 1B OS=Homo sapiens OX=9606 GN=CC2D1B PE=1 SV=1	0	High	60.568	21	14	16	14	858	94.2	5.26	52.62	0	9239.8	7637.9	8254.2	7550.9	6456.7	7580.5	8377.3	7196.033333	0.858991958	0.11820551
Q0VD83	APOBR	Apolipoprotein B receptor OS=Homo sapiens OX=9606 GN=APOBR PE=1 SV=3	0.006	High	2.879	1	1	1	1	1097	115.6	4.4	1.99	0	191.7	206	148.7	179.1	170.1	120.2	182.1333333	156.4666667	0.859077599	0.365013034
Q96CS2	HAUS1	HAUS augmin-like complex subunit 1 OS=Homo sapiens OX=9606 GN=HAUS1 PE=1 SV=1	0.004	High	3.5	3	1	1	1	278	31.8	5.53	2.91	0	819.8	822.2	947.5	604.8	754.2	866.3	863.1666667	741.7666667	0.859355088	0.234005496
W5RWE6	PXK	PX domain-containing protein kinase-like protein OS=Homo sapiens OX=9606 GN=PXK PE=1 SV=1	0.028	Medium	1.354	1	1	1	1	557	63.1	9.35	1.69	0	1042.1	868.3	853.6	772.8	772	831.4	921.3333333	792.0666667	0.859696093	0.112087297
Q92828	CORO2A	Coronin-2A OS=Homo sapiens OX=9606 GN=CORO2A PE=1 SV=2	0	High	40.023	18	10	13	10	525	59.7	8.05	36.88	0	4502.3	5987.8	4227.1	3972.8	4722.1	3957.7	4905.733333	4217.533333	0.859715163	0.316901186
Q8NEM2	SHCBP1	SHC SH2 domain-binding protein 1 OS=Homo sapiens OX=9606 GN=SHCBP1 PE=1 SV=3	0	High	54.725	23	11	15	11	672	75.6	4.75	56.96	0	5561.5	6540.4	6435.7	4364	5548.2	6026	6179.2	5312.733333	0.859776886	0.211666233
P55884	EIF3B	Eukaryotic translation initiation factor 3 subunit B OS=Homo sapiens OX=9606 GN=EIF3B PE=1 SV=3	0	High	121.676	36	26	37	26	814	92.4	5	114.91	0	14992.5	18768.7	17630.2	13462.7	13317.2	17410.9	17130.46667	14730.26667	0.859887063	0.241239774
O00291	HIP1	Huntingtin-interacting protein 1 OS=Homo sapiens OX=9606 GN=HIP1 PE=1 SV=5	0	High	25.307	8	6	6	5	1037	116.1	5.3	22.35	0	3110.8	3697.4	2647.8	2886.8	2871.9	2372.9	3152	2710.533333	0.859940778	0.272788792
Q8NG06	TRIM58	E3 ubiquitin-protein ligase TRIM58 OS=Homo sapiens OX=9606 GN=TRIM58 PE=2 SV=2	0.028	Medium	1.337	1	1	1	1	486	54.7	6.19	2.55	0	348	376.8	413.3	314.5	313.6	351.7	379.3666667	326.6	0.860908532	0.080589063
Q8TB52	FBXO30	F-box only protein 30 OS=Homo sapiens OX=9606 GN=FBXO30 PE=1 SV=3	0.014	Medium	2.051	1	1	1	1	745	82.3	5.4	2.42	0	605.8	698.8	626	518.6	555	589.2	643.5333333	554.2666667	0.861286647	0.062442565
A0A8I5QKS0	ZRSR2	U2 small nuclear ribonucleoprotein auxiliary factor 35 kDa subunit-related protein 2 OS=Homo sapiens OX=9606 GN=ZRSR2 PE=4 SV=1	0	High	7.302	4	2	3	2	448	53.8	9.66	4.68	0	1382	1325.9	1183.7	1184.8	1086.7	1081.3	1297.2	1117.6	0.861547949	0.057341634
Q9BV19	C1orf50	Uncharacterized protein C1orf50 OS=Homo sapiens OX=9606 GN=C1orf50 PE=1 SV=2	0	High	8.14	12	2	4	2	199	21.9	5.88	10.09	0	1113	1184.3	1002.7	1023.9	859.1	961.7	1100	948.2333333	0.862030303	0.100732917
Q9Y294	ASF1A	Histone chaperone ASF1A OS=Homo sapiens OX=9606 GN=ASF1A PE=1 SV=1	0.001	High	7.078	11	2	4	2	204	23	4.41	12.63	0	1237.6	1439	1468.9	1017	1233.6	1324.8	1381.833333	1191.8	0.862477385	0.178625748
P62277	RPS13	40S ribosomal protein S13 OS=Homo sapiens OX=9606 GN=RPS13 PE=1 SV=2	0	High	41.412	54	9	14	9	151	17.2	10.54	41.73	0	7465	8969.4	8018.4	6402.6	7301.2	7391.2	8150.933333	7031.666667	0.862682392	0.10733051
P27635	RPL10	60S ribosomal protein L10 OS=Homo sapiens OX=9606 GN=RPL10 PE=1 SV=5	0	High	66.549	48	13	24	13	214	24.6	10.08	68.56	0	8750.9	12745.1	10945.8	7963.3	9421.7	10604.4	10813.93333	9329.8	0.862757307	0.344147
Q9NZI8	IGF2BP1	Insulin-like growth factor 2 mRNA-binding protein 1 OS=Homo sapiens OX=9606 GN=IGF2BP1 PE=1 SV=2	0	High	126.077	44	26	44	22	577	63.4	9.2	137.5	4	23228.6	27106.2	22237.4	20557.9	20627.2	21428.9	24190.73333	20871.33333	0.862782167	0.0930742
A0A090HNM7	ERCC5	DNA excision repair protein ERCC-5 OS=Homo sapiens OX=9606 GN=ERCC5 PE=2 SV=1	0.057	Low	0.912	1	1	1	1	1018	113.4	4.98	1.76	0	171.2	162	149.7	152.2	139.3	125.2	160.9666667	138.9	0.862911576	0.091489527
P04114	APOB	Apolipoprotein B-100 OS=Homo sapiens OX=9606 GN=APOB PE=1 SV=2	0.053	Low	0.952	0	1	1	1	4563	515.3	7.05	2.54	0	858.1	819.5	764.3	757	587	763.9	813.9666667	702.6333333	0.863221262	0.156586841
Q9H000	MKRN2	E3 ubiquitin-protein ligase makorin-2 OS=Homo sapiens OX=9606 GN=MKRN2 PE=1 SV=2	0	High	17.229	13	6	6	6	416	46.9	7.61	13.22	0	2440.6	3301.3	2919.4	2055.3	2621.9	2800.4	2887.1	2492.533333	0.863334603	0.304568766
Q9H074	PAIP1	Polyadenylate-binding protein-interacting protein 1 OS=Homo sapiens OX=9606 GN=PAIP1 PE=1 SV=1	0	High	10.896	8	4	4	4	479	53.5	4.81	9.7	0	2147.4	2104.4	2540	1924.1	1895.9	2043.6	2263.933333	1954.533333	0.863335198	0.10109949
O95235	KIF20A	Kinesin-like protein KIF20A OS=Homo sapiens OX=9606 GN=KIF20A PE=1 SV=1	0	High	59.784	17	13	19	13	890	100.2	6.92	61.64	0	8113.4	8263.4	9141.9	6663.6	7235.5	8137.1	8506.233333	7345.4	0.863531449	0.096085947
Q9UPW5	AGTPBP1	Cytosolic carboxypeptidase 1 OS=Homo sapiens OX=9606 GN=AGTPBP1 PE=1 SV=3	0.012	Medium	2.101	1	1	1	1	1226	138.4	6.15	2.01	0	164	186.4	173.1	148.8	145.8	157.7	174.5	150.7666667	0.863992359	0.03295936
Q6P5Z2	PKN3	Serine/threonine-protein kinase N3 OS=Homo sapiens OX=9606 GN=PKN3 PE=1 SV=1	0	High	12.487	7	4	4	3	889	99.4	8.46	12.36	0	563.5	657.9	629.6	471.6	569.9	558.6	617	533.3666667	0.864451648	0.11597175
Q9NZM3	ITSN2	Intersectin-2 OS=Homo sapiens OX=9606 GN=ITSN2 PE=1 SV=3	0	High	73.861	14	23	26	22	1697	193.3	8.12	62.14	0	11053.7	15595.5	12008.9	11010.1	12054.2	10356.2	12886.03333	11140.16667	0.864514811	0.300178533
P36955	SERPINF1	Pigment epithelium-derived factor OS=Homo sapiens OX=9606 GN=SERPINF1 PE=1 SV=4	0.029	Medium	1.308	2	1	1	1	418	46.3	6.38	2.08	0	1009.8	866.7	895.8	888.7	712.4	795.6	924.1	798.9	0.864516827	0.135383788
C9J879	KDM4C	Lysine-specific demethylase 4C OS=Homo sapiens OX=9606 GN=KDM4C PE=1 SV=2	0	High	8.716	2	1	2	1	743	83.8	6.47	8.6	0	282	378.4	432.9	233.5	309.9	401.8	364.4333333	315.0666667	0.864538553	0.494062437
A0A8I5QJM6	ERMP1	Endoplasmic reticulum metallopeptidase 1 OS=Homo sapiens OX=9606 GN=ERMP1 PE=4 SV=1	0.007	High	2.766	6	1	1	1	225	24.1	7.62	2.3	0	178.3	133.4	134.2	146.2	124.3	115	148.6333333	128.5	0.86454362	0.313606064
Q8IY57	YAF2	YY1-associated factor 2 OS=Homo sapiens OX=9606 GN=YAF2 PE=1 SV=3	0	High	12.914	23	4	4	3	180	19.9	9.72	11.42	1	3596.3	3226.1	3968	3009.6	3383.3	2939.8	3596.8	3110.9	0.864907696	0.128978314
Q13523	PRPF4B	Serine/threonine-protein kinase PRP4 homolog OS=Homo sapiens OX=9606 GN=PRPF4B PE=1 SV=3	0	High	145.177	23	26	47	26	1007	116.9	10.26	147.01	0	25387.5	21466.9	22469.3	19800.7	19565.6	20600	23107.9	19988.76667	0.865018745	0.062429853
Q8IY63	AMOTL1	Angiomotin-like protein 1 OS=Homo sapiens OX=9606 GN=AMOTL1 PE=1 SV=1	0	High	16.07	6	6	7	6	956	106.5	7.11	17.04	0	2595.6	3557.2	2971.2	2307	3148.1	2437.6	3041.333333	2630.9	0.865048224	0.344082361
O60476	MAN1A2	Mannosyl-oligosaccharide 1,2-alpha-mannosidase IB OS=Homo sapiens OX=9606 GN=MAN1A2 PE=1 SV=1	0.005	High	3.049	2	1	1	1	641	73	7.61	2.15	0	475.6	444.9	373.6	391.6	372.1	356.3	431.3666667	373.3333333	0.865466347	0.142916223
Q8TBN0	RAB3IL1	Guanine nucleotide exchange factor for Rab-3A OS=Homo sapiens OX=9606 GN=RAB3IL1 PE=1 SV=1	0	High	21.779	17	4	5	4	382	42.6	6.47	22.52	0	1512.5	1920.7	2299.6	1343.7	1644.1	1975.1	1910.933333	1654.3	0.865702623	0.428184233
Q99607	ELF4	ETS-related transcription factor Elf-4 OS=Homo sapiens OX=9606 GN=ELF4 PE=1 SV=1	0	High	20.947	8	4	4	3	663	70.7	5.6	16.84	0	1015.5	912.6	867.3	835	734.3	851.5	931.8	806.9333333	0.865994133	0.094153755
V9GYZ0	PANK2	Pantothenate kinase 2, mitochondrial OS=Homo sapiens OX=9606 GN=PANK2 PE=1 SV=2	0.045	Medium	1.04	4	1	1	1	171	18.7	9.98	2.04	0	359.6	438.5	456.5	312.6	338.6	435.6	418.2	362.2666667	0.866252192	0.307032603
Q9H6H4	REEP4	Receptor expression-enhancing protein 4 OS=Homo sapiens OX=9606 GN=REEP4 PE=1 SV=1	0.011	Medium	2.201	3	1	1	1	257	29.4	9.73	1.88	0	349.2	286.6	330	257.3	297.3	282.3	321.9333333	278.9666667	0.866535515	0.121093479
Q969K7	TMEM54	Transmembrane protein 54 OS=Homo sapiens OX=9606 GN=TMEM54 PE=1 SV=1	0.039	Medium	1.136	5	1	1	1	222	23.8	7.83	2.09	0	1085.4	740.1	535.1	944.4	553	548.5	786.8666667	681.9666667	0.866686436	0.639559426
P0DPB6	POLR1D	DNA-directed RNA polymerases I and III subunit RPAC2 OS=Homo sapiens OX=9606 GN=POLR1D PE=1 SV=1	0	High	19.734	38	4	5	4	133	15.2	5.8	16.87	0	3226.9	2391.9	3023.1	2574.2	2923.5	1992.5	2880.633333	2496.733333	0.866730696	0.358084028
E9PKP7	UBTF	Nucleolar transcription factor 1 OS=Homo sapiens OX=9606 GN=UBTF PE=1 SV=1	0	High	59.888	22	15	18	15	745	87.4	9.89	49.39	0	11403.7	11797.6	7901.2	9650.2	9616.5	7692.8	10367.5	8986.5	0.866795274	0.378900077
P15153	RAC2	Ras-related C3 botulinum toxin substrate 2 OS=Homo sapiens OX=9606 GN=RAC2 PE=1 SV=1	0	High	32.781	33	6	13	2	192	21.4	7.61	37.17	0	1439.2	1794.9	1371.8	1215.8	1402.9	1375	1535.3	1331.233333	0.867083523	0.228355212
Q9HAV0	GNB4	Guanine nucleotide-binding protein subunit beta-4 OS=Homo sapiens OX=9606 GN=GNB4 PE=1 SV=3	0	High	24.418	15	5	8	2	340	37.5	6	23.88	0	585.4	828.4	881	729.2	675.9	584.9	764.9333333	663.3333333	0.867177968	0.368441026
A0A087X0N3	NOL4L	Nucleolar protein 4-like OS=Homo sapiens OX=9606 GN=NOL4L PE=1 SV=1	0	High	34.31	17	10	11	10	680	74.2	5.77	27.52	0	4557.7	5258.5	5290.3	3822	4652.4	4627.6	5035.5	4367.333333	0.867308774	0.139247571
O75494	SRSF10	Serine/arginine-rich splicing factor 10 OS=Homo sapiens OX=9606 GN=SRSF10 PE=1 SV=1	0	High	31.599	21	7	10	7	262	31.3	11.27	31.07	0	4723.6	3745	4446.4	3693.7	4253.2	3254.4	4305	3733.766667	0.86730933	0.236250703
O00635	TRIM38	E3 ubiquitin-protein ligase TRIM38 OS=Homo sapiens OX=9606 GN=TRIM38 PE=1 SV=1	0.001	High	6.621	3	2	2	2	465	53.4	7.02	5.48	0	774.6	564.1	366.6	644.4	490.5	344.9	568.4333333	493.2666667	0.867765203	0.634097063
A0A804HJY9	GLE1	mRNA export factor GLE1 OS=Homo sapiens OX=9606 GN=GLE1 PE=1 SV=1	0	High	41.756	16	10	14	10	663	75.7	7.85	30.9	0	5221.9	8008.3	7170.2	4549.5	6458.4	6713.4	6800.133333	5907.1	0.868674144	0.451345147
Q96SK2	TMEM209	Transmembrane protein 209 OS=Homo sapiens OX=9606 GN=TMEM209 PE=1 SV=2	0	High	46.363	25	9	11	9	561	62.9	8.63	42.4	0	5056.1	10201.8	8682	4307.1	7852.2	8638.7	7979.966667	6932.666667	0.86875885	0.632473097
A0A0G2JHC2	PPP1R18	PPP1R18 OS=Homo sapiens OX=9606 GN=PPP1R18 PE=1 SV=1	0	High	71.342	31	18	23	18	613	68	5.45	70.99	0	11609.3	14624	9163.3	9705.1	13712.5	7337.7	11798.86667	10251.76667	0.868877237	0.560540263
O14686	KMT2D	Histone-lysine N-methyltransferase 2D OS=Homo sapiens OX=9606 GN=KMT2D PE=1 SV=2	0	High	177.95	11	48	60	47	5537	593	5.58	171.04	1	28007.7	28345.2	29652.8	23292.9	25316.9	26151.2	28668.56667	24920.33333	0.86925634	0.019067419
Q9BSC4	NOL10	Nucleolar protein 10 OS=Homo sapiens OX=9606 GN=NOL10 PE=1 SV=1	0	High	33.938	15	11	13	11	688	80.3	8.46	32.15	0	8869.7	7599.1	8559	6987.7	6856.3	7912.4	8342.6	7252.133333	0.86928935	0.097716898
O95782	AP2A1	AP-2 complex subunit alpha-1 OS=Homo sapiens OX=9606 GN=AP2A1 PE=1 SV=3	0	High	233.262	36	35	76	25	977	107.5	7.03	224.87	10	29405.4	41438.9	33318.2	30899.5	30386.1	29314.7	34720.83333	30200.1	0.869797672	0.274636562
A0A7P0Z4N2	AATF	Protein AATF OS=Homo sapiens OX=9606 GN=AATF PE=1 SV=1	0	High	48.859	23	9	12	9	474	53.3	4.68	39.42	0	5418.2	4640.7	5182.6	4329.1	4277.8	4654	5080.5	4420.3	0.87005216	0.063081467
Q9UDW3	ZMAT5	Zinc finger matrin-type protein 5 OS=Homo sapiens OX=9606 GN=ZMAT5 PE=1 SV=1	0.001	High	4.701	12	1	1	1	170	20	8.59	3.23	0	97.7	129.2	132	82.5	115	115	119.6333333	104.1666667	0.870716077	0.373059799
Q8IXT5	RBM12B	RNA-binding protein 12B OS=Homo sapiens OX=9606 GN=RBM12B PE=1 SV=2	0	High	35.873	18	13	17	13	1001	118	6.81	45.72	0	6924.5	5619.2	5729.2	5579.8	5329.7	5001.4	6090.966667	5303.633333	0.87073754	0.15528007
A0A3B3IU55	STON2	Stonin-2 OS=Homo sapiens OX=9606 GN=STON2 PE=1 SV=1	0	High	15.094	5	5	6	5	977	108.9	5.64	11.66	0	1627.6	2617.4	1848.7	1545.1	2073.9	1687.6	2031.233333	1768.866667	0.870833812	0.482170563
A0A3B3ITE7	KDM5B	[Histone H3]-trimethyl-L-lysine(4) demethylase OS=Homo sapiens OX=9606 GN=KDM5B PE=1 SV=1	0	High	52.044	11	15	16	13	1505	171.1	6.86	44.91	2	7168	6337.8	6797.9	5767	5809.1	6106	6767.9	5894.033333	0.870880677	0.029220947
A0A087X282	TAX1BP3	Tax1-binding protein 3 OS=Homo sapiens OX=9606 GN=TAX1BP3 PE=1 SV=1	0.009	High	2.363	7	1	2	1	98	11	9.25	4.39	0	425.4	492.6	402.9	412.4	379.3	358.7	440.3	383.4666667	0.870921342	0.142183449
Q6ZT12	UBR3	E3 ubiquitin-protein ligase UBR3 OS=Homo sapiens OX=9606 GN=UBR3 PE=2 SV=2	0	High	9.646	1	3	4	3	1888	212.3	6.1	9.54	0	1577.4	1931.9	1908.8	1459.6	1558.7	1702	1806.033333	1573.433333	0.871209465	0.158562472
P08047	SP1	Transcription factor Sp1 OS=Homo sapiens OX=9606 GN=SP1 PE=1 SV=3	0	High	63.416	13	9	17	8	785	80.6	7.34	68.79	0	7562.6	8519.7	6636.1	6028.1	8026.9	5741.7	7572.8	6598.9	0.871394993	0.340689598
Q9BX10	GTPBP2	GTP-binding protein 2 OS=Homo sapiens OX=9606 GN=GTPBP2 PE=1 SV=1	0	High	21.101	12	6	6	6	602	65.7	8.05	19.34	0	4011.1	2833.6	2501.2	3614.2	2202.2	2328.9	3115.3	2715.1	0.871537252	0.567318129
A0A0G2JL52	VARS2	Valine--tRNA ligase OS=Homo sapiens OX=9606 GN=VARS2 PE=1 SV=1	0.007	High	2.713	1	1	1	1	1093	121.5	7.21	2.58	0	276.9	259.7	259.9	221.1	228.8	244.4	265.5	231.4333333	0.871688638	0.018754125
Q9UKY1	ZHX1	Zinc fingers and homeoboxes protein 1 OS=Homo sapiens OX=9606 GN=ZHX1 PE=1 SV=1	0	High	46.587	15	12	14	12	873	98	6.05	41.1	0	5713.2	6636.1	7143.2	4792.2	5773.9	6426.9	6497.5	5664.333333	0.871771194	0.258562996
O00425	IGF2BP3	Insulin-like growth factor 2 mRNA-binding protein 3 OS=Homo sapiens OX=9606 GN=IGF2BP3 PE=1 SV=2	0	High	75.844	40	20	26	14	579	63.7	8.87	75.63	2	7877.2	9529	7834.2	7227.3	7070.7	7708	8413.466667	7335.333333	0.87185623	0.141629675
O95707	POP4	Ribonuclease P protein subunit p29 OS=Homo sapiens OX=9606 GN=POP4 PE=1 SV=2	0	High	9.351	6	1	2	1	220	25.4	10.07	7.26	0	500.8	492.5	484.7	399.7	432.7	456.3	492.6666667	429.5666667	0.871921516	0.020856866
F5H0R1	TUT1	Speckle targeted PIP5K1A-regulated poly(A) polymerase OS=Homo sapiens OX=9606 GN=TUT1 PE=1 SV=1	0	High	19.166	7	5	5	5	912	98.4	6.43	18.9	0	1998.9	1933.1	2065.9	1777.9	1721.9	1730.6	1999.3	1743.466667	0.872038547	0.003705534
Q3MHD2	LSM12	Protein LSM12 homolog OS=Homo sapiens OX=9606 GN=LSM12 PE=1 SV=2	0.001	High	5.058	7	1	2	1	195	21.7	7.74	5.54	0	1129.7	948.1	857.1	930.5	944.8	685.5	978.3	853.6	0.872533988	0.343625858
C9JKS0	NR2C2	Nuclear receptor subfamily 2 group C member 2 (Fragment) OS=Homo sapiens OX=9606 GN=NR2C2 PE=1 SV=1	0	High	59.227	60	10	15	1	205	22.3	8.98	52.36	0	728	616.5	619.1	580.3	642	491.1	654.5333333	571.1333333	0.872580974	0.218381118
O00472	ELL2	RNA polymerase II elongation factor ELL2 OS=Homo sapiens OX=9606 GN=ELL2 PE=1 SV=2	0	High	7.971	6	3	3	3	640	72.3	9	5.5	0	1579.6	1548.6	1352.2	1289.4	1357.6	1263.1	1493.466667	1303.366667	0.872712258	0.068001105
P09132	SRP19	Signal recognition particle 19 kDa protein OS=Homo sapiens OX=9606 GN=SRP19 PE=1 SV=3	0	High	35.755	49	5	8	5	144	16.1	9.85	38.34	0	4547.1	3255.4	3546.6	3650.2	3121.8	3134.5	3783.033333	3302.166667	0.872888599	0.324232683
Q1ED39	KNOP1	Lysine-rich nucleolar protein 1 OS=Homo sapiens OX=9606 GN=KNOP1 PE=1 SV=1	0	High	94.597	33	15	23	15	458	51.6	9.86	70.57	0	17836.5	13094.4	13221.9	13487.5	12445.8	12610.6	14717.6	12847.96667	0.872966154	0.305654055
A0A7N4YH79	TENT4B	Terminal nucleotidyltransferase 4B OS=Homo sapiens OX=9606 GN=TENT4B PE=1 SV=1	0.002	High	3.955	2	1	1	1	713	77.6	8.63	3.55	0	543.7	391	389.8	445.4	347.1	363.8	441.5	385.4333333	0.873008683	0.398989992
Q9UDY2	TJP2	Tight junction protein ZO-2 OS=Homo sapiens OX=9606 GN=TJP2 PE=1 SV=2	0	High	74.838	21	24	26	24	1190	133.9	7.4	68.27	0	10749.7	13862.8	11399.1	10349.1	10954.1	10147.5	12003.86667	10483.56667	0.873349143	0.195280202
Q8IZD2	KMT2E	Inactive histone-lysine N-methyltransferase 2E OS=Homo sapiens OX=9606 GN=KMT2E PE=1 SV=1	0	High	19.425	4	7	7	6	1858	204.8	7.61	19.42	1	3253.8	3630.5	3620.2	2785.3	3247.8	3141.1	3501.5	3058.066667	0.873359037	0.076507656
Q8NBF2	NHLRC2	NHL repeat-containing protein 2 OS=Homo sapiens OX=9606 GN=NHLRC2 PE=1 SV=1	0	High	10.344	4	3	3	3	726	79.4	5.55	8.28	0	2319	1969	1704.7	2121.6	1508.3	1604.2	1997.566667	1744.7	0.873412652	0.386889412
P40818	USP8	Ubiquitin carboxyl-terminal hydrolase 8 OS=Homo sapiens OX=9606 GN=USP8 PE=1 SV=1	0	High	44.42	15	15	16	15	1118	127.4	8.51	40.01	0	8312.2	8229.9	7298.2	7354.2	6722.2	6746.7	7946.766667	6941.033333	0.87344119	0.059400836
P62851	RPS25	40S ribosomal protein S25 OS=Homo sapiens OX=9606 GN=RPS25 PE=1 SV=1	0	High	40.73	49	9	21	9	125	13.7	10.11	52.05	0	8749.2	10052.6	8734.6	7495.2	8524.3	8036.3	9178.8	8018.6	0.873600035	0.093109803
O14545	TRAFD1	TRAF-type zinc finger domain-containing protein 1 OS=Homo sapiens OX=9606 GN=TRAFD1 PE=1 SV=1	0	High	38.184	15	8	10	8	582	64.8	5.29	28.94	0	5445.8	5789	5742.6	4528.7	5122.1	5181.7	5659.133333	4944.166667	0.873661456	0.038085835
P56378	ATP5MJ	ATP synthase subunit ATP5MJ, mitochondrial OS=Homo sapiens OX=9606 GN=ATP5MJ PE=1 SV=1	0.005	High	3.107	16	1	1	1	58	6.7	10.08	2.68	0	302.1	224.4	273.3	257	213.7	228.1	266.6	232.9333333	0.87371843	0.265172982
Q14739	LBR	Delta(14)-sterol reductase LBR OS=Homo sapiens OX=9606 GN=LBR PE=1 SV=2	0	High	98.999	21	20	42	20	615	70.7	9.36	105.85	0	29063.2	26165.3	29174.6	23763.8	22834.2	27161.7	28134.36667	24586.56667	0.873897997	0.096992304
A0A087WVP4	SMTN	Smoothelin OS=Homo sapiens OX=9606 GN=SMTN PE=1 SV=1	0	High	12.633	5	5	5	5	971	104.8	8.73	11.82	0	2011.8	2137.4	2247.1	1719	1859.6	2011.6	2132.1	1863.4	0.873974016	0.068365691
O95613	PCNT	Pericentrin OS=Homo sapiens OX=9606 GN=PCNT PE=1 SV=4	0.001	High	5.428	1	2	2	2	3336	377.8	5.55	3.57	0	579.8	643.8	702.6	462.1	558.8	663.7	642.0666667	561.5333333	0.874571696	0.302854497
L0R6Q1	SLC35A4	SLC35A4 upstream open reading frame protein OS=Homo sapiens OX=9606 GN=SLC35A4 PE=3 SV=1	0.004	High	3.312	8	1	1	1	103	11.1	8.1	2.25	0	601.4	617.8	585.6	495.7	482	601	601.6	526.2333333	0.874722961	0.123489176
P12757	SKIL	Ski-like protein OS=Homo sapiens OX=9606 GN=SKIL PE=1 SV=2	0	High	12.888	7	4	4	4	684	76.9	7.11	9.56	0	3119.7	3107.4	3302.6	2735.3	2616.1	2985.3	3176.566667	2778.9	0.874812429	0.034122916
P35908	KRT2	Keratin, type II cytoskeletal 2 epidermal OS=Homo sapiens OX=9606 GN=KRT2 PE=1 SV=2	0	High	258.909	57	39	87	29	639	65.4	8	292.25	4	27310.6	22386.2	41176	34715.5	16582.9	28199.3	30290.93333	26499.23333	0.87482393	0.649487658
Q9HC62	SENP2	Sentrin-specific protease 2 OS=Homo sapiens OX=9606 GN=SENP2 PE=1 SV=3	0	High	15.52	8	4	4	4	589	67.8	9.48	15.39	0	1297.1	1607.5	1481.2	1112.8	1340.7	1384.2	1461.933333	1279.233333	0.875028501	0.212553975
P04217	A1BG	Alpha-1B-glycoprotein OS=Homo sapiens OX=9606 GN=A1BG PE=1 SV=4	0.001	High	6.712	7	2	2	2	495	54.2	5.86	2.73	0	741.8	798.5	801.2	663.6	587.2	798.2	780.5	683	0.875080077	0.205995561
B0QY91	MICALL1	MICAL-like protein 1 OS=Homo sapiens OX=9606 GN=MICALL1 PE=1 SV=2	0.006	High	2.809	1	1	1	1	872	94.2	6.95	2.25	0	381.8	246.8	297.1	293	261.9	255.4	308.5666667	270.1	0.875337582	0.401920711
I3L2M9	PCTP	Phosphatidylcholine transfer protein OS=Homo sapiens OX=9606 GN=PCTP PE=1 SV=1	0.025	Medium	1.517	5	1	1	1	203	23.4	5.3	0	0	473.4	466.9	667.1	512.4	404.8	490.2	535.8	469.1333333	0.875575463	0.41517647
Q06203	PPAT	Amidophosphoribosyltransferase OS=Homo sapiens OX=9606 GN=PPAT PE=1 SV=1	0	High	26.02	20	10	10	10	517	57.4	6.76	19.66	0	5667.2	5308.5	4920.7	4962.2	4220.5	4735.8	5298.8	4639.5	0.875575602	0.098721167
A6NN50	OBSL1	Obscurin-like protein 1 OS=Homo sapiens OX=9606 GN=OBSL1 PE=1 SV=1	0.003	High	3.623	1	1	1	1	1804	197	5.62	2.71	0	581.5	579	531.5	490.7	499.3	491.5	564	493.8333333	0.875591017	0.013119967
P51116	FXR2	Fragile X mental retardation syndrome-related protein 2 OS=Homo sapiens OX=9606 GN=FXR2 PE=1 SV=2	0	High	29.413	12	7	11	5	673	74.2	6.23	29.94	0	2751.9	3117.5	2487.6	2519.1	2457.1	2342.1	2785.666667	2439.433333	0.875708986	0.142241358
Q6P3W7	SCYL2	SCY1-like protein 2 OS=Homo sapiens OX=9606 GN=SCYL2 PE=1 SV=1	0	High	64.639	17	14	18	14	929	103.6	8.22	59.94	0	8020.1	8437.8	6796.5	7407.8	6577.3	6383.6	7751.466667	6789.566667	0.875907355	0.174961293
Q6ZUT1	NKAPD1	Uncharacterized protein NKAPD1 OS=Homo sapiens OX=9606 GN=NKAPD1 PE=1 SV=2	0.002	High	3.999	3	1	1	1	292	34.1	9.73	3.24	0	722.5	533	595	598	559.3	463.7	616.8333333	540.3333333	0.875979465	0.327199644
Q96BD8	SKA1	Spindle and kinetochore-associated protein 1 OS=Homo sapiens OX=9606 GN=SKA1 PE=1 SV=1	0	High	9.456	12	3	4	3	255	29.5	7.12	10.82	0	3908.2	3566.9	4641.2	3255.5	3320.3	4038.4	4038.766667	3538.066667	0.87602651	0.283158005
O14730	RIOK3	Serine/threonine-protein kinase RIO3 OS=Homo sapiens OX=9606 GN=RIOK3 PE=1 SV=2	0	High	14.179	8	4	5	4	519	59.1	5.76	13.56	0	1921.8	1863	1691.3	1712.9	1497.3	1588.9	1825.366667	1599.7	0.87637187	0.072638995
Q9BW19	KIFC1	Kinesin-like protein KIFC1 OS=Homo sapiens OX=9606 GN=KIFC1 PE=1 SV=2	0	High	167.413	50	30	47	30	673	73.7	8.98	151.12	0	30432.1	18160.1	17308.8	24857.4	15550.3	17349.6	21967	19252.43333	0.876425244	0.623303838
Q96ME7	ZNF512	Zinc finger protein 512 OS=Homo sapiens OX=9606 GN=ZNF512 PE=1 SV=2	0	High	47.868	17	9	11	9	567	64.6	9.76	43.16	0	5001.6	5104.3	4709.3	3916.9	4528.9	4540	4938.4	4328.6	0.876518711	0.062106083
Q96BD5	PHF21A	PHD finger protein 21A OS=Homo sapiens OX=9606 GN=PHF21A PE=1 SV=1	0	High	40.312	13	9	12	9	680	74.8	9.45	34.52	0	7507.2	6034.1	5771.7	6302.2	5514.8	5111.7	6437.666667	5642.9	0.876544297	0.284307244
Q9NUQ2	AGPAT5	1-acyl-sn-glycerol-3-phosphate acyltransferase epsilon OS=Homo sapiens OX=9606 GN=AGPAT5 PE=1 SV=3	0	High	10.571	9	3	4	3	364	42	9.1	9.13	0	1689.8	1631.3	1714.1	1347.4	1442.6	1623.8	1678.4	1471.266667	0.876588815	0.070808513
O15357	INPPL1	Phosphatidylinositol 3,4,5-trisphosphate 5-phosphatase 2 OS=Homo sapiens OX=9606 GN=INPPL1 PE=1 SV=2	0	High	49.633	13	14	18	14	1258	138.5	6.54	49.65	0	7246.8	7078.9	6760.8	6366.8	5813.1	6306.7	7028.833333	6162.2	0.876703104	0.018545409
C9J9P8	UBE2F	NEDD8-conjugating enzyme UBE2F (Fragment) OS=Homo sapiens OX=9606 GN=UBE2F PE=1 SV=1	0.003	High	3.642	8	1	1	1	171	19.2	6.04	4.12	0	451.2	519.3	497.8	424.3	466.3	396.8	489.4333333	429.1333333	0.876796295	0.101835644
O15265	ATXN7	Ataxin-7 OS=Homo sapiens OX=9606 GN=ATXN7 PE=1 SV=1	0.001	High	5.283	2	2	2	2	892	95.4	9.85	2.91	0	505.4	556.3	536.7	434	506.3	461.4	532.8	467.2333333	0.876939439	0.063653665
Q9UHB6	LIMA1	LIM domain and actin-binding protein 1 OS=Homo sapiens OX=9606 GN=LIMA1 PE=1 SV=1	0	High	163.679	44	27	47	27	759	85.2	6.84	149.62	0	24484.8	28379.5	20185.8	20496.2	27441.9	16140.3	24350.03333	21359.46667	0.877184289	0.501574116
Q14008	CKAP5	Cytoskeleton-associated protein 5 OS=Homo sapiens OX=9606 GN=CKAP5 PE=1 SV=3	0	High	351.239	32	62	107	62	2032	225.4	7.8	312.11	0	52246.2	55836.1	61805.2	46487.2	45106	57452.1	56629.16667	49681.76667	0.877317637	0.221227702
O75063	FAM20B	Glycosaminoglycan xylosylkinase OS=Homo sapiens OX=9606 GN=FAM20B PE=1 SV=1	0.007	High	2.712	2	1	1	1	409	46.4	6.87	2.88	0	175.8	181.2	204.4	154.1	156.3	182.2	187.1333333	164.2	0.877449234	0.142486233
Q9BVQ7	SPATA5L1	Spermatogenesis-associated protein 5-like protein 1 OS=Homo sapiens OX=9606 GN=SPATA5L1 PE=1 SV=2	0	High	31.555	12	7	10	7	753	80.7	8.09	33.74	0	2426.3	2387.5	2091.6	2019.9	2046.1	1996.3	2301.8	2020.766667	0.877907145	0.057905126
Q9H9L4	KANSL2	KAT8 regulatory NSL complex subunit 2 OS=Homo sapiens OX=9606 GN=KANSL2 PE=1 SV=3	0	High	31.245	14	8	9	8	492	55	6.62	28.73	0	2756.2	2398.4	2484.4	2251.8	2243.4	2213.6	2546.333333	2236.266667	0.878230135	0.045973862
O00461	GOLIM4	Golgi integral membrane protein 4 OS=Homo sapiens OX=9606 GN=GOLIM4 PE=1 SV=1	0	High	19.734	7	4	6	4	696	81.8	4.77	16.58	0	1114	1147.1	1063.9	1031.5	869.2	1020.5	1108.333333	973.7333333	0.878556391	0.079932857
O43318	MAP3K7	Mitogen-activated protein kinase kinase kinase 7 OS=Homo sapiens OX=9606 GN=MAP3K7 PE=1 SV=1	0.005	High	3.009	3	2	2	2	606	67.2	7.11	0	0	1152.9	1218.2	1162	1017.7	1005.3	1081.4	1177.7	1034.8	0.878661798	0.010168467
Q6ZU65	UBN2	Ubinuclein-2 OS=Homo sapiens OX=9606 GN=UBN2 PE=1 SV=2	0	High	86.825	18	26	32	26	1347	146	9.19	83.66	0	16724.6	18447.9	18881.5	13997.6	16764.1	16734.6	18018	15832.1	0.878682429	0.125003356
P02008	HBZ	Hemoglobin subunit zeta OS=Homo sapiens OX=9606 GN=HBZ PE=1 SV=2	0	High	89.669	80	10	71	9	142	15.6	8.21	240.08	1	24164	31065.4	40854.1	23248	21536.5	39645.3	32027.83333	28143.26667	0.878712786	0.633324517
Q8NG31	KNL1	Kinetochore scaffold 1 OS=Homo sapiens OX=9606 GN=KNL1 PE=1 SV=3	0	High	43.903	7	14	14	14	2342	265.2	5.47	35.64	0	6097.6	6892.6	7792.4	5225.5	5941.6	7096	6927.533333	6087.7	0.878768778	0.315502872
C9JZR2	CTNND1	Catenin delta-1 OS=Homo sapiens OX=9606 GN=CTNND1 PE=1 SV=2	0	High	61.078	18	15	19	15	938	104.8	6.87	52.67	0	6316.7	6741.7	6468.2	5667.4	5519.2	5973.2	6508.866667	5719.933333	0.878790983	0.012434996
Q96QE3	ATAD5	ATPase family AAA domain-containing protein 5 OS=Homo sapiens OX=9606 GN=ATAD5 PE=1 SV=4	0	High	87.742	16	23	28	23	1844	207.4	9.19	87.11	0	13795.9	15305.9	15589.4	11693.6	13707.3	13886	14897.06667	13095.63333	0.879074628	0.114911511
P02100	HBE1	Hemoglobin subunit epsilon OS=Homo sapiens OX=9606 GN=HBE1 PE=1 SV=2	0	High	91.262	57	8	63	7	147	16.2	8.63	199.16	0	23516	34923.8	43554.1	24750.4	22039.5	42870.4	33997.96667	29886.76667	0.879075121	0.662666431
J3KTC5	SKA2	Spindle and kinetochore-associated protein 2 OS=Homo sapiens OX=9606 GN=SKA2 PE=1 SV=1	0.014	Medium	2.05	8	1	2	1	92	10.7	9.2	4.63	0	1090.8	1020.1	1631	910.3	1101.5	1278.3	1247.3	1096.7	0.8792592	0.531692935
P62266	RPS23	40S ribosomal protein S23 OS=Homo sapiens OX=9606 GN=RPS23 PE=1 SV=3	0	High	27.036	34	5	9	5	143	15.8	10.49	29.97	0	2340.7	3184.1	2888.2	2267.8	2428.1	2703.5	2804.333333	2466.466667	0.879519791	0.290895615
H0YBT8	TACC1	Transforming acidic coiled-coil-containing protein 1 (Fragment) OS=Homo sapiens OX=9606 GN=TACC1 PE=1 SV=1	0	High	9.438	7	3	3	3	454	50.5	4.96	6.73	0	993.1	716.6	770.7	873.4	616.2	692.3	826.8	727.3	0.879656507	0.431717128
A0A2R8YFL3	IFNGR1	Interferon gamma receptor 1 OS=Homo sapiens OX=9606 GN=IFNGR1 PE=1 SV=1	0.038	Medium	1.146	1	1	1	1	448	50.1	4.96	0	0	423.5	645.6	557.4	340.5	543.6	546.9	542.1666667	477	0.879803259	0.526111053
B4DP31	PRPSAP1	Phosphoribosyl pyrophosphate synthase-associated protein 1 OS=Homo sapiens OX=9606 GN=PRPSAP1 PE=1 SV=1	0.001	High	6.024	6	1	1	1	282	31.2	6.95	4.43	0	110.6	112	107.5	100.7	90	99.8	110.0333333	96.83333333	0.880036353	0.022933119
P11277	SPTB	Spectrin beta chain, erythrocytic OS=Homo sapiens OX=9606 GN=SPTB PE=1 SV=5	0	High	182.691	22	45	56	37	2137	246.3	5.27	166.49	0	10777.9	19344.8	21435.2	11018	14465.6	19897.1	17185.96667	15126.9	0.880189069	0.646611072
Q13247	SRSF6	Serine/arginine-rich splicing factor 6 OS=Homo sapiens OX=9606 GN=SRSF6 PE=1 SV=2	0	High	64.659	31	15	29	11	344	39.6	11.43	76.08	4	16675.5	15527.9	15299.6	13601.3	16289.7	11926.1	15834.33333	13939.03333	0.880304402	0.230244541
Q14315	FLNC	Filamin-C OS=Homo sapiens OX=9606 GN=FLNC PE=1 SV=3	0	High	547.447	41	99	170	87	2725	290.8	5.97	547.91	2	66908.1	75965.9	72973.6	63271.2	60645.6	66146.9	71949.2	63354.56667	0.880545811	0.050301316
Q9UBN7	HDAC6	Histone deacetylase 6 OS=Homo sapiens OX=9606 GN=HDAC6 PE=1 SV=2	0	High	27.834	5	7	7	7	1215	131.3	5.3	22.55	0	4642	4719.4	4522.1	4028	3991.4	4206.2	4627.833333	4075.2	0.880584867	0.00324549
Q9BU23	LMF2	Lipase maturation factor 2 OS=Homo sapiens OX=9606 GN=LMF2 PE=1 SV=2	0.004	High	3.493	2	1	1	1	707	79.6	10.1	2.84	0	367.1	318.4	309.6	298.5	284.4	293.4	331.7	292.1	0.880615014	0.097106136
Q96JG6	VPS50	Syndetin OS=Homo sapiens OX=9606 GN=VPS50 PE=1 SV=3	0.001	High	5.19	1	1	1	1	964	111.1	6.2	4.73	0	427.6	408.7	482.1	346.5	327.7	487	439.4666667	387.0666667	0.880764563	0.393634251
Q9BU76	MMTAG2	Multiple myeloma tumor-associated protein 2 OS=Homo sapiens OX=9606 GN=MMTAG2 PE=1 SV=1	0	High	12.5	15	3	4	3	263	29.4	10.02	10.62	0	2068.2	1699.8	1437.8	1736.8	1518.4	1330.2	1735.266667	1528.466667	0.880825233	0.39521609
P84103	SRSF3	Serine/arginine-rich splicing factor 3 OS=Homo sapiens OX=9606 GN=SRSF3 PE=1 SV=1	0	High	28.604	30	7	22	6	164	19.3	11.65	54.58	0	9499.3	9453.5	10710.8	7408	10737.2	7995.7	9887.866667	8713.633333	0.881245028	0.348002149
Q9Y3E1	HDGFL3	Hepatoma-derived growth factor-related protein 3 OS=Homo sapiens OX=9606 GN=HDGFL3 PE=1 SV=1	0	High	20.562	17	4	8	2	203	22.6	7.99	21.03	0	1900.2	1331.9	1508.7	1617.9	1315.4	1244.8	1580.266667	1392.7	0.881306952	0.408203947
P62906	RPL10A	60S ribosomal protein L10a OS=Homo sapiens OX=9606 GN=RPL10A PE=1 SV=2	0	High	69.404	40	10	23	10	217	24.8	9.94	71.09	0	10419.7	17571.9	12907.6	10277.2	14008.8	11770.2	13633.06667	12018.73333	0.881586926	0.531545452
Q99523	SORT1	Sortilin OS=Homo sapiens OX=9606 GN=SORT1 PE=1 SV=3	0	High	8.008	3	2	2	2	831	92	5.74	5.96	0	1267.8	1323.8	1051.6	1208.5	939.6	1064.3	1214.4	1070.8	0.881752306	0.275137142
P0C2W1	FBXO45	F-box/SPRY domain-containing protein 1 OS=Homo sapiens OX=9606 GN=FBXO45 PE=1 SV=1	0.004	High	3.305	4	1	1	1	286	30.6	7.83	2.39	0	595.1	500.5	568.9	511.3	465.4	491.1	554.8333333	489.2666667	0.881826374	0.103251336
O15530	PDPK1	3-phosphoinositide-dependent protein kinase 1 OS=Homo sapiens OX=9606 GN=PDPK1 PE=1 SV=1	0	High	8.744	7	3	3	3	556	63.1	7.36	5.26	0	575	454.8	479.2	412.6	523.6	394.6	503	443.6	0.881908549	0.337183362
O95793	STAU1	Double-stranded RNA-binding protein Staufen homolog 1 OS=Homo sapiens OX=9606 GN=STAU1 PE=1 SV=2	0	High	32.526	14	7	9	7	577	63.1	9.44	26.82	0	4098.4	4117.1	4167.5	3214.3	3899.7	3814.1	4127.666667	3642.7	0.882508277	0.088726509
Q96F63	CCDC97	Coiled-coil domain-containing protein 97 OS=Homo sapiens OX=9606 GN=CCDC97 PE=1 SV=1	0.001	High	6.49	6	1	1	1	343	38.9	4.59	4.91	0	100.8	90.5	81.4	84.7	82.6	73.4	90.9	80.23333333	0.882654932	0.180906516
A0A0J9YXF2	PON2	Paraoxonase OS=Homo sapiens OX=9606 GN=PON2 PE=1 SV=1	0.026	Medium	1.478	4	1	1	1	375	41.5	5.72	2.01	0	66.6	93.9	64.5	76.1	64	58.5	75	66.2	0.882666667	0.461004478
P46781	RPS9	40S ribosomal protein S9 OS=Homo sapiens OX=9606 GN=RPS9 PE=1 SV=3	0	High	52.579	57	15	28	15	194	22.6	10.65	69.18	0	13140.3	18740.9	15789.8	12020.9	14651.6	15413.6	15890.33333	14028.7	0.882844916	0.38634808
O75717	WDHD1	WD repeat and HMG-box DNA-binding protein 1 OS=Homo sapiens OX=9606 GN=WDHD1 PE=1 SV=1	0	High	125.72	25	26	35	26	1129	125.9	5.62	129.67	0	15612.1	17019.5	18578.1	12582.1	14373.5	18277.5	17069.9	15077.7	0.883291642	0.350632216
H0Y8S5	SNF8	Vacuolar-sorting protein SNF8 (Fragment) OS=Homo sapiens OX=9606 GN=SNF8 PE=1 SV=1	0	High	14.476	41	3	4	3	81	9.2	9.38	14.32	0	3241.3	2718.6	2734.5	2846.7	2402.5	2434.3	2898.133333	2561.166667	0.883729757	0.206033742
P30291	WEE1	Wee1-like protein kinase OS=Homo sapiens OX=9606 GN=WEE1 PE=1 SV=2	0.01	Medium	2.236	3	2	2	2	646	71.6	6.77	0	0	1055.2	1011.8	1107.4	871.6	972.8	961.3	1058.133333	935.2333333	0.883852067	0.043799519
J3KNV1	ZNF292	Zinc finger protein 292 OS=Homo sapiens OX=9606 GN=ZNF292 PE=1 SV=1	0	High	11.554	2	4	4	4	2718	304	7.42	8.75	0	1966	1808.4	1805.1	1625.1	1679	1628.6	1859.833333	1644.233333	0.884075634	0.018168066
Q9UBH6	XPR1	Xenotropic and polytropic retrovirus receptor 1 OS=Homo sapiens OX=9606 GN=XPR1 PE=1 SV=1	0	High	9.714	5	3	3	3	696	81.5	8.44	9.5	0	1809.9	1919.1	1730.9	1590.1	1547.9	1690.5	1819.966667	1609.5	0.884356856	0.038073933
Q9Y6A5	TACC3	Transforming acidic coiled-coil-containing protein 3 OS=Homo sapiens OX=9606 GN=TACC3 PE=1 SV=1	0	High	45.549	16	13	16	13	838	90.3	5.05	38.89	0	6338	6103	7479.8	5497.5	5937	6184.1	6640.266667	5872.866667	0.884432352	0.178024896
P63165	SUMO1	Small ubiquitin-related modifier 1 OS=Homo sapiens OX=9606 GN=SUMO1 PE=1 SV=1	0.001	High	5.96	24	4	4	4	101	11.6	5.52	2.22	0	2394.5	2997.2	2655	2333.2	2378.6	2408.2	2682.233333	2373.333333	0.884834777	0.153867445
Q9NTX5	ECHDC1	Ethylmalonyl-CoA decarboxylase OS=Homo sapiens OX=9606 GN=ECHDC1 PE=1 SV=2	0	High	32.948	29	7	9	7	307	33.7	8.21	30.76	0	3176.8	3105.6	3559.1	2960.2	2380.7	3367.3	3280.5	2902.733333	0.88484479	0.301899006
Q13017	ARHGAP5	Rho GTPase-activating protein 5 OS=Homo sapiens OX=9606 GN=ARHGAP5 PE=1 SV=2	0	High	12.055	3	4	4	4	1502	172.4	6.62	10.55	0	2729.3	2408.3	2485.7	2535.1	1858.1	2353.1	2541.1	2248.766667	0.884957958	0.262259185
E9PK91	BCLAF1	Bcl-2-associated transcription factor 1 OS=Homo sapiens OX=9606 GN=BCLAF1 PE=1 SV=1	0	High	122.943	36	30	48	30	871	100.3	9.95	134.37	0	32122.7	26526.3	24134.8	25105.9	27596	20566.2	27594.6	24422.7	0.885053597	0.369077486
A8CG34	POM121C	Nuclear envelope pore membrane protein POM 121C OS=Homo sapiens OX=9606 GN=POM121C PE=1 SV=3	0	High	71.862	16	17	24	4	1229	125	10.37	72.39	14	8283.2	12784.7	11391.6	7070.5	11024.2	10642	10819.83333	9578.9	0.885309386	0.535289426
O14978	ZNF263	Zinc finger protein 263 OS=Homo sapiens OX=9606 GN=ZNF263 PE=1 SV=2	0.001	High	4.308	2	2	3	1	683	77.3	6.99	2.56	0	693	515.9	575	532.9	527.1	519.6	594.6333333	526.5333333	0.885475643	0.262030162
Q12792	TWF1	Twinfilin-1 OS=Homo sapiens OX=9606 GN=TWF1 PE=1 SV=3	0	High	17.712	12	4	6	2	350	40.3	6.96	19.51	0	1626.8	1721	1524.5	1416.9	1359.3	1538.7	1624.1	1438.3	0.885598177	0.074722686
P03928	MT-ATP8	ATP synthase protein 8 OS=Homo sapiens OX=9606 GN=MT-ATP8 PE=1 SV=1	0.001	High	5.016	29	2	2	2	68	8	9.91	4.56	0	1965.3	1496.6	1628.3	1772.8	1439	1296.1	1696.733333	1502.633333	0.885603709	0.383655989
Q5VV50	ZNF691	Zinc finger protein 691 OS=Homo sapiens OX=9606 GN=ZNF691 PE=1 SV=1	0	High	9.189	7	2	3	2	306	34.6	8.29	6.05	0	1506.6	1245.9	1198.3	1169	1334.7	995.3	1316.933333	1166.333333	0.885643414	0.333528962
P62280	RPS11	40S ribosomal protein S11 OS=Homo sapiens OX=9606 GN=RPS11 PE=1 SV=3	0	High	69.929	49	12	25	12	158	18.4	10.3	72.74	0	16851	24234.9	20513.2	15250.1	18430.2	20895.7	20533.03333	18192	0.885986971	0.432610385
Q96FS4	SIPA1	Signal-induced proliferation-associated protein 1 OS=Homo sapiens OX=9606 GN=SIPA1 PE=1 SV=1	0	High	100.202	23	19	28	19	1042	112.1	6.6	90.56	0	12034.8	14783.3	11754.6	11533.5	12431.7	10211.6	12857.56667	11392.26667	0.886035979	0.275707938
A0A2R8Y6D0	EPB41	Protein 4.1 OS=Homo sapiens OX=9606 GN=EPB41 PE=1 SV=1	0	High	85.388	37	16	30	1	542	61.4	8.43	102.43	0	746.2	732.2	775.1	711.7	572.5	712.7	751.1666667	665.6333333	0.886132682	0.150962122
Q8WUU5	GATAD1	GATA zinc finger domain-containing protein 1 OS=Homo sapiens OX=9606 GN=GATAD1 PE=1 SV=1	0	High	14.837	15	3	4	3	269	28.7	9.41	15.67	0	1808	1565.8	1431.5	1505.3	1386.1	1366.8	1601.766667	1419.4	0.886146547	0.19825514
O60232	ZNRD2	Protein ZNRD2 OS=Homo sapiens OX=9606 GN=ZNRD2 PE=1 SV=1	0	High	11.522	20	4	4	4	199	21.5	5.24	11.31	0	1367.4	1737.8	1753.4	1280.3	1394.8	1630.4	1619.533333	1435.166667	0.886160622	0.320964897
Q86VZ4	LRP11	Low-density lipoprotein receptor-related protein 11 OS=Homo sapiens OX=9606 GN=LRP11 PE=2 SV=2	0.046	Medium	1.022	3	1	2	1	500	53.3	6.47	0	0	117.4	114	108.2	92.3	106.9	101.8	113.2	100.3333333	0.886336867	0.063489799
A0A804HI25	DHCR7	7-dehydrocholesterol reductase OS=Homo sapiens OX=9606 GN=DHCR7 PE=1 SV=1	0	High	10.326	8	5	7	5	492	56.3	8.54	12.83	0	3030	3043	3096.8	2732.6	2637.5	2758.4	3056.6	2709.5	0.886442452	0.001176773
Q8N300	SVBP	Small vasohibin-binding protein OS=Homo sapiens OX=9606 GN=SVBP PE=1 SV=1	0.001	High	4.674	23	2	2	2	66	7.8	9.16	5.46	0	1145	1133.9	1233.5	935	897.7	1280.9	1170.8	1037.866667	0.886459401	0.350912652
O14524	NEMP1	Nuclear envelope integral membrane protein 1 OS=Homo sapiens OX=9606 GN=NEMP1 PE=1 SV=2	0	High	7.205	5	3	3	3	444	50.6	6.93	5.85	0	1443.1	1286.5	1150.2	1165.4	1037.5	1237	1293.266667	1146.633333	0.886617867	0.226863667
A0A0A0MQS0	PHF20L1	PHD finger protein 20-like protein 1 OS=Homo sapiens OX=9606 GN=PHF20L1 PE=1 SV=1	0	High	51.767	17	17	20	17	991	112.2	6.87	48.68	0	11358.5	9784.3	10593.5	9489.2	9109.4	9549.5	10578.76667	9382.7	0.886937041	0.06546038
H7BYZ6	ASB3	Ankyrin repeat and SOCS box protein 3 (Fragment) OS=Homo sapiens OX=9606 GN=ASB3 PE=1 SV=1	0.015	Medium	1.962	2	1	1	1	477	52.9	6.33	1.77	0	275.2	355.5	409.5	219.4	310.7	392.5	346.7333333	307.5333333	0.886944818	0.569947868
Q8NBN3	TMEM87A	Transmembrane protein 87A OS=Homo sapiens OX=9606 GN=TMEM87A PE=1 SV=3	0.011	Medium	2.208	1	1	1	1	555	63.4	6.74	2.2	0	141.6	142.1	138.5	125	109.9	139.6	140.7333333	124.8333333	0.887020369	0.139817959
A0A087X0W9	OTUD6B	Ubiquitinyl hydrolase 1 OS=Homo sapiens OX=9606 GN=OTUD6B PE=1 SV=1	0	High	23.303	19	5	6	5	323	37.3	6.74	18.05	0	3116.9	3012.6	2776.2	2880.3	2386.3	2633.4	2968.566667	2633.333333	0.887072324	0.127311675
O75475	PSIP1	PC4 and SFRS1-interacting protein OS=Homo sapiens OX=9606 GN=PSIP1 PE=1 SV=1	0	High	203.321	58	36	81	30	530	60.1	9.13	234.43	6	46493.6	38576.6	44053.7	41083.2	36208.3	37288.5	43041.3	38193.33333	0.887364771	0.154813236
Q9NPI8	FANCF	Fanconi anemia group F protein OS=Homo sapiens OX=9606 GN=FANCF PE=1 SV=1	0.004	High	3.199	2	1	1	1	374	42.2	8.94	2.68	0	492.5	555.3	530.3	405.1	480.4	515	526.0333333	466.8333333	0.887459603	0.186969727
D3YTI2	ACP1	Acid phosphatase OS=Homo sapiens OX=9606 GN=ACP1 PE=1 SV=1	0	High	12.675	41	2	3	1	85	9.4	8.35	10.73	0	203.6	219.2	211.1	195	192.3	175.3	211.3	187.5333333	0.887521691	0.035789363
Q92614	MYO18A	Unconventional myosin-XVIIIa OS=Homo sapiens OX=9606 GN=MYO18A PE=1 SV=3	0	High	280.683	30	61	86	61	2054	233	6.3	265.38	0	33366.8	41773.8	38901.1	29588.5	37027.1	34623.5	38013.9	33746.36667	0.887737556	0.265575358
Q86UY5	FAM83A	Protein FAM83A OS=Homo sapiens OX=9606 GN=FAM83A PE=1 SV=1	0	High	14.335	10	3	3	3	434	47.4	8.82	12.12	0	1100.9	754.9	984	915.2	689.3	916.5	946.6	840.3333333	0.887738573	0.448507082
A0A8C8KBE9	ARL6IP4	ADP-ribosylation factor-like protein 6-interacting protein 4 OS=Homo sapiens OX=9606 GN=ARL6IP4 PE=1 SV=1	0	High	27.289	25	5	7	1	237	26.4	10.86	20.06	0	564.3	390.1	464	512.2	390.9	356.5	472.8	419.8666667	0.888042865	0.486501101
P07814	EPRS1	Bifunctional glutamate/proline--tRNA ligase OS=Homo sapiens OX=9606 GN=EPRS1 PE=1 SV=5	0	High	299.146	42	59	87	59	1512	170.5	7.33	272.89	0	41615	45341.6	41863.1	37456	34743.3	42210.1	42939.9	38136.46667	0.888135898	0.126148199
P38159	RBMX	RNA-binding motif protein, X chromosome OS=Homo sapiens OX=9606 GN=RBMX PE=1 SV=3	0	High	139.382	59	32	70	11	391	42.3	10.05	165.8	21	31850.2	29829	33649.1	27894.8	30397.1	26403.9	31776.1	28231.93333	0.888464391	0.091751012
P02549	SPTA1	Spectrin alpha chain, erythrocytic 1 OS=Homo sapiens OX=9606 GN=SPTA1 PE=1 SV=5	0	High	467.564	41	94	140	94	2419	279.8	5.05	442.47	0	52684.4	79469.9	82714.9	51181.7	63434.3	76340.5	71623.06667	63652.16667	0.888710434	0.541939954
O96033	MOCS2	Molybdopterin synthase sulfur carrier subunit OS=Homo sapiens OX=9606 GN=MOCS2 PE=1 SV=1	0.017	Medium	1.819	9	1	1	1	88	9.7	4.72	0	0	268.5	256.3	216	250	214.9	193.7	246.9333333	219.5333333	0.889038877	0.296258451
P62899	RPL31	60S ribosomal protein L31 OS=Homo sapiens OX=9606 GN=RPL31 PE=1 SV=1	0	High	22.672	54	7	15	7	125	14.5	10.54	33.93	0	5649.9	5810.7	5949.5	4768.6	5282.8	5427.2	5803.366667	5159.533333	0.88905865	0.041718553
Q6V1P9	DCHS2	Protocadherin-23 OS=Homo sapiens OX=9606 GN=DCHS2 PE=2 SV=2	0.057	Low	0.91	0	1	1	1	3371	370	4.77	1.78	0	452.6	454.6	688.1	366.7	514.3	537.7	531.7666667	472.9	0.889299818	0.568026262
G3XAM4	UTP23	Chromosome 8 open reading frame 53, isoform CRA_c OS=Homo sapiens OX=9606 GN=UTP23 PE=1 SV=1	0	High	8.358	28	2	2	2	105	12.6	10.78	8.01	0	724	568.8	611.2	587.2	559.1	547	634.6666667	564.4333333	0.889338235	0.215833911
P13224	GP1BB	Platelet glycoprotein Ib beta chain OS=Homo sapiens OX=9606 GN=GP1BB PE=1 SV=1	0	High	8.184	15	3	3	3	206	21.7	9.31	8.62	0	563.6	801.2	748.7	560.7	601.5	717.5	704.5	626.5666667	0.889377809	0.416162224
A0A1C7CYY4	MYL4	Myosin light chain 4 (Fragment) OS=Homo sapiens OX=9606 GN=MYL4 PE=1 SV=1	0	High	13.249	19	3	3	3	196	21.5	5.03	11.3	0	1334.6	1613.1	1815.1	1291.1	1642.1	1302.9	1587.6	1412.033333	0.88941379	0.386234095
Q03111	MLLT1	Protein ENL OS=Homo sapiens OX=9606 GN=MLLT1 PE=1 SV=2	0	High	29.85	13	8	10	8	559	62	8.59	20.41	0	5819.1	4941	4964.8	4380.1	4910.9	4698.2	5241.633333	4663.066667	0.88962092	0.151959008
J3QLI8	OGFOD3	2-oxoglutarate and iron-dependent oxygenase domain-containing protein 3 OS=Homo sapiens OX=9606 GN=OGFOD3 PE=1 SV=1	0.007	High	2.711	6	1	2	1	126	14	11.12	5.31	0	397.5	354.1	324.3	343.2	287	327.1	358.6333333	319.1	0.889766707	0.217469157
Q5SSJ5	HP1BP3	Heterochromatin protein 1-binding protein 3 OS=Homo sapiens OX=9606 GN=HP1BP3 PE=1 SV=1	0	High	127.939	35	24	43	24	553	61.2	9.67	115.57	0	25238.1	22608.8	21895.2	20345.1	22964.6	18750.5	23247.36667	20686.73333	0.889852758	0.183553598
Q17R31	TATDN3	Putative deoxyribonuclease TATDN3 OS=Homo sapiens OX=9606 GN=TATDN3 PE=1 SV=1	0	High	11.299	9	2	3	2	274	30.3	7.15	8.34	0	1121.8	934.3	897	971.5	807.7	848.8	984.3666667	876	0.889912296	0.272314222
Q52LA3	LIN52	Protein lin-52 homolog OS=Homo sapiens OX=9606 GN=LIN52 PE=1 SV=1	0	High	10.489	13	1	2	1	116	13	4.98	7.96	0	589.4	567.7	625.3	475.4	604.8	506	594.1333333	528.7333333	0.889923698	0.198717594
H3BT57	PML	Protein PML OS=Homo sapiens OX=9606 GN=PML PE=1 SV=1	0	High	129.008	44	30	52	1	568	62.9	7.55	141.77	0	273	266.2	275	240.5	228	256.1	271.4	241.5333333	0.889953328	0.025082367
A0A3B3ITT5	RPL29	60S ribosomal protein L29 OS=Homo sapiens OX=9606 GN=RPL29 PE=1 SV=1	0	High	14.128	14	2	4	2	167	18.5	11.55	10.21	0	1645.1	1679.2	1737.8	1523.8	1597.7	1384	1687.366667	1501.833333	0.890045633	0.053088341
P62269	RPS18	40S ribosomal protein S18 OS=Homo sapiens OX=9606 GN=RPS18 PE=1 SV=3	0	High	34.391	48	11	20	11	152	17.7	10.99	46.44	0	7358.7	10093.7	8608.3	6898.1	7674	8624.1	8686.9	7732.066667	0.890083536	0.364834124
Q14686	NCOA6	Nuclear receptor coactivator 6 OS=Homo sapiens OX=9606 GN=NCOA6 PE=1 SV=3	0	High	34.963	4	7	10	7	2063	219	9.36	33.14	0	4023	4091.9	4623.8	3289.1	4215.3	3834.3	4246.233333	3779.566667	0.890098676	0.229105313
C9JHF5	MFF	Mitochondrial fission factor (Fragment) OS=Homo sapiens OX=9606 GN=MFF PE=1 SV=1	0.012	Medium	2.13	20	1	1	1	138	15.6	5.19	0	0	370.8	347.6	324	274.4	316.1	337.6	347.4666667	309.3666667	0.890349194	0.172228711
Q7L591	DOK3	Docking protein 3 OS=Homo sapiens OX=9606 GN=DOK3 PE=1 SV=2	0	High	21.85	12	4	5	4	496	53.3	7.77	15.94	0	1823.1	2122.4	1805.3	1762	1797.3	1561.2	1916.933333	1706.833333	0.890397858	0.171912546
A0A7P0T8U9	ASPM	Abnormal spindle-like microcephaly-associated protein OS=Homo sapiens OX=9606 GN=ASPM PE=1 SV=1	0	High	10.791	3	3	3	3	1300	147.9	8.98	9.77	0	1325.1	1610.8	1507.6	1098.6	1387.1	1471.2	1481.166667	1318.966667	0.890491729	0.312231083
P21333	FLNA	Filamin-A OS=Homo sapiens OX=9606 GN=FLNA PE=1 SV=4	0	High	1014.945	57	127	320	113	2647	280.6	6.06	1192.02	14	152166.1	179938.6	128950	135590.4	162579.5	112408	153684.9	136859.3	0.890518847	0.461392572
Q7LBC6	KDM3B	Lysine-specific demethylase 3B OS=Homo sapiens OX=9606 GN=KDM3B PE=1 SV=2	0	High	112.42	17	27	29	26	1761	191.5	7.18	92.42	1	17658.6	17699.2	17196	14891.5	15505.6	16409.5	17517.93333	15602.2	0.89064159	0.015091247
Q9H330	TMEM245	Transmembrane protein 245 OS=Homo sapiens OX=9606 GN=TMEM245 PE=1 SV=3	0.001	High	6.964	2	2	2	2	879	97.3	8.91	5.74	0	1498.3	1405.7	1179.7	1308.6	1052.3	1276.4	1361.233333	1212.433333	0.890687367	0.297356466
Q7Z3B3	KANSL1	KAT8 regulatory NSL complex subunit 1 OS=Homo sapiens OX=9606 GN=KANSL1 PE=1 SV=2	0	High	80.719	21	21	23	21	1105	121	8.81	71.02	0	13067.5	11532.5	11745.6	10746.2	10735.5	10892.5	12115.2	10791.4	0.890732303	0.051794209
Q15058	KIF14	Kinesin-like protein KIF14 OS=Homo sapiens OX=9606 GN=KIF14 PE=1 SV=1	0	High	55.564	10	14	16	14	1648	186.4	7.91	47.89	0	4936.4	5297.7	5496.6	4355.1	5129.4	4530.8	5243.566667	4671.766667	0.890952087	0.116238819
H0YBZ4	MTFR1	Mitochondrial fission regulator 1 (Fragment) OS=Homo sapiens OX=9606 GN=MTFR1 PE=1 SV=1	0.001	High	4.718	4	1	1	1	291	32	6.44	3.71	0	444.3	448.7	397.1	375.4	383.9	390.3	430.0333333	383.2	0.891093714	0.051714067
Q5VT06	CEP350	Centrosome-associated protein 350 OS=Homo sapiens OX=9606 GN=CEP350 PE=1 SV=1	0.051	Low	0.977	0	1	1	1	3117	350.7	6.33	0	0	357.8	312.5	342.3	308.5	282.1	311.9	337.5333333	300.8333333	0.891269998	0.087371447
C9JLV4	APAF1	Apoptotic protease-activating factor 1 OS=Homo sapiens OX=9606 GN=APAF1 PE=1 SV=1	0.012	Medium	2.112	1	1	1	1	1163	132.4	6.51	2.1	0	192.3	193.3	213.8	186.8	166.3	181.2	199.8	178.1	0.891391391	0.07997933
P06702	S100A9	Protein S100-A9 OS=Homo sapiens OX=9606 GN=S100A9 PE=1 SV=1	0.002	High	3.869	14	2	2	2	114	13.2	6.13	2.89	0	1019.3	729.7	919.2	1000.7	569.6	808.2	889.4	792.8333333	0.891424931	0.556916378
P43405	SYK	Tyrosine-protein kinase SYK OS=Homo sapiens OX=9606 GN=SYK PE=1 SV=1	0	High	7.926	5	3	3	3	635	72	8.25	4.53	0	387.4	405.4	337.1	326.7	337.2	343.4	376.6333333	335.7666667	0.891494823	0.12366742
P00374	DHFR	Dihydrofolate reductase OS=Homo sapiens OX=9606 GN=DHFR PE=1 SV=2	0	High	35.184	28	7	12	7	187	21.4	7.42	37.16	0	6612.4	9054.2	8063	5956.4	7152.6	8047.9	7909.866667	7052.3	0.891582665	0.409853598
P05387	RPLP2	60S acidic ribosomal protein P2 OS=Homo sapiens OX=9606 GN=RPLP2 PE=1 SV=1	0	High	33.924	72	5	7	4	115	11.7	4.54	23.58	1	3671.3	3118.5	3861	3685.7	3801.7	2009.7	3550.266667	3165.7	0.891679498	0.568868689
A0A0D9SGE8	PHF6	PHD finger protein 6 OS=Homo sapiens OX=9606 GN=PHF6 PE=1 SV=1	0	High	77.627	38	13	26	13	366	41.3	8.68	82.38	0	17952.3	14739.1	14290.5	14955.5	13382.3	13555.4	15660.63333	13964.4	0.891688076	0.248232575
Q15047	SETDB1	Histone-lysine N-methyltransferase SETDB1 OS=Homo sapiens OX=9606 GN=SETDB1 PE=1 SV=1	0	High	46.556	11	12	15	12	1291	143.1	6.02	42.46	0	6575.5	7022.1	6010.2	5765.3	6244.2	5475.2	6535.933333	5828.233333	0.891721662	0.127404764
Q9NPF2	CHST11	Carbohydrate sulfotransferase 11 OS=Homo sapiens OX=9606 GN=CHST11 PE=1 SV=1	0.002	High	4.118	3	1	2	1	352	41.5	8.85	4.56	0	468.3	469.4	510	443	402.4	445.8	482.5666667	430.4	0.891897493	0.056449123
Q9NRK6	ABCB10	ATP-binding cassette sub-family B member 10, mitochondrial OS=Homo sapiens OX=9606 GN=ABCB10 PE=1 SV=2	0	High	28.136	11	8	9	8	738	79.1	9.85	22.91	0	3975.4	4383.3	4597.8	3452.1	3685.8	4418.1	4318.833333	3852	0.891907537	0.245705284
P09525	ANXA4	Annexin A4 OS=Homo sapiens OX=9606 GN=ANXA4 PE=1 SV=4	0	High	23.709	23	7	7	7	319	35.9	6.13	20.14	0	3311.7	2859.1	2762.1	2566.9	2785.3	2616.1	2977.633333	2656.1	0.89201715	0.151722468
Q9BZD4	NUF2	Kinetochore protein Nuf2 OS=Homo sapiens OX=9606 GN=NUF2 PE=1 SV=2	0	High	63.98	31	16	24	16	464	54.3	8.27	69.8	0	10024.3	12136.5	17662.1	8505.3	12781.8	14235.7	13274.3	11840.93333	0.892019416	0.641842065
Q14980	NUMA1	Nuclear mitotic apparatus protein 1 OS=Homo sapiens OX=9606 GN=NUMA1 PE=1 SV=2	0	High	1116.167	68	158	377	90	2115	238.1	5.78	1260.34	74	197015.2	187382.8	200982.5	155371.9	193371.9	173441.8	195126.8333	174061.8667	0.892044747	0.145991194
P62244	RPS15A	40S ribosomal protein S15a OS=Homo sapiens OX=9606 GN=RPS15A PE=1 SV=2	0	High	56.104	72	9	17	4	130	14.8	10.13	51	6	7470.9	9862.5	8768.9	7277.6	7374	8633	8700.766667	7761.533333	0.892051658	0.314666148
Q9UBS0	RPS6KB2	Ribosomal protein S6 kinase beta-2 OS=Homo sapiens OX=9606 GN=RPS6KB2 PE=1 SV=2	0	High	39.341	19	6	10	6	482	53.4	7.34	35.47	0	4862.4	4436.1	4170.8	4325.2	3723.1	3967.8	4489.766667	4005.366667	0.892110206	0.143525964
Q96R06	SPAG5	Sperm-associated antigen 5 OS=Homo sapiens OX=9606 GN=SPAG5 PE=1 SV=2	0	High	41.264	10	10	12	10	1193	134.3	5	36.19	0	4650.2	5026.5	6063.9	3990.7	4767.5	5284.2	5246.866667	4680.8	0.892113388	0.37360753
K7EQJ5	RPS15	40S ribosomal protein S15 OS=Homo sapiens OX=9606 GN=RPS15 PE=1 SV=2	0	High	12.471	14	3	4	3	141	16.6	10.46	5.55	0	2146	3052	2499.2	1950	2382.3	2534.8	2565.733333	2289.033333	0.892155589	0.431356017
E7EQL5	DYNC1I2	Cytoplasmic dynein 1 intermediate chain 2 (Fragment) OS=Homo sapiens OX=9606 GN=DYNC1I2 PE=1 SV=1	0	High	110.071	42	15	36	2	305	34.9	5.03	128.48	0	876.2	840.7	784.9	915.2	733	583.8	833.9333333	744	0.892157646	0.416933661
A0A6I8PTT9	GFPT1	Glutamine--fructose-6-phosphate transaminase (isomerizing) OS=Homo sapiens OX=9606 GN=GFPT1 PE=1 SV=1	0	High	59.766	21	9	16	9	625	70.4	6.61	56.85	0	6895.9	6789.3	5941.9	6318.3	5251.1	5942.3	6542.366667	5837.233333	0.89222045	0.179909157
Q8WTV1	THAP3	THAP domain-containing protein 3 OS=Homo sapiens OX=9606 GN=THAP3 PE=1 SV=1	0.027	Medium	1.394	4	1	1	1	239	27	10.24	1.64	0	296.1	248.9	291	212.9	288.2	244.8	278.6666667	248.6333333	0.89222488	0.319675861
P32019	INPP5B	Type II inositol 1,4,5-trisphosphate 5-phosphatase OS=Homo sapiens OX=9606 GN=INPP5B PE=1 SV=4	0.026	Medium	1.45	1	1	1	1	993	112.8	5.57	0	0	408.9	435.2	442.4	364.3	399.3	384.3	428.8333333	382.6333333	0.892265838	0.032417792
H0Y7L6	SP3	Transcription factor Sp3 (Fragment) OS=Homo sapiens OX=9606 GN=SP3 PE=1 SV=1	0	High	46.948	11	9	13	8	738	77.9	5.55	50.31	1	6983.6	6494.3	6084.6	5506.5	6585.1	5365.4	6520.833333	5819	0.892370607	0.205457347
G3V171	TPTE2	Phosphatidylinositol 3,4,5-trisphosphate 3-phosphatase TPTE2 OS=Homo sapiens OX=9606 GN=TPTE2 PE=4 SV=1	0.009	High	2.36	3	1	1	1	337	39	9.33	2.34	0	391.7	272.4	192.1	360.2	145.9	258	285.4	254.7	0.892431675	0.735663452
P04920	SLC4A2	Anion exchange protein 2 OS=Homo sapiens OX=9606 GN=SLC4A2 PE=1 SV=4	0	High	17.419	4	4	5	4	1241	136.9	6.29	11.98	0	1627.4	2033.2	2208.3	1523.3	1611.3	2103.3	1956.3	1745.966667	0.892484111	0.446392431
Q9H5J0	ZBTB3	Zinc finger and BTB domain-containing protein 3 OS=Homo sapiens OX=9606 GN=ZBTB3 PE=1 SV=1	0.001	High	4.276	2	1	1	1	574	61.8	5.62	3.09	0	553.5	649	674.4	458.4	651	565.8	625.6333333	558.4	0.892535564	0.370992513
Q92621	NUP205	Nuclear pore complex protein Nup205 OS=Homo sapiens OX=9606 GN=NUP205 PE=1 SV=3	0	High	124.416	13	24	38	24	2012	227.8	6.19	130.83	0	10290.3	19459.3	16556.4	9209.5	15242.1	16879.2	15435.33333	13776.93333	0.8925582	0.666587407
E9PEI0	CDCA2	Cell division cycle-associated protein 2 OS=Homo sapiens OX=9606 GN=CDCA2 PE=1 SV=1	0	High	96.061	31	21	25	21	1008	110.9	8.46	80.92	0	8861	10425.9	12755.9	7444.7	10073.1	11091.3	10680.93333	9536.366667	0.892840201	0.506030599
P0DMU9	CT45A10	Cancer/testis antigen family 45 member A10 OS=Homo sapiens OX=9606 GN=CT45A10 PE=1 SV=1	0	High	26.641	28	6	8	6	189	21.1	9.55	24.58	0	4019	3949.7	3926.6	3280.7	4129.2	3214.9	3965.1	3541.6	0.89319311	0.225382475
P01024	C3	Complement C3 OS=Homo sapiens OX=9606 GN=C3 PE=1 SV=2	0	High	29.429	5	5	6	5	1663	187	6.4	26.01	0	1590.6	1526.9	1592.3	1468.6	1128.1	1610.3	1569.933333	1402.333333	0.893243874	0.311195942
Q8IYW5	RNF168	E3 ubiquitin-protein ligase RNF168 OS=Homo sapiens OX=9606 GN=RNF168 PE=1 SV=1	0.004	High	3.233	2	1	1	1	571	65	7.96	2.02	0	1183.1	1070.5	1213.5	918.5	984.8	1193.8	1155.7	1032.366667	0.89328257	0.258298999
Q4W8S1	PRDM15	PR domain zinc finger protein 15 OS=Homo sapiens OX=9606 GN=PRDM15 PE=1 SV=1	0.006	High	2.835	2	1	1	1	478	53.6	7.25	2.84	0	414.3	607.1	488.9	335.8	544.6	468.8	503.4333333	449.7333333	0.893332451	0.552494764
P43121	MCAM	Cell surface glycoprotein MUC18 OS=Homo sapiens OX=9606 GN=MCAM PE=1 SV=2	0	High	10.101	7	4	4	4	646	71.6	5.76	10.77	0	1661.6	2259.1	1725.1	1646.1	1728.6	1670	1881.933333	1681.566667	0.893531475	0.353473006
Q8NDV3	SMC1B	Structural maintenance of chromosomes protein 1B OS=Homo sapiens OX=9606 GN=SMC1B PE=2 SV=2	0.001	High	4.352	1	2	3	1	1235	143.8	7.66	6.65	0	539.9	434.3	417.3	423.2	440.9	379.3	463.8333333	414.4666667	0.893568092	0.309959082
Q9NQR1	KMT5A	N-lysine methyltransferase KMT5A OS=Homo sapiens OX=9606 GN=KMT5A PE=1 SV=3	0	High	27.38	18	8	9	8	393	42.9	9.66	22.47	0	5075.9	4768.2	4880	4821.6	4072.3	4267.1	4908.033333	4387	0.89384071	0.097455715
O15550	KDM6A	Lysine-specific demethylase 6A OS=Homo sapiens OX=9606 GN=KDM6A PE=1 SV=2	0	High	134.071	23	26	31	26	1401	154.1	7.44	114.94	0	15842.3	15976.4	15752.7	13344.7	14213.3	14964.5	15857.13333	14174.16667	0.893866903	0.023546918
P35658	NUP214	Nuclear pore complex protein Nup214 OS=Homo sapiens OX=9606 GN=NUP214 PE=1 SV=2	0	High	242.946	23	41	79	41	2090	213.5	7.47	269.75	0	29118.3	40074	35537.4	25611.3	33906.9	34099.6	34909.9	31205.93333	0.893899247	0.431082315
P57740	NUP107	Nuclear pore complex protein Nup107 OS=Homo sapiens OX=9606 GN=NUP107 PE=1 SV=1	0	High	85.493	18	17	30	17	925	106.3	5.43	91.4	0	9527.5	19472.4	16041.2	8112.5	15413.1	16757.2	15013.7	13427.6	0.894356488	0.709559258
Q8WVB6	CHTF18	Chromosome transmission fidelity protein 18 homolog OS=Homo sapiens OX=9606 GN=CHTF18 PE=1 SV=1	0	High	29.644	13	8	9	7	975	107.3	7.21	25.93	0	2309.8	2242.9	2483	1849.8	2074.8	2368.2	2345.233333	2097.6	0.894409938	0.210615403
Q8IZM8	ZNF654	Zinc finger protein 654 OS=Homo sapiens OX=9606 GN=ZNF654 PE=2 SV=4	0	High	8.381	3	3	3	3	1128	127.8	5.27	7.78	0	909.5	1043.1	911.7	878.6	867.6	815.8	954.7666667	854	0.894459379	0.104906808
Q71RC2	LARP4	La-related protein 4 OS=Homo sapiens OX=9606 GN=LARP4 PE=1 SV=3	0	High	20.06	7	4	5	4	724	80.5	6.61	16.82	0	2334.9	2782.3	2562.2	1973.7	2248.4	2647.5	2559.8	2289.866667	0.894549053	0.313646527
Q9GZT9	EGLN1	Egl nine homolog 1 OS=Homo sapiens OX=9606 GN=EGLN1 PE=1 SV=1	0	High	17.627	14	5	5	5	426	46	8.53	15.58	0	2520.1	2216.6	2150.8	2184.6	1878.9	2098.5	2295.833333	2054	0.894664247	0.172204577
O00418	EEF2K	Eukaryotic elongation factor 2 kinase OS=Homo sapiens OX=9606 GN=EEF2K PE=1 SV=2	0	High	9.65	4	2	2	2	725	82.1	5.33	8.48	0	771.4	915.8	880.3	804.4	624	868.7	855.8333333	765.7	0.894683544	0.349534013
Q9Y4D1	DAAM1	Disheveled-associated activator of morphogenesis 1 OS=Homo sapiens OX=9606 GN=DAAM1 PE=1 SV=2	0.001	High	6.276	2	2	2	2	1078	123.4	7.23	4.11	0	566.5	1124.4	1007	783.2	824.9	805.9	899.3	804.6666667	0.894770006	0.607923964
Q9NWB6	ARGLU1	Arginine and glutamate-rich protein 1 OS=Homo sapiens OX=9606 GN=ARGLU1 PE=1 SV=1	0	High	64.288	37	16	39	16	273	33.2	10.35	93.75	0	26699.3	18312.7	19488.4	22484.5	18989.1	16283.8	21500.13333	19252.46667	0.895458013	0.518330909
Q5TGY3	AHDC1	AT-hook DNA-binding motif-containing protein 1 OS=Homo sapiens OX=9606 GN=AHDC1 PE=1 SV=1	0	High	45.692	10	11	11	11	1603	168.2	9.04	35.37	0	3478.5	3936	4108.7	3199.3	3611.4	3508	3841.066667	3439.566667	0.895471744	0.149054996
Q9NXH8	TOR4A	Torsin-4A OS=Homo sapiens OX=9606 GN=TOR4A PE=1 SV=2	0	High	8.93	9	4	4	4	423	46.9	9.94	5.38	0	1228.8	1229.1	1219	1130.6	1029.1	1133	1225.633333	1097.566667	0.895509804	0.020424751
O75915	ARL6IP5	PRA1 family protein 3 OS=Homo sapiens OX=9606 GN=ARL6IP5 PE=1 SV=1	0	High	18.715	24	4	5	4	188	21.6	9.77	14.61	0	2706.9	2055.2	1890.3	2314.7	1638.6	2004.3	2217.466667	1985.866667	0.895556491	0.505196923
A0A8I5KRK1	RAB3GAP2	Rab3 GTPase-activating protein non-catalytic subunit OS=Homo sapiens OX=9606 GN=RAB3GAP2 PE=4 SV=1	0	High	14.54	4	5	5	5	1381	154.5	5.49	12.12	0	2961.3	3019.4	2795.1	2813.3	2227.5	2818.6	2925.266667	2619.8	0.895576472	0.214696119
G3V1C3	API5	Apoptosis inhibitor 5 OS=Homo sapiens OX=9606 GN=API5 PE=1 SV=1	0	High	231.919	54	31	82	1	510	57.5	6.09	312.21	0	673.6	652.9	561.3	580.4	626.2	484.1	629.2666667	563.5666667	0.895592753	0.292603584
Q9BSF4	TIMM29	Mitochondrial import inner membrane translocase subunit Tim29 OS=Homo sapiens OX=9606 GN=TIMM29 PE=1 SV=2	0	High	8.394	9	2	2	2	260	29.2	8.09	8.52	0	1208	1132.7	1014.7	996.4	954.1	1055	1118.466667	1001.833333	0.895720331	0.139678901
E9PL57	NEDD8-MDP1	NEDD8-MDP1 readthrough (Fragment) OS=Homo sapiens OX=9606 GN=NEDD8-MDP1 PE=4 SV=1	0	High	15.002	29	5	8	5	170	19.5	7.43	18.03	0	6169.8	5514.1	4212.3	5747.1	4598	3896.6	5298.733333	4747.233333	0.895918521	0.522855896
H7C5B8	NDUFB2	NADH dehydrogenase [ubiquinone] 1 beta subcomplex subunit 2, mitochondrial (Fragment) OS=Homo sapiens OX=9606 GN=NDUFB2 PE=1 SV=1	0.033	Medium	1.22	7	1	1	1	104	11.9	5.74	0	0	453.3	403.9	488.1	442.3	398.3	365.7	448.4333333	402.1	0.896677321	0.233037945
H3BRM1	ZFYVE19	Abscission/NoCut checkpoint regulator (Fragment) OS=Homo sapiens OX=9606 GN=ZFYVE19 PE=1 SV=1	0.001	High	5.185	7	2	2	2	307	33.2	7.88	2.79	0	1618.1	1723.3	1505.1	1499.4	1441.9	1404.6	1615.5	1448.633333	0.896708965	0.072262555
Q16513	PKN2	Serine/threonine-protein kinase N2 OS=Homo sapiens OX=9606 GN=PKN2 PE=1 SV=1	0	High	16.521	6	7	7	5	984	112	6.3	15.42	0	1314.6	1368.7	1290.8	1176.7	1140.6	1246.5	1324.7	1187.933333	0.896756498	0.024133394
P18858	LIG1	DNA ligase 1 OS=Homo sapiens OX=9606 GN=LIG1 PE=1 SV=1	0	High	102.483	29	22	24	22	919	101.7	5.62	79.24	0	12416.2	13330.2	13073	10794.6	11404.2	12620.7	12939.8	11606.5	0.896961313	0.091066984
Q52LR7	EPC2	Enhancer of polycomb homolog 2 OS=Homo sapiens OX=9606 GN=EPC2 PE=1 SV=2	0	High	51.801	18	12	15	12	807	91	8.73	49.51	0	6435.3	7015.9	6912.5	5461.7	6549.8	6256	6787.9	6089.166667	0.897061929	0.132713141
O15234	CASC3	Protein CASC3 OS=Homo sapiens OX=9606 GN=CASC3 PE=1 SV=2	0.001	High	4.212	2	1	1	1	703	76.2	6.48	3.05	0	501.5	662	609.3	475.6	569.8	545	590.9333333	530.1333333	0.897111913	0.331029303
O43663	PRC1	Protein regulator of cytokinesis 1 OS=Homo sapiens OX=9606 GN=PRC1 PE=1 SV=2	0	High	77.572	35	19	25	18	620	71.6	6.68	72.26	0	10515.6	11076.6	13229.7	8399.5	9922.6	12921	11607.3	10414.36667	0.897225597	0.488307426
O75151	PHF2	Lysine-specific demethylase PHF2 OS=Homo sapiens OX=9606 GN=PHF2 PE=1 SV=4	0	High	17.384	3	3	5	2	1096	120.7	9.17	17.55	0	1031.1	984.1	961	873.4	921.3	876.1	992.0666667	890.2666667	0.897385928	0.016924585
O14777	NDC80	Kinetochore protein NDC80 homolog OS=Homo sapiens OX=9606 GN=NDC80 PE=1 SV=1	0	High	114.608	39	24	38	24	642	73.9	5.6	97.48	0	13271.4	15822	22451.4	11475.1	16548.4	18233.2	17181.6	15418.9	0.897407692	0.6322184
P17026	ZNF22	Zinc finger protein 22 OS=Homo sapiens OX=9606 GN=ZNF22 PE=1 SV=3	0	High	8.256	13	2	2	2	224	25.9	10.04	4.01	0	724.8	629.3	593.8	603.5	598	546.6	649.3	582.7	0.897427999	0.197255274
V9GYM8	ARHGEF2	Rho guanine nucleotide exchange factor 2 OS=Homo sapiens OX=9606 GN=ARHGEF2 PE=1 SV=1	0	High	96.349	25	25	33	25	1031	116	7.37	95.96	0	15552.7	16371.8	14139.8	14013.1	13786.5	13544.5	15354.76667	13781.36667	0.897530191	0.077386199
P52948	NUP98	Nuclear pore complex protein Nup98-Nup96 OS=Homo sapiens OX=9606 GN=NUP98 PE=1 SV=4	0	High	246.318	23	44	80	44	1817	197.5	6.4	250.76	0	28181.2	39426.4	36653.3	23480.3	36041.7	34055.9	34753.63333	31192.63333	0.897535893	0.528170455
Q8IX90	SKA3	Spindle and kinetochore-associated protein 3 OS=Homo sapiens OX=9606 GN=SKA3 PE=1 SV=2	0	High	17.223	15	5	5	5	412	46.3	5.11	14.2	0	2187	1948.4	2717.3	1865.1	2144.5	2141.2	2284.233333	2050.266667	0.897573219	0.394309091
O00257	CBX4	E3 SUMO-protein ligase CBX4 OS=Homo sapiens OX=9606 GN=CBX4 PE=1 SV=3	0	High	27.414	17	7	7	7	560	61.3	9.36	17.97	0	3425.9	2810.7	2458.3	2861.2	2674.8	2268.4	2898.3	2601.466667	0.897583641	0.422477582
O15479	MAGEB2	Melanoma-associated antigen B2 OS=Homo sapiens OX=9606 GN=MAGEB2 PE=1 SV=3	0	High	22.708	16	5	9	4	319	35.3	8.76	24.4	0	3840.8	3525.8	3471.9	3328.9	2991.8	3408.2	3612.833333	3242.966667	0.89762421	0.097721391
P08575	PTPRC	Receptor-type tyrosine-protein phosphatase C OS=Homo sapiens OX=9606 GN=PTPRC PE=1 SV=3	0	High	7.625	3	3	3	3	1306	147.4	6.15	6.87	0	1740.5	1709.3	1366.7	1573.8	1431.4	1318.8	1605.5	1441.333333	0.897747327	0.307947899
Q9HCG8	CWC22	Pre-mRNA-splicing factor CWC22 homolog OS=Homo sapiens OX=9606 GN=CWC22 PE=1 SV=3	0	High	55.56	14	12	16	12	908	105.4	7.03	43.15	0	6945.6	6811.8	5774.7	5860.7	6143	5534	6510.7	5845.9	0.897891164	0.180008432
A0A590UK09	NFIA	Nuclear factor 1 OS=Homo sapiens OX=9606 GN=NFIA PE=1 SV=1	0	High	22.182	10	5	7	3	508	55.7	8.34	18.31	1	2799.7	2527.2	2672.5	2563.7	2244.5	2379.2	2666.466667	2395.8	0.898492387	0.089797646
P25205	MCM3	DNA replication licensing factor MCM3 OS=Homo sapiens OX=9606 GN=MCM3 PE=1 SV=3	0	High	376.499	55	49	146	49	808	90.9	5.77	464.12	0	66228.8	77330	66176.7	56401.8	69688.1	62366.6	69911.83333	62818.83333	0.898543642	0.254829659
P42166	TMPO	Lamina-associated polypeptide 2, isoform alpha OS=Homo sapiens OX=9606 GN=TMPO PE=1 SV=2	0	High	377.539	63	43	166	28	694	75.4	7.66	629.79	15	78261.8	68925.7	71934.5	67088.8	65119.5	64695.1	73040.66667	65634.46667	0.898601692	0.06003876
P49207	RPL34	60S ribosomal protein L34 OS=Homo sapiens OX=9606 GN=RPL34 PE=1 SV=3	0	High	15.94	36	5	6	5	117	13.3	11.47	15.91	0	2850.5	4940.6	4123.6	2667.3	4632.8	3407.9	3971.566667	3569.333333	0.898721747	0.65541175
Q8IXQ5	KLHL7	Kelch-like protein 7 OS=Homo sapiens OX=9606 GN=KLHL7 PE=1 SV=2	0	High	19.599	10	4	5	4	586	65.9	6.48	14.64	0	1340.9	1494.7	1346.3	1145.3	1271.1	1342.3	1393.966667	1252.9	0.89880198	0.139049366
Q96H55	MYO19	Unconventional myosin-XIX OS=Homo sapiens OX=9606 GN=MYO19 PE=1 SV=2	0.01	High	2.264	1	2	2	2	970	109.1	7.71	0	0	124.7	137.7	132.2	109.6	116.4	128.7	131.5333333	118.2333333	0.898884947	0.119740752
Q15072	ZNF146	Zinc finger protein OZF OS=Homo sapiens OX=9606 GN=ZNF146 PE=1 SV=2	0	High	15.428	16	5	6	5	292	33.3	8.88	12.62	0	2178.2	2284.8	2343.2	1752	2213.9	2152.1	2268.733333	2039.333333	0.89888631	0.207235097
P42696	RBM34	RNA-binding protein 34 OS=Homo sapiens OX=9606 GN=RBM34 PE=1 SV=2	0	High	79.204	41	19	24	19	430	48.5	10.11	69.16	0	19824.1	12172.9	12207.3	15468.1	13040.2	11227.5	14734.76667	13245.26667	0.898912549	0.625985797
Q05D32	CTDSPL2	CTD small phosphatase-like protein 2 OS=Homo sapiens OX=9606 GN=CTDSPL2 PE=1 SV=2	0	High	16.211	9	5	5	5	466	53	6.4	14.94	0	3983.5	3551.8	3516.4	2948.8	3558.4	3427.9	3683.9	3311.7	0.89896577	0.193657656
M0R165	EPS15L1	Epidermal growth factor receptor substrate 15-like 1 OS=Homo sapiens OX=9606 GN=EPS15L1 PE=1 SV=1	0	High	80.259	25	18	26	18	756	83.4	5.11	77.89	0	10514.6	13195	10860.1	10503.2	10644.9	9929.8	11523.23333	10359.3	0.89899247	0.251818311
Q7Z589	EMSY	BRCA2-interacting transcriptional repressor EMSY OS=Homo sapiens OX=9606 GN=EMSY PE=1 SV=2	0	High	46.809	11	11	12	11	1322	141.4	9.33	37.55	0	5214.2	5008.1	4803.7	4519.4	4679	4311	5008.666667	4503.133333	0.899068282	0.033781094
F5H760	MGST1	Glutathione transferase (Fragment) OS=Homo sapiens OX=9606 GN=MGST1 PE=1 SV=1	0.046	Medium	1.02	7	1	1	1	106	11.9	8.19	0	0	219.6	181.5	220.5	170.9	236.1	152	207.2	186.3333333	0.899292149	0.505122605
P61247	RPS3A	40S ribosomal protein S3a OS=Homo sapiens OX=9606 GN=RPS3A PE=1 SV=2	0	High	144.013	64	25	58	25	264	29.9	9.73	168.83	0	31120.2	37483.2	31763.6	28596.2	29879.2	31784.3	33455.66667	30086.56667	0.899296582	0.204423839
Q92698	RAD54L	DNA repair and recombination protein RAD54-like OS=Homo sapiens OX=9606 GN=RAD54L PE=1 SV=2	0	High	12.356	6	4	4	4	747	84.3	8.56	11.71	0	2350.1	2269	2306.5	2050.9	1951.3	2229.4	2308.533333	2077.2	0.899792076	0.052305089
A0A7P0Z4A8	ANTXR2	Anthrax toxin receptor OS=Homo sapiens OX=9606 GN=ANTXR2 PE=1 SV=1	0.001	High	7.055	4	2	2	2	505	55.3	8.79	5.99	0	2217.6	1878.8	1504.9	1905.9	1628.2	1506.2	1867.1	1680.1	0.899844679	0.474891981
J3KTD8	CBFB	Core-binding factor subunit beta (Fragment) OS=Homo sapiens OX=9606 GN=CBFB PE=1 SV=1	0.001	High	5.183	30	1	1	1	60	7	9.6	3.89	0	460.7	368.8	402.6	337.6	427.7	343.9	410.7	369.7333333	0.900251603	0.358706521
Q5JTV8	TOR1AIP1	Torsin-1A-interacting protein 1 OS=Homo sapiens OX=9606 GN=TOR1AIP1 PE=1 SV=2	0	High	99.975	39	19	38	2	583	66.2	8.18	119.55	17	16621.2	15014.8	13629.7	14817.9	13344.1	12590.6	15088.56667	13584.2	0.900297576	0.237483278
P42167	TMPO	Lamina-associated polypeptide 2, isoforms beta/gamma OS=Homo sapiens OX=9606 GN=TMPO PE=1 SV=2	0	High	297	65	34	153	6	454	50.6	9.38	529.51	17	50888.2	47108.2	48320	44238.1	44093.8	43403.6	48772.13333	43911.83333	0.900346783	0.013163116
O00505	KPNA3	Importin subunit alpha-4 OS=Homo sapiens OX=9606 GN=KPNA3 PE=1 SV=2	0	High	48.005	16	10	16	4	521	57.8	4.94	56.01	0	2468.2	2394	2570.4	2217.2	2077	2399.9	2477.533333	2231.366667	0.900640422	0.082009311
J3QSH4	VEZF1	Vascular endothelial zinc finger 1 OS=Homo sapiens OX=9606 GN=VEZF1 PE=1 SV=1	0	High	42.279	16	10	16	6	512	55.8	9.57	40.91	0	3262.2	3476	3635.9	2843.8	3156.4	3344.4	3458.033333	3114.866667	0.900762476	0.132035684
Q9UKL3	CASP8AP2	CASP8-associated protein 2 OS=Homo sapiens OX=9606 GN=CASP8AP2 PE=1 SV=1	0	High	10.637	2	4	4	4	1982	222.5	6.58	7.04	0	1600.1	2045	1917.1	1451.2	1928.5	1631.3	1854.066667	1670.333333	0.900902521	0.39272471
P29590	PML	Protein PML OS=Homo sapiens OX=9606 GN=PML PE=1 SV=3	0	High	153.324	30	34	56	5	882	97.5	6.21	160.88	30	27332	28899.3	27177.8	23469.3	26398	25277.8	27803.03333	25048.36667	0.900922082	0.053328857
A0A7P0T8D4	SNX9	Sorting nexin OS=Homo sapiens OX=9606 GN=SNX9 PE=1 SV=1	0	High	44.833	18	8	12	8	591	66	5.5	44.59	0	4725.1	6208.7	5538.8	4515.9	5597.3	4730.7	5490.866667	4947.966667	0.90112672	0.372812864
Q8IY92	SLX4	Structure-specific endonuclease subunit SLX4 OS=Homo sapiens OX=9606 GN=SLX4 PE=1 SV=3	0	High	11.797	3	5	5	5	1834	199.9	6.06	11.96	0	2393.2	2365.8	2534.2	2058.5	2231.6	2282.6	2431.066667	2190.9	0.901209346	0.048468266
O15228	GNPAT	Dihydroxyacetone phosphate acyltransferase OS=Homo sapiens OX=9606 GN=GNPAT PE=1 SV=1	0	High	8.927	5	2	2	2	680	77.1	6.57	6.88	0	789.5	770.6	718.3	680.8	666.1	706.6	759.4666667	684.5	0.901290379	0.037036602
Q12769	NUP160	Nuclear pore complex protein Nup160 OS=Homo sapiens OX=9606 GN=NUP160 PE=1 SV=3	0	High	67.929	13	15	19	15	1436	162	5.5	64.94	0	4376.8	7853.7	6722.6	3798	6450.9	6835.5	6317.7	5694.8	0.901403992	0.679400139
H7BXY3	DHX30	RNA helicase OS=Homo sapiens OX=9606 GN=DHX30 PE=1 SV=1	0	High	199.758	39	42	67	42	1166	130.5	8.56	197.32	0	27357.5	31659.7	28286.4	25470.5	26557	26674.4	29101.2	26233.96667	0.901473708	0.103064853
A6NN40	SHROOM1	Protein Shroom1 OS=Homo sapiens OX=9606 GN=SHROOM1 PE=1 SV=1	0.017	Medium	1.81	1	1	1	1	783	83.2	6.55	0	0	306.5	277.8	288.5	265.8	255.2	265.9	290.9333333	262.3	0.901581118	0.034575579
H0YJH7	TMPO	Lamina-associated polypeptide 2, isoforms beta/gamma (Fragment) OS=Homo sapiens OX=9606 GN=TMPO PE=1 SV=1	0	High	164.586	73	20	97	2	237	26.9	9.31	278.88	0	1143.5	1007.6	1217.3	1021.7	1050.7	964.9	1122.8	1012.433333	0.901704073	0.171726909
O14980	XPO1	Exportin-1 OS=Homo sapiens OX=9606 GN=XPO1 PE=1 SV=1	0	High	126.697	23	21	47	21	1071	123.3	6.06	156.32	0	20096.1	21273.4	19816.3	16755.2	17936.9	20480.8	20395.26667	18390.96667	0.901727198	0.166407966
A0A7I2V5Q5	PPIG	Peptidyl-prolyl cis-trans isomerase G OS=Homo sapiens OX=9606 GN=PPIG PE=1 SV=1	0	High	82.389	22	20	34	20	751	88.3	10.29	76.48	0	19544.9	15049.1	16261.3	15503.6	16522.1	13832.3	16951.76667	15286	0.901734922	0.34442092
P36551	CPOX	Oxygen-dependent coproporphyrinogen-III oxidase, mitochondrial OS=Homo sapiens OX=9606 GN=CPOX PE=1 SV=3	0	High	34.823	24	8	12	8	454	50.1	8.25	36.26	0	3694	4503.3	4273.2	3662.1	3281.6	4301.9	4156.833333	3748.533333	0.901776192	0.346316331
Q8N1F7	NUP93	Nuclear pore complex protein Nup93 OS=Homo sapiens OX=9606 GN=NUP93 PE=1 SV=2	0	High	219.765	54	46	83	46	819	93.4	5.72	241.87	0	27700.7	41617.9	38015.7	23694.9	35356.7	37766.8	35778.1	32272.8	0.902026659	0.591776072
Q9BW27	NUP85	Nuclear pore complex protein Nup85 OS=Homo sapiens OX=9606 GN=NUP85 PE=1 SV=1	0	High	55.973	22	12	17	12	656	75	5.55	50.78	0	5277.5	9753.2	8217.2	4575.8	7807.9	8590.1	7749.3	6991.266667	0.902180412	0.695026532
Q86WJ1	CHD1L	Chromodomain-helicase-DNA-binding protein 1-like OS=Homo sapiens OX=9606 GN=CHD1L PE=1 SV=3	0	High	51.517	14	14	16	14	897	100.9	6.9	43.32	0	9269.1	8617.8	8675.5	7388.2	7907.4	8670.2	8854.133333	7988.6	0.902245279	0.11231476
H0YDB2	STIM1	Stromal interaction molecule 1 OS=Homo sapiens OX=9606 GN=STIM1 PE=1 SV=2	0	High	61.046	20	12	19	12	716	80.9	6.71	50.73	0	14083.9	11035.8	11270.9	12723.1	9323.8	10790	12130.2	10945.63333	0.902345661	0.441652558
Q9UKK6	NXT1	NTF2-related export protein 1 OS=Homo sapiens OX=9606 GN=NXT1 PE=1 SV=1	0.007	High	2.708	6	1	1	1	140	15.8	5.03	2.23	0	477.9	580	464.7	396.5	535.4	442.1	507.5333333	458	0.902403783	0.416834256
Q9NVF7	FBXO28	F-box only protein 28 OS=Homo sapiens OX=9606 GN=FBXO28 PE=1 SV=1	0.002	High	3.965	5	2	2	2	368	41.1	9.55	4.76	0	1312.5	1487.4	1383.7	1150.6	1299.7	1325	1394.533333	1258.433333	0.902404628	0.141436942
A0A140TA76	LSM14A	Protein LSM14 homolog A (Fragment) OS=Homo sapiens OX=9606 GN=LSM14A PE=1 SV=1	0	High	8.774	9	3	4	3	344	38	6.43	11.09	0	2035	1872.8	1996.6	1784	1766.2	1778	1968.133333	1776.066667	0.902411761	0.017505412
B0QY60	SUN2	SUN domain-containing protein 2 OS=Homo sapiens OX=9606 GN=SUN2 PE=1 SV=2	0	High	49.598	18	10	14	10	725	80.7	7.14	48.5	0	6485.5	6458.7	6076.8	5814	5566.7	5790.3	6340.333333	5723.666667	0.902739078	0.015973829
Q9Y2W1	THRAP3	Thyroid hormone receptor-associated protein 3 OS=Homo sapiens OX=9606 GN=THRAP3 PE=1 SV=2	0	High	175.062	34	38	58	38	955	108.6	10.15	152.14	0	42798.7	39495	36317.6	35666	40820	30599.8	39537.1	35695.26667	0.902829663	0.333211707
P49585	PCYT1A	Choline-phosphate cytidylyltransferase A OS=Homo sapiens OX=9606 GN=PCYT1A PE=1 SV=2	0	High	47.205	39	12	14	12	367	41.7	7.25	37.05	0	6758.3	6525.5	6481.2	6310.1	5597.5	5940	6588.333333	5949.2	0.902990134	0.04564176
O75928	PIAS2	E3 SUMO-protein ligase PIAS2 OS=Homo sapiens OX=9606 GN=PIAS2 PE=1 SV=3	0	High	13.183	4	2	4	1	621	68.2	7.52	14.22	0	217.5	203.4	204.8	167.6	199.6	197.9	208.5666667	188.3666667	0.903148474	0.148941742
Q7Z417	NUFIP2	Nuclear fragile X mental retardation-interacting protein 2 OS=Homo sapiens OX=9606 GN=NUFIP2 PE=1 SV=1	0	High	27.013	10	6	8	6	695	76.1	8.7	23.81	0	2677.6	2808.1	2631.3	2309.8	2491.4	2530.3	2705.666667	2443.833333	0.903227794	0.038408792
Q96CW1	AP2M1	AP-2 complex subunit mu OS=Homo sapiens OX=9606 GN=AP2M1 PE=1 SV=2	0	High	91.726	49	22	36	3	435	49.6	9.54	104.03	20	13629.8	19072.9	15393.7	15865.6	13785.6	13795.6	16032.13333	14482.26667	0.903327484	0.424923999
Q8NB90	SPATA5	ATPase family protein 2 homolog OS=Homo sapiens OX=9606 GN=SPATA5 PE=1 SV=3	0	High	43.891	14	11	11	11	893	97.8	5.66	31.73	0	7175.6	7303.7	6726.2	6120.2	6304.5	6734.3	7068.5	6386.333333	0.903492019	0.054007016
Q9UMR2	DDX19B	ATP-dependent RNA helicase DDX19B OS=Homo sapiens OX=9606 GN=DDX19B PE=1 SV=1	0	High	170.905	54	26	49	2	479	53.9	6.3	167.31	0	1427.6	1369.1	1209.2	1265.4	1304.2	1049.9	1335.3	1206.5	0.903542275	0.277488383
P09382	LGALS1	Galectin-1 OS=Homo sapiens OX=9606 GN=LGALS1 PE=1 SV=2	0	High	21.457	33	4	6	4	135	14.7	5.5	20.33	0	2354.5	2506.6	1900.4	2228.5	2488.1	1394	2253.833333	2036.866667	0.903734378	0.595727737
G5E9L0	ARFGAP2	ADP-ribosylation factor GTPase-activating protein 2 OS=Homo sapiens OX=9606 GN=ARFGAP2 PE=1 SV=2	0	High	61.808	31	14	19	14	493	53.4	8.5	59.69	0	14520.9	12669.4	12801	12189.4	11672	12283.8	13330.43333	12048.4	0.903826582	0.109953008
Q5UIP0	RIF1	Telomere-associated protein RIF1 OS=Homo sapiens OX=9606 GN=RIF1 PE=1 SV=2	0	High	524.307	36	81	157	81	2472	274.3	5.52	530.09	0	58895.8	80590.2	80498.1	49238.5	73031.8	76558.2	73328.03333	66276.16667	0.903831231	0.563465081
P33991	MCM4	DNA replication licensing factor MCM4 OS=Homo sapiens OX=9606 GN=MCM4 PE=1 SV=5	0	High	383.222	57	50	131	50	863	96.5	6.74	445.2	0	60074.3	66930.7	57476.5	51648.6	60644.6	54453.5	61493.83333	55582.23333	0.903866783	0.201800161
P51178	PLCD1	1-phosphatidylinositol 4,5-bisphosphate phosphodiesterase delta-1 OS=Homo sapiens OX=9606 GN=PLCD1 PE=1 SV=2	0	High	28.756	10	7	8	7	756	85.6	6.7	26.21	0	2736.8	3683.3	3919.7	2904.5	2717.3	3724.9	3446.6	3115.566667	0.903953655	0.524869083
Q96QT6	PHF12	PHD finger protein 12 OS=Homo sapiens OX=9606 GN=PHF12 PE=1 SV=2	0	High	8.732	4	4	4	4	1004	109.6	7.74	10.39	0	2083.3	1984.2	1850.6	1722	1921.7	1706.1	1972.7	1783.266667	0.903972559	0.121793823
Q6DD87	ZNF787	Zinc finger protein 787 OS=Homo sapiens OX=9606 GN=ZNF787 PE=1 SV=4	0	High	8.229	8	2	3	2	382	40.4	7.96	6.69	0	1250.3	1166.3	980.1	920.7	1268.1	882	1132.233333	1023.6	0.904053935	0.499378782
A0A2R8Y4X0	KSR1	Non-specific serine/threonine protein kinase OS=Homo sapiens OX=9606 GN=KSR1 PE=1 SV=1	0.031	Medium	1.27	1	1	1	1	829	92.2	8.68	1.6	0	200.9	184	176.2	182.3	144.5	180.5	187.0333333	169.1	0.904116913	0.27831297
H3BSW6	CTU2	Cytoplasmic tRNA 2-thiolation protein 2 OS=Homo sapiens OX=9606 GN=CTU2 PE=1 SV=1	0	High	11.25	6	3	3	3	586	63.6	7.01	9.05	0	1463.2	1418.3	1412.8	1298.6	1208.1	1376.2	1431.433333	1294.3	0.904198589	0.055109398
Q13045	FLII	Protein flightless-1 homolog OS=Homo sapiens OX=9606 GN=FLII PE=1 SV=2	0	High	88.891	18	20	27	20	1269	144.7	6.05	81.03	0	13570	16990.3	14834.5	12220.4	14555.2	14270.8	15131.6	13682.13333	0.904209293	0.307376444
O60869	EDF1	Endothelial differentiation-related factor 1 OS=Homo sapiens OX=9606 GN=EDF1 PE=1 SV=1	0	High	69.459	57	13	27	13	148	16.4	9.95	66.09	0	17925.6	10252.5	14145	14979.9	10460	12833.3	14107.7	12757.73333	0.904309939	0.627303384
A0A067XG54	ATP11C	Phospholipid-transporting ATPase OS=Homo sapiens OX=9606 GN=ATP11C PE=1 SV=1	0.001	High	5.965	2	2	2	2	1113	127.6	6.62	6.54	0	628.2	729.7	586.6	562.5	602.6	593.4	648.1666667	586.1666667	0.90434559	0.233308413
Q5JSZ5	PRRC2B	Protein PRRC2B OS=Homo sapiens OX=9606 GN=PRRC2B PE=1 SV=2	0	High	9.507	1	3	4	2	2229	242.8	8.34	6.53	0	500.3	417.5	512.6	441	440.5	412.1	476.8	431.2	0.904362416	0.219505381
J3KRX5	RPL17	60S ribosomal protein L17 (Fragment) OS=Homo sapiens OX=9606 GN=RPL17 PE=1 SV=1	0	High	53.072	45	8	17	8	174	20.2	10.1	46.26	0	7290.1	9586.8	9047.4	6435.8	8361.9	8648.9	8641.433333	7815.533333	0.904425578	0.447496858
P54198	HIRA	Protein HIRA OS=Homo sapiens OX=9606 GN=HIRA PE=1 SV=2	0	High	126.285	27	23	40	23	1017	111.8	8.07	133.34	0	18034.5	20898.2	22478	15240.4	19706.9	20606.9	20470.23333	18518.06667	0.904633883	0.406860443
G5E9Z2	CLPTM1L	Cisplatin resistance related protein CRR9p, isoform CRA_c OS=Homo sapiens OX=9606 GN=CLPTM1L PE=1 SV=1	0.002	High	3.935	3	1	1	1	369	43.3	8.79	3.7	0	747.9	686.2	644.7	601	578.6	701.1	692.9333333	626.9	0.904704637	0.242033583
P00390	GSR	Glutathione reductase, mitochondrial OS=Homo sapiens OX=9606 GN=GSR PE=1 SV=2	0	High	43.926	24	9	14	9	522	56.2	8.5	43.69	0	4877.5	4832.9	4611.3	4505.7	3845.2	4606.3	4773.9	4319.066667	0.904724998	0.146013859
Q96QD9	FYTTD1	UAP56-interacting factor OS=Homo sapiens OX=9606 GN=FYTTD1 PE=1 SV=3	0	High	11.313	10	3	3	3	318	35.8	11.78	9.5	0	1074.5	1100.9	1185.4	850.1	1111.1	1079.5	1120.266667	1013.566667	0.90475482	0.295718483
Q96MX3	ZNF48	Zinc finger protein 48 OS=Homo sapiens OX=9606 GN=ZNF48 PE=1 SV=2	0	High	9.757	10	4	4	4	618	67.8	9.36	4.61	0	1554.4	1870.1	1520.8	1154.5	1972.6	1347.3	1648.433333	1491.466667	0.904778274	0.593274441
P35638	DDIT3	DNA damage-inducible transcript 3 protein OS=Homo sapiens OX=9606 GN=DDIT3 PE=1 SV=1	0.001	High	6.776	7	2	2	2	169	19.2	4.61	5.65	0	2716.2	2136	1650.5	2372.6	2028.2	1483	2167.566667	1961.266667	0.90482415	0.635227765
A0A7P0Z454	AMMECR1L	AMMECR1-like protein OS=Homo sapiens OX=9606 GN=AMMECR1L PE=1 SV=1	0	High	14.53	9	4	5	1	355	39.2	8.59	14.95	0	222.1	207	189.7	196.4	185.3	178.3	206.2666667	186.6666667	0.904977376	0.14210262
Q00587	CDC42EP1	Cdc42 effector protein 1 OS=Homo sapiens OX=9606 GN=CDC42EP1 PE=1 SV=1	0.001	High	5.819	9	2	2	2	391	40.3	7.15	6.34	0	575.2	636.2	637.7	557.3	585	531.2	616.3666667	557.8333333	0.905034882	0.085766098
Q99567	NUP88	Nuclear pore complex protein Nup88 OS=Homo sapiens OX=9606 GN=NUP88 PE=1 SV=2	0	High	124.566	34	22	39	22	741	83.5	5.69	138.86	0	16159.7	23836.5	20707.6	14027.1	20417.4	20495.4	20234.6	18313.3	0.905048778	0.568010081
P33993	MCM7	DNA replication licensing factor MCM7 OS=Homo sapiens OX=9606 GN=MCM7 PE=1 SV=4	0	High	366.797	69	47	123	47	719	81.3	6.46	430.57	0	56827.9	66905.1	57391.5	47710.8	61326.8	54908.8	60374.83333	54648.8	0.905158606	0.325548875
J3KNR0	MARK3	Non-specific serine/threonine protein kinase OS=Homo sapiens OX=9606 GN=MARK3 PE=1 SV=2	0	High	13.568	8	5	5	3	776	86.9	9.52	12.3	2	2144.4	2317.1	2138.4	2009.8	1913.9	2050.9	2199.966667	1991.533333	0.90525614	0.0430611
B9A067	IMMT	MICOS complex subunit MIC60 OS=Homo sapiens OX=9606 GN=IMMT PE=1 SV=2	0	High	138.764	40	31	47	31	711	78.9	7.06	149.76	0	24213	24473.1	24162.8	24047.2	19004.1	22904.7	24282.96667	21985.33333	0.905380864	0.207503593
A0A087WV34	GLMP	Glycosylated lysosomal membrane protein OS=Homo sapiens OX=9606 GN=GLMP PE=1 SV=1	0.008	High	2.473	3	1	1	1	320	34.6	6.52	2.35	0	515.9	512.3	383.1	512	402.5	363.4	470.4333333	425.9666667	0.90547722	0.515041073
Q9P1U0	POLR1H	DNA-directed RNA polymerase I subunit RPA12 OS=Homo sapiens OX=9606 GN=POLR1H PE=1 SV=1	0.008	High	2.504	6	1	1	1	126	13.9	5.06	2.35	0	785.6	631	623.9	661.1	629.9	556.7	680.1666667	615.9	0.905513355	0.352641996
Q8IYK4	COLGALT2	Procollagen galactosyltransferase 2 OS=Homo sapiens OX=9606 GN=COLGALT2 PE=1 SV=1	0.011	Medium	2.17	1	1	1	1	626	72.9	6.2	0	0	171.8	176.9	162.5	149	159.4	154.5	170.4	154.3	0.905516432	0.035858937
P10244	MYBL2	Myb-related protein B OS=Homo sapiens OX=9606 GN=MYBL2 PE=1 SV=1	0	High	31.427	17	9	9	8	700	78.7	6.87	24.9	1	3597.8	3535.8	3820.7	3001.3	3394.5	3523.7	3651.433333	3306.5	0.905534813	0.126773653
E7EWD6	ASXL2	Putative Polycomb group protein ASXL2 OS=Homo sapiens OX=9606 GN=ASXL2 PE=1 SV=2	0	High	45.11	10	11	12	11	1434	153.6	8.76	42.67	0	6329.4	5681.4	5638.8	5447.7	5407.5	5128.2	5883.2	5327.8	0.905595594	0.086008286
P62861	FAU	FAU ubiquitin-like and ribosomal protein S30 OS=Homo sapiens OX=9606 GN=FAU PE=1 SV=2	0.006	High	2.871	8	1	1	1	133	14.4	10.17	2.44	0	232.2	197.6	209.1	197.7	135.4	245.5	212.9666667	192.8666667	0.905619033	0.580397406
Q92692	NECTIN2	Nectin-2 OS=Homo sapiens OX=9606 GN=NECTIN2 PE=1 SV=1	0.003	High	3.799	2	1	1	1	538	57.7	4.82	2.92	0	870	776.1	740.1	802.5	666.2	692.3	795.4	720.3333333	0.905624005	0.257916787
O76021	RSL1D1	Ribosomal L1 domain-containing protein 1 OS=Homo sapiens OX=9606 GN=RSL1D1 PE=1 SV=3	0	High	130.905	43	23	38	23	490	54.9	10.13	110.08	0	32058.3	22819.1	25660.6	24480.6	25672.4	22786.8	26846	24313.26667	0.905656957	0.42551661
Q6STE5	SMARCD3	SWI/SNF-related matrix-associated actin-dependent regulator of chromatin subfamily D member 3 OS=Homo sapiens OX=9606 GN=SMARCD3 PE=1 SV=1	0	High	53.274	22	10	19	4	483	55	9.35	54.03	0	1693	1820.9	1956.2	1682.1	1540.4	1731.6	1823.366667	1651.366667	0.905669001	0.144996956
A0A8I5KRR0	ZBTB11	Zinc finger and BTB domain-containing protein 11 OS=Homo sapiens OX=9606 GN=ZBTB11 PE=4 SV=1	0.009	High	2.415	1	1	1	1	919	103.4	8.32	3.02	0	495.6	549	525.9	464.1	497.3	461.1	523.5	474.1666667	0.905762496	0.063150903
Q9Y446	PKP3	Plakophilin-3 OS=Homo sapiens OX=9606 GN=PKP3 PE=1 SV=1	0	High	88.418	27	21	27	21	797	87	9.32	80.13	0	10419.9	12096	11397.2	9644.5	10354.2	10720.1	11304.36667	10239.6	0.90580926	0.140082537
Q9H993	ARMT1	Damage-control phosphatase ARMT1 OS=Homo sapiens OX=9606 GN=ARMT1 PE=1 SV=1	0.001	High	5.051	4	2	2	2	441	51.1	5.76	5.58	0	991.8	1094.7	969.4	931.5	881.7	955.4	1018.633333	922.8666667	0.905985143	0.096525384
Q96BK5	PINX1	PIN2/TERF1-interacting telomerase inhibitor 1 OS=Homo sapiens OX=9606 GN=PINX1 PE=1 SV=2	0	High	33.348	23	7	9	7	328	37	9.6	24.87	0	4090.6	3383	3633.7	3331	3550.1	3184.2	3702.433333	3355.1	0.906187822	0.210021567
Q9NZB2	FAM120A	Constitutive coactivator of PPAR-gamma-like protein 1 OS=Homo sapiens OX=9606 GN=FAM120A PE=1 SV=2	0	High	13.376	5	5	5	5	1118	121.8	8.88	13.94	0	2476.4	2836.4	2428.6	2438.6	2196.4	2380.5	2580.466667	2338.5	0.906231431	0.177339457
Q969M3	YIPF5	Protein YIPF5 OS=Homo sapiens OX=9606 GN=YIPF5 PE=1 SV=1	0.001	High	5.564	5	1	1	1	257	28	4.36	3.54	0	374.6	507	438.3	337	410.5	448.9	439.9666667	398.8	0.906432305	0.459817608
P22570	FDXR	NADPH:adrenodoxin oxidoreductase, mitochondrial OS=Homo sapiens OX=9606 GN=FDXR PE=1 SV=3	0	High	134.201	58	27	47	5	491	53.8	8.44	135.7	23	24294.9	20457.9	18456	22012.9	17767.6	17517.3	21069.6	19099.26667	0.90648454	0.430613184
Q658P3	STEAP3	Metalloreductase STEAP3 OS=Homo sapiens OX=9606 GN=STEAP3 PE=1 SV=2	0.004	High	3.461	2	1	1	1	488	54.6	8.6	3.02	0	360.3	373	399.2	309.9	319.8	397	377.5	342.2333333	0.906578366	0.302428683
P39748	FEN1	Flap endonuclease 1 OS=Homo sapiens OX=9606 GN=FEN1 PE=1 SV=1	0	High	165.78	51	22	60	22	380	42.6	8.62	231.18	0	30529	25239.5	25845.5	27040.9	22840.5	24110	27204.66667	24663.8	0.906601809	0.289607877
Q96MX6	DNAAF10	Dynein axonemal assembly factor 10 OS=Homo sapiens OX=9606 GN=DNAAF10 PE=1 SV=1	0	High	7.332	6	2	2	2	357	39.7	8.09	6.45	0	499.9	531.8	456	471.7	435.7	441.4	495.9	449.6	0.906634402	0.133541746
H3BNC9		40S ribosomal protein S17 OS=Homo sapiens OX=9606 PE=3 SV=2	0	High	90.62	15	11	25	11	584	64.5	8.78	88.53	0	8954.1	11375.4	10672.2	8272.3	9604.2	10233.4	10333.9	9369.966667	0.906721244	0.355142265
Q9NWT6	HIF1AN	Hypoxia-inducible factor 1-alpha inhibitor OS=Homo sapiens OX=9606 GN=HIF1AN PE=1 SV=2	0.016	Medium	1.853	2	1	1	1	349	40.3	5.57	2.48	0	659.6	758.7	643.5	637	637.1	595.4	687.2666667	623.1666667	0.906731982	0.172134068
Q86XK2	FBXO11	F-box only protein 11 OS=Homo sapiens OX=9606 GN=FBXO11 PE=1 SV=3	0	High	30.206	7	8	11	8	927	103.5	6.99	30.4	0	4444.2	4932.4	4789.8	3823.9	4567.5	4456.3	4722.133333	4282.566667	0.906913542	0.182891808
Q9NW08	POLR3B	DNA-directed RNA polymerase III subunit RPC2 OS=Homo sapiens OX=9606 GN=POLR3B PE=1 SV=2	0	High	12.609	3	4	4	4	1133	127.7	8.5	12	0	1912.6	1906.6	1815.3	1621	1658.7	1830.6	1878.166667	1703.433333	0.906966013	0.071647788
Q8WXX5	DNAJC9	DnaJ homolog subfamily C member 9 OS=Homo sapiens OX=9606 GN=DNAJC9 PE=1 SV=1	0	High	192.745	72	25	61	25	260	29.9	5.73	191	0	33043.9	28861	33236	27934.1	29576.9	28780.8	31713.63333	28763.93333	0.906989528	0.121407069
B8ZZY2	AGFG1	Arf-GAP domain and FG repeat-containing protein 1 OS=Homo sapiens OX=9606 GN=AGFG1 PE=1 SV=1	0	High	36.392	18	9	15	7	541	56.4	8.65	39.74	2	7305.6	8476.7	8008	6869.8	7140.1	7575.7	7930.1	7195.2	0.907327776	0.138259404
A0A3F2YNW7	ARID1B	AT-rich interactive domain-containing protein 1B OS=Homo sapiens OX=9606 GN=ARID1B PE=1 SV=1	0	High	217.244	21	40	65	37	2332	245.3	6.86	218.46	0	25653.7	23691.2	24870.3	21413.2	23111.6	22824.1	24738.4	22449.63333	0.907481217	0.041845486
H3BQR0	SNUPN	Snurportin-1 (Fragment) OS=Homo sapiens OX=9606 GN=SNUPN PE=1 SV=1	0.007	High	2.686	14	1	1	1	63	7.3	9.86	2.82	0	268.9	270.3	304.3	235.3	266.8	263.4	281.1666667	255.1666667	0.907528156	0.164127769
Q9UM00	TMCO1	Calcium load-activated calcium channel OS=Homo sapiens OX=9606 GN=TMCO1 PE=1 SV=2	0	High	15.387	10	4	4	4	239	27.1	10.26	9.52	0	1886.1	2031.2	1768.1	1635.4	1697.7	1827.1	1895.133333	1720.066667	0.907623034	0.138342553
Q9UPW6	SATB2	DNA-binding protein SATB2 OS=Homo sapiens OX=9606 GN=SATB2 PE=1 SV=2	0	High	113.583	32	26	39	26	733	82.5	6.9	106.67	0	15338	17987.3	18990.3	12893.9	17360.7	17228.7	17438.53333	15827.76667	0.907631758	0.427908236
Q15477	SKIV2L	Helicase SKI2W OS=Homo sapiens OX=9606 GN=SKIV2L PE=1 SV=3	0.005	High	3.195	1	1	1	1	1246	137.7	6.06	2.98	0	122.3	115.5	124.5	122.4	97	109.5	120.7666667	109.6333333	0.907811206	0.227485376
Q562F6	SGO2	Shugoshin 2 OS=Homo sapiens OX=9606 GN=SGO2 PE=1 SV=2	0	High	29.543	8	8	8	8	1265	144.7	7.91	28.2	0	5685.2	4682.7	4881.6	4741.6	4280.8	4824	5083.166667	4615.466667	0.907990426	0.25236448
Q8IX15	HOMEZ	Homeobox and leucine zipper protein Homez OS=Homo sapiens OX=9606 GN=HOMEZ PE=1 SV=2	0	High	25.37	13	7	9	7	550	61.2	4.93	28.37	0	3739.2	3587.8	3786.4	3290.6	3273.1	3528.5	3704.466667	3364.066667	0.908110929	0.028778077
P36639	NUDT1	Oxidized purine nucleoside triphosphate hydrolase OS=Homo sapiens OX=9606 GN=NUDT1 PE=1 SV=4	0	High	11.798	21	3	3	3	156	17.9	5.08	10.19	0	1447.9	1440.2	1356.7	1274.1	1280.4	1300.3	1414.933333	1284.933333	0.90812288	0.012670449
O75970	MPDZ	Multiple PDZ domain protein OS=Homo sapiens OX=9606 GN=MPDZ PE=1 SV=2	0	High	11.974	2	4	4	4	2070	221.5	5.06	9.64	0	677.6	744.8	745	659.5	642.5	666.5	722.4666667	656.1666667	0.90823106	0.047987494
Q6NUQ4	TMEM214	Transmembrane protein 214 OS=Homo sapiens OX=9606 GN=TMEM214 PE=1 SV=2	0	High	38.925	13	9	13	9	689	77.1	9.14	38.39	0	6698.6	6635.5	6178.9	5713.9	5837.2	6171.3	6504.333333	5907.466667	0.908235535	0.048868887
Q8IU60	DCP2	m7GpppN-mRNA hydrolase OS=Homo sapiens OX=9606 GN=DCP2 PE=1 SV=3	0.003	High	3.719	4	2	2	2	420	48.4	8	4.86	0	188.9	257.8	217.4	169.8	196.3	237.1	221.3666667	201.0666667	0.908296943	0.508249175
Q9BXI6	TBC1D10A	TBC1 domain family member 10A OS=Homo sapiens OX=9606 GN=TBC1D10A PE=1 SV=1	0	High	18.255	12	5	6	5	508	57.1	8.44	16.19	0	3277.1	3847.5	2792.5	3272.7	3155.1	2580.5	3305.7	3002.766667	0.908360307	0.461607637
P56282	POLE2	DNA polymerase epsilon subunit 2 OS=Homo sapiens OX=9606 GN=POLE2 PE=1 SV=2	0.002	High	3.87	1	1	2	1	527	59.5	6.35	4.76	0	238.1	211.4	251.5	205.8	195.5	235.6	233.6666667	212.3	0.908559201	0.2732426
Q16842	ST3GAL2	CMP-N-acetylneuraminate-beta-galactosamide-alpha-2,3-sialyltransferase 2 OS=Homo sapiens OX=9606 GN=ST3GAL2 PE=1 SV=1	0	High	7.482	9	3	3	3	350	40.1	8.35	2.57	0	845.2	986.3	966.1	855.6	791	895.4	932.5333333	847.3333333	0.908635974	0.186722651
O75427	LRCH4	Leucine-rich repeat and calponin homology domain-containing protein 4 OS=Homo sapiens OX=9606 GN=LRCH4 PE=1 SV=2	0	High	23.94	15	7	7	7	683	73.4	8.22	19.75	0	2225.6	2283.9	2107.4	1993	2009.2	2011.1	2205.633333	2004.433333	0.908779036	0.018276063
M0R2A8	DPP9	Dipeptidyl peptidase 9 OS=Homo sapiens OX=9606 GN=DPP9 PE=1 SV=1	0.001	High	5.279	6	2	2	2	518	59	6.55	4.4	0	138.3	141.5	135.9	125.5	132	120.3	138.5666667	125.9333333	0.908828482	0.028144422
Q969H4	CNKSR1	Connector enhancer of kinase suppressor of ras 1 OS=Homo sapiens OX=9606 GN=CNKSR1 PE=1 SV=1	0.029	Medium	1.292	1	1	2	1	720	79.7	5.38	0	0	479.9	715.9	595.9	457.6	574.6	596.3	597.2333333	542.8333333	0.908913323	0.536742543
O60512	B4GALT3	Beta-1,4-galactosyltransferase 3 OS=Homo sapiens OX=9606 GN=B4GALT3 PE=1 SV=2	0.024	Medium	1.548	2	1	1	1	393	43.9	9.25	0	0	153.7	138.4	125.7	132.5	104.5	142.8	139.2666667	126.6	0.909047391	0.417262345
F5H5N1	NDUFS7	NADH dehydrogenase [ubiquinone] iron-sulfur protein 7, mitochondrial OS=Homo sapiens OX=9606 GN=NDUFS7 PE=1 SV=1	0	High	7.791	14	3	4	3	182	19.8	9.5	7.25	0	2236.4	1972.1	1907.5	1972.8	1661.2	1925.8	2038.666667	1853.266667	0.909058208	0.255281189
Q93034	CUL5	Cullin-5 OS=Homo sapiens OX=9606 GN=CUL5 PE=1 SV=4	0	High	69.108	23	16	20	16	780	90.9	7.94	56.27	0	10776.3	11103.9	11103.2	9924	9452.8	10608.7	10994.46667	9995.166667	0.909108824	0.047247567
P49736	MCM2	DNA replication licensing factor MCM2 OS=Homo sapiens OX=9606 GN=MCM2 PE=1 SV=4	0	High	413.553	58	52	133	52	904	101.8	5.52	458.6	0	55731.6	65752.1	55004.3	48258	59006.7	53201.1	58829.33333	53488.6	0.909216491	0.315257102
Q9UPU7	TBC1D2B	TBC1 domain family member 2B OS=Homo sapiens OX=9606 GN=TBC1D2B PE=1 SV=2	0.031	Medium	1.245	1	1	1	1	963	109.8	6.16	2.39	0	547.2	697.9	500.1	557	571.2	458.6	581.7333333	528.9333333	0.909236764	0.488969496
Q99741	CDC6	Cell division control protein 6 homolog OS=Homo sapiens OX=9606 GN=CDC6 PE=1 SV=1	0.002	High	3.876	2	1	1	1	560	62.7	9.58	3.28	0	447.2	828.1	955.2	409.8	760.9	857.8	743.5	676.1666667	0.909437346	0.758464576
P07686	HEXB	Beta-hexosaminidase subunit beta OS=Homo sapiens OX=9606 GN=HEXB PE=1 SV=4	0	High	42.644	23	13	14	13	556	63.1	6.76	42.22	0	8891.2	8533.5	7882.5	8521.5	7063.9	7431.3	8435.733333	7672.233333	0.90949216	0.221673872
Q8NFW8	CMAS	N-acylneuraminate cytidylyltransferase OS=Homo sapiens OX=9606 GN=CMAS PE=1 SV=2	0	High	199.58	65	32	64	32	434	48.3	7.93	217.27	0	37364.6	32401.6	33815.6	31488.1	29853.8	32869.8	34527.26667	31403.9	0.909539128	0.142564339
F8W8Z9	TOMM5	Mitochondrial import receptor subunit TOM5 homolog OS=Homo sapiens OX=9606 GN=TOMM5 PE=1 SV=1	0.001	High	4.424	16	2	2	2	98	11	7.02	4.85	0	1345.2	1103.7	1413.6	1327.4	1189.3	996.4	1287.5	1171.033333	0.909540453	0.43489824
P10644	PRKAR1A	cAMP-dependent protein kinase type I-alpha regulatory subunit OS=Homo sapiens OX=9606 GN=PRKAR1A PE=1 SV=1	0	High	75.204	44	16	21	16	381	43	5.35	73.27	0	8333.8	13769.2	13677.7	9876.6	10294.1	12376.6	11926.9	10849.1	0.909632847	0.610956377
Q9NYL2	MAP3K20	Mitogen-activated protein kinase kinase kinase 20 OS=Homo sapiens OX=9606 GN=MAP3K20 PE=1 SV=3	0	High	12.649	5	3	3	3	800	91.1	7.87	6.02	0	1258.8	1558.8	1478.4	1170.2	1299	1438.7	1432	1302.633333	0.909660149	0.336418113
O75446	SAP30	Histone deacetylase complex subunit SAP30 OS=Homo sapiens OX=9606 GN=SAP30 PE=1 SV=1	0	High	12.771	17	4	5	4	220	23.3	9.17	11.6	0	2595.5	2332.7	2691.2	1929.7	2534.4	2467	2539.8	2310.366667	0.909664803	0.354512286
K7ELZ3	ZNF444	Zinc finger protein 444 (Fragment) OS=Homo sapiens OX=9606 GN=ZNF444 PE=1 SV=1	0.001	High	5.46	28	2	2	2	72	8.3	6.28	3.5	0	669	642	661.5	526.7	679.6	588.1	657.5	598.1333333	0.909708492	0.258827807
M0R2L9	RPS19	40S ribosomal protein S19 (Fragment) OS=Homo sapiens OX=9606 GN=RPS19 PE=1 SV=1	0	High	40.804	69	8	17	1	71	8.2	8.88	50.37	0	1020.6	1222.8	964.1	1043.8	1196.2	678	1069.166667	972.6666667	0.90974279	0.60602638
A0A8I5KXR3	KMT2A	Histone-lysine N-methyltransferase 2A OS=Homo sapiens OX=9606 GN=KMT2A PE=4 SV=1	0	High	280.204	20	65	76	62	3996	434.4	9.07	232.78	3	40516.1	39809.1	42384.4	34100	38078.7	39469.1	40903.2	37215.93333	0.909853834	0.107448676
Q1KMD3	HNRNPUL2	Heterogeneous nuclear ribonucleoprotein U-like protein 2 OS=Homo sapiens OX=9606 GN=HNRNPUL2 PE=1 SV=1	0	High	122.018	35	26	40	26	747	85.1	4.91	121.35	0	18350.5	15719.7	15149.4	16777.6	14773.5	13232.5	16406.53333	14927.86667	0.909873303	0.357453417
A0A499FJY3	RBM15	RNA-binding protein 15 OS=Homo sapiens OX=9606 GN=RBM15 PE=1 SV=1	0	High	249.841	50	50	103	45	925	101.3	9.96	322	5	46317.8	37955.8	37137.9	38998.6	38633.1	32849.7	40470.5	36827.13333	0.909974755	0.362196701
Q7Z3B4	NUP54	Nucleoporin p54 OS=Homo sapiens OX=9606 GN=NUP54 PE=1 SV=2	0	High	152.123	47	23	51	23	507	55.4	7.02	163	0	17494.3	19452.3	18674.8	14483.9	17470.8	18664.1	18540.46667	16872.93333	0.910059797	0.289617852
A0A669KBI3	AFF1	AF4/FMR2 family member 1 (Fragment) OS=Homo sapiens OX=9606 GN=AFF1 PE=1 SV=1	0	High	34.407	10	9	10	1	1075	117.1	9.16	30.2	0	550.7	533.5	430.7	458.9	528.9	390.9	504.9666667	459.5666667	0.910093075	0.453111153
P33552	CKS2	Cyclin-dependent kinases regulatory subunit 2 OS=Homo sapiens OX=9606 GN=CKS2 PE=1 SV=1	0.001	High	4.259	20	2	2	2	79	9.9	8.46	2.56	0	476.5	444.2	437.9	324.1	492.2	420.2	452.8666667	412.1666667	0.910128073	0.462477014
Q8NG27	PJA1	E3 ubiquitin-protein ligase Praja-1 OS=Homo sapiens OX=9606 GN=PJA1 PE=1 SV=2	0.021	Medium	1.683	1	1	1	1	643	71	5.17	2.11	0	470.9	412.7	463	424.7	366.5	434.4	448.8666667	408.5333333	0.910144067	0.222615413
E7EN86	ZNF143	Zinc finger protein 143 OS=Homo sapiens OX=9606 GN=ZNF143 PE=1 SV=1	0	High	52.304	21	10	15	8	610	65.8	6.16	34.68	2	4590.3	5696.8	5206	4111.7	5340	4651.2	5164.366667	4700.966667	0.910269733	0.387519034
O43829	ZBTB14	Zinc finger and BTB domain-containing protein 14 OS=Homo sapiens OX=9606 GN=ZBTB14 PE=1 SV=2	0	High	18.638	7	5	6	5	449	50.9	6.04	13.81	0	3091.8	3067.3	3186.5	2570.3	3108	2828.9	3115.2	2835.733333	0.910289334	0.154540618
D6RA67	UFSP2	Ufm1-specific protease 2 (Fragment) OS=Homo sapiens OX=9606 GN=UFSP2 PE=1 SV=1	0.001	High	6.425	10	1	1	1	124	14.1	8.46	5.17	0	977.7	815.5	887.8	877.8	733.2	829.7	893.6666667	813.5666667	0.910369265	0.274500243
Q9P209	CEP72	Centrosomal protein of 72 kDa OS=Homo sapiens OX=9606 GN=CEP72 PE=1 SV=2	0.005	High	3.043	2	1	1	1	647	71.7	6.52	3.62	0	195.6	193.6	193	166.7	177.4	186	194.0666667	176.7	0.910511852	0.036910907
P33992	MCM5	DNA replication licensing factor MCM5 OS=Homo sapiens OX=9606 GN=MCM5 PE=1 SV=5	0	High	292.387	56	45	110	45	734	82.2	8.37	317.86	0	47925.3	55899.9	47763.5	41176.6	51013.2	45841.5	50529.56667	46010.43333	0.910564574	0.312027679
G5E972	TMPO	Lamina-associated polypeptide 2, isoforms beta/gamma OS=Homo sapiens OX=9606 GN=TMPO PE=1 SV=1	0	High	255.043	64	29	137	1	414	46.3	9.03	486.12	0	319.1	236.3	244	271.9	218.6	237.5	266.4666667	242.6666667	0.910683012	0.481133891
M0R210	RPS16	40S ribosomal protein S16 OS=Homo sapiens OX=9606 GN=RPS16 PE=1 SV=1	0	High	45.613	75	12	22	12	129	14.4	10.23	52.25	0	8694.1	11173	9853.3	7794.7	9345.9	9927.6	9906.8	9022.733333	0.910761632	0.408381479
Q96JP5	ZFP91	E3 ubiquitin-protein ligase ZFP91 OS=Homo sapiens OX=9606 GN=ZFP91 PE=1 SV=1	0	High	16.793	9	4	4	4	570	63.4	7.36	11.62	0	1854.9	1907.1	1526.3	1672.7	1592	1551.7	1762.766667	1605.466667	0.910765274	0.274669936
Q96CS3	FAF2	FAS-associated factor 2 OS=Homo sapiens OX=9606 GN=FAF2 PE=1 SV=2	0	High	26.638	18	5	6	5	445	52.6	5.62	25.06	0	3537.1	3212.4	3092.3	2965.3	2772.4	3227.4	3280.6	2988.366667	0.910920767	0.193484714
Q6UN15	FIP1L1	Pre-mRNA 3'-end-processing factor FIP1 OS=Homo sapiens OX=9606 GN=FIP1L1 PE=1 SV=1	0	High	83.772	27	14	26	14	594	66.5	5.59	90.43	0	12554.8	10604.7	11857.1	9690.9	11927	10283.4	11672.2	10633.76667	0.911033624	0.302941539
H0YEH1	PICALM	Phosphatidylinositol-binding clathrin assembly protein (Fragment) OS=Homo sapiens OX=9606 GN=PICALM PE=1 SV=1	0	High	28.756	20	5	9	1	308	32.2	8.31	30.44	0	659.2	633.3	718.1	537.3	697.6	597	670.2	610.6333333	0.911121058	0.324569273
Q5SW96	LDLRAP1	Low density lipoprotein receptor adapter protein 1 OS=Homo sapiens OX=9606 GN=LDLRAP1 PE=1 SV=3	0	High	7.829	10	2	2	2	308	33.9	6.7	7.26	0	817.6	748.6	626.8	700.6	634.9	662.7	731	666.0666667	0.911171911	0.332417756
B4DFJ1	TINF2	TERF1-interacting nuclear factor 2 OS=Homo sapiens OX=9606 GN=TINF2 PE=1 SV=1	0.007	High	2.697	2	1	1	1	416	46.1	7.78	2.27	0	799.6	671.8	665.7	712	663	572.4	712.3666667	649.1333333	0.911234851	0.350047054
Q5T6V5	C9orf64	Queuosine salvage protein OS=Homo sapiens OX=9606 GN=C9orf64 PE=1 SV=1	0	High	7.543	5	2	3	2	341	39	5.88	7.74	0	957.3	963.9	768.8	859	783.2	809.1	896.6666667	817.1	0.911263941	0.305183196
Q9NR12	PDLIM7	PDZ and LIM domain protein 7 OS=Homo sapiens OX=9606 GN=PDLIM7 PE=1 SV=1	0	High	79.404	39	16	26	16	457	49.8	8.41	79.32	0	10091.9	13605	10452.1	9327.9	12247.7	9543.3	11383	10372.96667	0.911268266	0.526757413
Q92917	GPKOW	G-patch domain and KOW motifs-containing protein OS=Homo sapiens OX=9606 GN=GPKOW PE=1 SV=2	0	High	99.164	56	19	30	19	476	52.2	6.15	93.22	0	15792.9	13627.7	12832.9	13294.1	13101	12112	14084.5	12835.7	0.911335156	0.262038302
Q96C01	FAM136A	Protein FAM136A OS=Homo sapiens OX=9606 GN=FAM136A PE=1 SV=1	0.002	High	4.124	12	2	2	2	138	15.6	7.61	1.93	0	656	568.1	577.2	611.3	555.8	474.5	600.4333333	547.2	0.911341809	0.334430724
P42566	EPS15	Epidermal growth factor receptor substrate 15 OS=Homo sapiens OX=9606 GN=EPS15 PE=1 SV=2	0	High	28.31	9	8	9	8	896	98.6	4.64	21.56	0	2464.5	3200	2702.8	2474.2	2562.4	2588.9	2789.1	2541.833333	0.911345356	0.322802037
Q96RU7	TRIB3	Tribbles homolog 3 OS=Homo sapiens OX=9606 GN=TRIB3 PE=1 SV=2	0	High	10.636	11	3	3	3	358	39.6	8.09	9.34	0	1841.8	1534.5	1142.4	1711	1386.1	1021	1506.233333	1372.7	0.911346184	0.662762691
P19419	ELK1	ETS domain-containing protein Elk-1 OS=Homo sapiens OX=9606 GN=ELK1 PE=1 SV=2	0	High	14.492	10	3	4	3	428	44.9	6.89	15.32	0	3062.2	2203.6	2231.9	2583.5	2118.9	2131	2499.233333	2277.8	0.911399496	0.527544771
O60318	MCM3AP	Germinal-center associated nuclear protein OS=Homo sapiens OX=9606 GN=MCM3AP PE=1 SV=2	0	High	92.516	16	24	29	24	1980	218.3	6.39	77.51	0	11551.1	15426.7	13372	11988.7	12248.5	12538.8	13449.93333	12258.66667	0.911429549	0.351509968
Q86SE9	PCGF5	Polycomb group RING finger protein 5 OS=Homo sapiens OX=9606 GN=PCGF5 PE=1 SV=1	0	High	8.713	9	2	2	2	256	29.7	6.52	6.63	0	528.8	584.9	621.8	470.7	530.9	580.2	578.5	527.2666667	0.911437626	0.285912101
P07384	CAPN1	Calpain-1 catalytic subunit OS=Homo sapiens OX=9606 GN=CAPN1 PE=1 SV=1	0	High	72.724	31	16	21	16	714	81.8	5.67	69.14	0	7734.3	8893.2	8318.9	6990.6	7453.7	8293.6	8315.466667	7579.3	0.911470192	0.220362751
A0A3B3ITQ0	DCLRE1B	5' exonuclease Apollo OS=Homo sapiens OX=9606 GN=DCLRE1B PE=1 SV=1	0	High	9.933	5	2	3	2	471	53	8.03	8.68	0	1430.1	1286.8	1333.1	1234.3	1179.5	1277.7	1350	1230.5	0.911481481	0.078672247
Q9C037	TRIM4	E3 ubiquitin-protein ligase TRIM4 OS=Homo sapiens OX=9606 GN=TRIM4 PE=1 SV=2	0	High	10.03	7	4	4	4	500	57.4	8.1	7.79	0	2292.3	2501.4	2133.1	2046.6	2050	2217.6	2308.933333	2104.733333	0.911560894	0.165830887
Q9BWF3	RBM4	RNA-binding protein 4 OS=Homo sapiens OX=9606 GN=RBM4 PE=1 SV=1	0	High	150.18	57	23	53	4	364	40.3	7.08	168.38	21	25898.2	22611.7	22282.5	21272.9	24429	18834	23597.46667	21511.96667	0.911621869	0.353530566
P11234	RALB	Ras-related protein Ral-B OS=Homo sapiens OX=9606 GN=RALB PE=1 SV=1	0	High	23.704	16	4	8	1	206	23.4	6.62	23.43	0	529	581.6	372.8	509.8	499	343.7	494.4666667	450.8333333	0.911756775	0.624971581
A0A499FIX8	ESYT2	Extended synaptotagmin-2 OS=Homo sapiens OX=9606 GN=ESYT2 PE=1 SV=1	0	High	40.043	13	9	11	9	845	93.9	8.21	40.26	0	4179.8	4454.3	3961.1	3783.8	3800.5	3899.7	4198.4	3828	0.911775915	0.065605081
Q9H269	VPS16	Vacuolar protein sorting-associated protein 16 homolog OS=Homo sapiens OX=9606 GN=VPS16 PE=1 SV=2	0	High	24.703	7	6	7	6	839	94.6	6.77	18.09	0	2666	2651.7	2581.5	2242.4	2299.7	2661.1	2633.066667	2401.066667	0.911889812	0.157572796
P04264	KRT1	Keratin, type II cytoskeletal 1 OS=Homo sapiens OX=9606 GN=KRT1 PE=1 SV=6	0	High	367.456	60	49	135	45	644	66	8.12	457.68	4	55594.4	74379.9	73892.7	79130.6	45167.6	61667.1	67955.66667	61988.43333	0.91218932	0.633844916
Q9UN81	L1RE1	LINE-1 retrotransposable element ORF1 protein OS=Homo sapiens OX=9606 GN=L1RE1 PE=1 SV=1	0.056	Low	0.918	2	1	1	1	338	40	9.51	0	0	415.3	441.2	422.3	416.5	341.2	409.1	426.2666667	388.9333333	0.912417892	0.212301586
Q5VY60	HAUS6	HAUS augmin-like complex subunit 6 OS=Homo sapiens OX=9606 GN=HAUS6 PE=1 SV=1	0	High	14.663	5	4	5	4	802	91.1	6.43	14.56	0	1797.9	1741.6	1707.8	1730.7	1414.1	1643.2	1749.1	1596	0.91246927	0.193196894
Q9BT22	ALG1	Chitobiosyldiphosphodolichol beta-mannosyltransferase OS=Homo sapiens OX=9606 GN=ALG1 PE=1 SV=2	0.001	High	6.64	5	2	2	2	464	52.5	7.23	5.6	0	1199.3	1178.4	1091.4	1019	982.1	1164.7	1156.366667	1055.266667	0.912570984	0.193728334
G5E9G4	TTC7A	Tetratricopeptide repeat domain 7A, isoform CRA_a OS=Homo sapiens OX=9606 GN=TTC7A PE=1 SV=1	0.033	Medium	1.225	1	1	1	1	824	92.7	6.62	1.82	0	406	555.4	558.2	379.1	477	530.9	506.5333333	462.3333333	0.912740195	0.546023011
P11171	EPB41	Protein 4.1 OS=Homo sapiens OX=9606 GN=EPB41 PE=1 SV=4	0	High	152.987	40	28	50	13	864	97	5.58	164.24	17	22913	26160.3	27319.3	22835.4	21229.6	25665.3	25464.2	23243.43333	0.912788673	0.296075509
A0A8I5QKK6	PNKD	Probable hydrolase PNKD OS=Homo sapiens OX=9606 GN=PNKD PE=4 SV=1	0.001	High	5.616	6	2	2	2	344	38.4	9.64	2.72	0	638.8	738.8	620.3	633.6	619.9	570.2	665.9666667	607.9	0.912808449	0.234706236
Q5T1J5	CHCHD2P9	Putative coiled-coil-helix-coiled-coil-helix domain-containing protein CHCHD2P9, mitochondrial OS=Homo sapiens OX=9606 GN=CHCHD2P9 PE=5 SV=1	0	High	14	19	1	2	1	151	15.5	9.89	14.11	0	550.6	542.9	605.2	468.8	553.5	528.3	566.2333333	516.8666667	0.912815683	0.196193559
H0YME2	ZFAND6	AN1-type zinc finger protein 6 (Fragment) OS=Homo sapiens OX=9606 GN=ZFAND6 PE=1 SV=8	0.003	High	3.777	16	1	1	1	159	17	5.94	3.1	0	179.2	258.2	253.3	170.8	241.7	218	230.2333333	210.1666667	0.912842044	0.575690245
Q9UKE5	TNIK	TRAF2 and NCK-interacting protein kinase OS=Homo sapiens OX=9606 GN=TNIK PE=1 SV=1	0	High	66.363	12	17	25	11	1360	154.8	7.17	60.21	6	9474.1	9737.9	8297	9446.1	8413.7	7255.9	9169.666667	8371.9	0.912999382	0.359948776
Q9H4P4	RNF41	E3 ubiquitin-protein ligase NRDP1 OS=Homo sapiens OX=9606 GN=RNF41 PE=1 SV=2	0.001	High	4.413	7	2	2	2	317	35.9	6.14	4.45	0	421.3	390.6	365.4	366.3	351.3	357.4	392.4333333	358.3333333	0.91310626	0.111309382
O95239	KIF4A	Chromosome-associated kinesin KIF4A OS=Homo sapiens OX=9606 GN=KIF4A PE=1 SV=3	0	High	474.73	58	76	172	76	1232	139.8	6.27	546.45	0	72183.8	83937.5	95741.4	61943.6	82664.1	85382.2	83954.23333	76663.3	0.913155858	0.508389367
Q9ULV4	CORO1C	Coronin-1C OS=Homo sapiens OX=9606 GN=CORO1C PE=1 SV=1	0	High	249.058	50	33	115	30	474	53.2	7.08	314.54	6	61642.2	80399.6	55005.6	61473	71563.3	46930.5	65682.46667	59988.93333	0.913317303	0.614399158
Q92993	KAT5	Histone acetyltransferase KAT5 OS=Homo sapiens OX=9606 GN=KAT5 PE=1 SV=2	0	High	34.519	19	9	12	9	513	58.5	8.48	32.17	0	6245.7	6190.2	6410.6	5340	5857.5	6018.6	6282.166667	5738.7	0.913490569	0.064930149
O75438	NDUFB1	NADH dehydrogenase [ubiquinone] 1 beta subcomplex subunit 1 OS=Homo sapiens OX=9606 GN=NDUFB1 PE=1 SV=1	0.001	High	6.408	19	1	2	1	58	7	8.92	6.01	0	837.7	775	817.8	725.4	782	713.2	810.1666667	740.2	0.913639169	0.067692901
Q8N8E2	ZNF513	Zinc finger protein 513 OS=Homo sapiens OX=9606 GN=ZNF513 PE=1 SV=2	0	High	10.827	6	3	5	1	541	57.8	7.52	4.39	0	167.6	160	135.8	149.7	158.7	115	154.4666667	141.1333333	0.913681485	0.462182491
Q8IZQ5	SELENOH	Selenoprotein H OS=Homo sapiens OX=9606 GN=SELENOH PE=1 SV=2	0	High	8.564	19	2	2	2	122	13.4	9.74	6.35	0	1687.7	1267.4	1367.6	1372.7	1412.1	1164.8	1440.9	1316.533333	0.913688204	0.448460276
O43493	TGOLN2	Trans-Golgi network integral membrane protein 2 OS=Homo sapiens OX=9606 GN=TGOLN2 PE=1 SV=4	0	High	8.928	3	1	2	1	437	45.9	5.63	7.31	0	450.9	385.6	320.1	421.3	290	345.5	385.5333333	352.2666667	0.913712606	0.568501081
E7ENQ1	MAP4K4	Mitogen-activated protein kinase kinase kinase kinase 4 OS=Homo sapiens OX=9606 GN=MAP4K4 PE=1 SV=1	0	High	68.291	16	17	24	0	1154	132.1	7.53	49.11	11	6644.3	7877.9	6739.4	6472.9	6978.3	5978.7	7087.2	6476.633333	0.913849381	0.280933324
Q5C9Z4	NOM1	Nucleolar MIF4G domain-containing protein 1 OS=Homo sapiens OX=9606 GN=NOM1 PE=1 SV=1	0	High	82.324	18	14	30	14	860	96.2	8.1	91.1	0	11234.3	10907.1	10728	9124.7	10422	10491.3	10956.46667	10012.66667	0.913859091	0.114209558
A0A3F2YNX0	SEC16A	Protein transport protein sec16 (Fragment) OS=Homo sapiens OX=9606 GN=SEC16A PE=1 SV=2	0	High	11.392	2	5	5	5	2146	229.9	5.67	9.08	0	2486.5	2748.7	2702.9	2223.9	2414.7	2615.9	2646.033333	2418.166667	0.913883675	0.176706764
A0A087WZN3	DHRS11	Dehydrogenase/reductase SDR family member 11 (Fragment) OS=Homo sapiens OX=9606 GN=DHRS11 PE=1 SV=1	0.001	High	5.604	15	2	2	2	150	16.6	7.85	6.27	0	686.1	584.3	652	627.9	538.6	590.4	640.8	585.6333333	0.913909696	0.235649651
Q9BX40	LSM14B	Protein LSM14 homolog B OS=Homo sapiens OX=9606 GN=LSM14B PE=1 SV=1	0	High	10.567	10	3	3	3	385	42	9.69	8.15	0	865.7	891.8	838	820.9	803.4	747.9	865.1666667	790.7333333	0.91396648	0.050667866
J3QR07	YTHDC1	YTH domain-containing protein 1 OS=Homo sapiens OX=9606 GN=YTHDC1 PE=1 SV=1	0	High	20.924	9	8	9	8	735	85.5	6.23	22.33	0	3633.8	3130.4	2870.9	3039.6	2937.2	2830	3211.7	2935.6	0.914033067	0.299784128
Q5T481	RBM20	RNA-binding protein 20 OS=Homo sapiens OX=9606 GN=RBM20 PE=1 SV=4	0	High	8.423	3	2	2	2	1227	134.2	5.69	6.57	0	781	758.7	812.5	666.5	695.2	788.4	784.0666667	716.7	0.914080435	0.167167441
Q9UKT4	FBXO5	F-box only protein 5 OS=Homo sapiens OX=9606 GN=FBXO5 PE=1 SV=1	0.001	High	5.02	4	2	2	2	447	50.1	8.92	2.32	0	554.6	505.6	519.3	468.4	444.1	531.3	526.5	481.2666667	0.914086736	0.203657693
Q92738	USP6NL	USP6 N-terminal-like protein OS=Homo sapiens OX=9606 GN=USP6NL PE=1 SV=3	0.001	High	5.561	4	2	2	2	828	94	9.07	4.51	0	828.4	1131	796.7	804.1	942	773.8	918.7	839.9666667	0.914299191	0.542610914
Q32NC0	C18orf21	UPF0711 protein C18orf21 OS=Homo sapiens OX=9606 GN=C18orf21 PE=1 SV=1	0	High	11.725	18	4	4	4	220	24.8	10.26	11.35	0	2341.8	2205.8	2054.5	1878.4	2057.6	2101.1	2200.7	2012.366667	0.914421169	0.154297928
P12259	F5	Coagulation factor V OS=Homo sapiens OX=9606 GN=F5 PE=1 SV=4	0	High	20.644	2	5	7	5	2224	251.5	6.05	17.4	0	4171.5	5184.3	3186.5	4472.7	4076.9	2920.5	4180.766667	3823.366667	0.914513287	0.654894042
A0A494BYR6	KIF18B	Kinesin-like protein OS=Homo sapiens OX=9606 GN=KIF18B PE=1 SV=1	0	High	66.222	20	13	17	12	842	91.9	8.28	54.69	1	8061.9	6614.1	6769	6753.7	6426.4	6433.1	7148.333333	6537.733333	0.914581488	0.265007078
Q6VMQ6	ATF7IP	Activating transcription factor 7-interacting protein 1 OS=Homo sapiens OX=9606 GN=ATF7IP PE=1 SV=3	0	High	36.876	10	9	13	9	1270	136.3	4.7	39.59	0	5503	5761.4	5257.1	5013.4	5433.6	4663.4	5507.166667	5036.8	0.91459008	0.151768434
P50479	PDLIM4	PDZ and LIM domain protein 4 OS=Homo sapiens OX=9606 GN=PDLIM4 PE=1 SV=2	0	High	17.945	15	5	5	5	330	35.4	7.91	15.83	0	2030.8	2520.4	2361.5	1756.5	2636.3	1931.3	2304.233333	2108.033333	0.914852373	0.555235229
Q9Y5K6	CD2AP	CD2-associated protein OS=Homo sapiens OX=9606 GN=CD2AP PE=1 SV=1	0	High	114.919	40	27	43	27	639	71.4	6.4	113.68	0	25286.4	16546.5	24300.6	21011.1	18636.3	20858.9	22044.5	20168.76667	0.914911505	0.548829127
A0A5F9ZHM8	ASL	Argininosuccinate lyase (Fragment) OS=Homo sapiens OX=9606 GN=ASL PE=1 SV=1	0.001	High	4.626	3	1	1	1	347	38.7	5.72	3.77	0	394.7	389.6	369.8	364.4	329.6	362	384.7	352	0.9149987	0.073287186
Q8TBX8	PIP4K2C	Phosphatidylinositol 5-phosphate 4-kinase type-2 gamma OS=Homo sapiens OX=9606 GN=PIP4K2C PE=1 SV=3	0	High	64.536	28	14	23	14	421	47.3	6.84	74.11	0	13299	11329.5	10550.1	13061.9	9390.6	9737.3	11726.2	10729.93333	0.915039257	0.523754709
Q96HV5	TMEM41A	Transmembrane protein 41A OS=Homo sapiens OX=9606 GN=TMEM41A PE=1 SV=1	0.001	High	5.482	4	1	2	1	264	29.6	9.03	6.06	0	767.6	631	672	686	576.4	632.3	690.2	631.5666667	0.915048778	0.317400814
Q6GQQ9	OTUD7B	OTU domain-containing protein 7B OS=Homo sapiens OX=9606 GN=OTUD7B PE=1 SV=1	0	High	18.652	6	5	6	5	843	92.5	6.71	17.93	0	2361.2	2171.9	2171.6	2147.2	1866.1	2122.6	2234.9	2045.3	0.915163989	0.159421949
A0A5F9ZHU7	PRIM2	DNA primase large subunit OS=Homo sapiens OX=9606 GN=PRIM2 PE=1 SV=1	0	High	13.12	6	4	5	4	595	68.3	7.64	10.78	0	1283.3	1495.2	1532.4	1112.9	1317.9	1514.4	1436.966667	1315.066667	0.915168526	0.43146712
Q06609	RAD51	DNA repair protein RAD51 homolog 1 OS=Homo sapiens OX=9606 GN=RAD51 PE=1 SV=1	0	High	22.294	22	6	6	6	339	36.9	5.6	16.62	0	2196.4	2142.8	2278	1663.8	2068.2	2324	2205.733333	2018.666667	0.915190715	0.394276409
O60763	USO1	General vesicular transport factor p115 OS=Homo sapiens OX=9606 GN=USO1 PE=1 SV=2	0	High	47.562	15	11	14	11	962	107.8	4.91	42.11	0	5720.2	6002	5357.8	5518	4760.9	5356.2	5693.333333	5211.7	0.915403981	0.179298459
Q99828	CIB1	Calcium and integrin-binding protein 1 OS=Homo sapiens OX=9606 GN=CIB1 PE=1 SV=4	0.001	High	4.884	11	2	2	2	191	21.7	4.78	4.55	0	520	568.5	562.5	499.6	493	518.8	550.3333333	503.8	0.915445185	0.053045211
B4DXZ6	FXR1	Fragile X mental retardation syndrome-related protein 1 OS=Homo sapiens OX=9606 GN=FXR1 PE=1 SV=1	0	High	44.794	24	12	13	10	608	68.3	6.05	42.94	2	6515.5	8490.9	6511.3	6177	6652.8	6868.6	7172.566667	6566.133333	0.915451001	0.429151466
Q6IQ32	ADNP2	Activity-dependent neuroprotector homeobox protein 2 OS=Homo sapiens OX=9606 GN=ADNP2 PE=1 SV=1	0.001	High	4.776	2	2	2	2	1131	122.8	9.16	2.41	0	1157.6	1133.3	1170.5	1003.2	1071.7	1094.1	1153.8	1056.333333	0.91552551	0.029625687
Q8TC12	RDH11	Retinol dehydrogenase 11 OS=Homo sapiens OX=9606 GN=RDH11 PE=1 SV=2	0.001	High	4.408	4	1	1	1	318	35.4	8.82	3.81	0	621.2	672.2	570.1	517.2	535.1	653.9	621.1666667	568.7333333	0.915588946	0.37071427
Q8TD26	CHD6	Chromodomain-helicase-DNA-binding protein 6 OS=Homo sapiens OX=9606 GN=CHD6 PE=1 SV=4	0	High	41.269	5	11	14	7	2715	305.2	6.27	43.52	0	1794.7	1758.2	1721.7	1444.3	1745.8	1639.7	1758.2	1609.933333	0.915671331	0.177748928
Q13129	RLF	Zinc finger protein Rlf OS=Homo sapiens OX=9606 GN=RLF PE=1 SV=2	0	High	32.573	5	9	9	9	1914	217.8	6.77	29.36	0	5376.7	4706	4761.6	4673.5	4660.5	4259.1	4948.1	4531.033333	0.915711755	0.176375169
A9Z1Z3	FER1L4	Fer-1-like protein 4 OS=Homo sapiens OX=9606 GN=FER1L4 PE=2 SV=1	0.003	High	3.672	1	2	4	1	1794	200.9	6.24	4.34	0	396.1	445.9	361	398.4	335.5	367.8	401	367.2333333	0.915793849	0.33175657
P17542	TAL1	T-cell acute lymphocytic leukemia protein 1 OS=Homo sapiens OX=9606 GN=TAL1 PE=1 SV=2	0	High	27.591	22	7	9	7	331	34.2	8.02	21.86	0	3741.5	4484.5	5518.4	3478.3	5084.2	4024.9	4581.466667	4195.8	0.915820261	0.610172898
A0MZ66	SHTN1	Shootin-1 OS=Homo sapiens OX=9606 GN=SHTN1 PE=1 SV=4	0	High	15.817	7	4	4	4	631	71.6	5.33	10.77	0	2039	2045.9	1964.6	1856.3	1745	1939.2	2016.5	1846.833333	0.915860815	0.052062571
P35241	RDX	Radixin OS=Homo sapiens OX=9606 GN=RDX PE=1 SV=1	0	High	239.821	51	40	111	23	583	68.5	6.37	277.49	0	28134.1	26948.7	23530	27612.3	22139.6	22249.4	26204.26667	24000.43333	0.91589792	0.387201862
O96013	PAK4	Serine/threonine-protein kinase PAK 4 OS=Homo sapiens OX=9606 GN=PAK4 PE=1 SV=1	0	High	19.938	10	7	8	7	591	64	9.73	16.52	0	3334.6	3453.2	3062.7	3062.5	2961.3	2999	3283.5	3007.6	0.915973808	0.0817916
O95997	PTTG1	Securin OS=Homo sapiens OX=9606 GN=PTTG1 PE=1 SV=1	0.002	High	3.995	7	2	2	2	202	22	6.6	4.18	0	1160.2	944.4	1244.4	995.5	964.7	1107.4	1116.333333	1022.533333	0.915974918	0.398348237
O00178	GTPBP1	GTP-binding protein 1 OS=Homo sapiens OX=9606 GN=GTPBP1 PE=1 SV=3	0	High	23.21	9	5	6	5	669	72.4	8.34	17.53	0	1363.9	1585.8	1358.2	1444	1213.1	1289	1435.966667	1315.366667	0.916014764	0.299056217
Q14676	MDC1	Mediator of DNA damage checkpoint protein 1 OS=Homo sapiens OX=9606 GN=MDC1 PE=1 SV=3	0	High	598.608	55	85	167	85	2089	226.5	5.47	679.83	0	71387.5	61797.3	69411.2	62070.6	62785.2	60797.2	67532	61884.33333	0.916370511	0.131040924
Q5J8M5	DHPS	Deoxyhypusine synthase OS=Homo sapiens OX=9606 GN=DHPS PE=1 SV=1	0	High	12.706	8	2	3	2	277	31	6.02	9.43	0	1034.8	1032.3	988.5	987.3	843.5	969.6	1018.533333	933.4666667	0.916481215	0.149121003
V9GY93	TMEM165	GDT1 family protein (Fragment) OS=Homo sapiens OX=9606 GN=TMEM165 PE=1 SV=1	0.027	Medium	1.393	5	1	1	1	158	17.3	6.54	0	0	743.2	810.1	795.3	599.5	682.7	870.3	782.8666667	717.5	0.916503449	0.473093603
P36915	GNL1	Guanine nucleotide-binding protein-like 1 OS=Homo sapiens OX=9606 GN=GNL1 PE=1 SV=2	0	High	42.304	18	10	17	10	607	68.6	5.8	40.51	0	6411.3	6593.4	7219.1	6767.3	5731.1	6037.2	6741.266667	6178.533333	0.916524095	0.22527156
P08603	CFH	Complement factor H OS=Homo sapiens OX=9606 GN=CFH PE=1 SV=4	0	High	11.221	3	3	4	3	1231	139	6.61	13.08	0	1425.9	1221.8	1133.2	1301.3	931.1	1233.3	1260.3	1155.233333	0.916633606	0.503304025
A0A8I5KS41	EMC3	ER membrane protein complex subunit 3 OS=Homo sapiens OX=9606 GN=EMC3 PE=4 SV=1	0.006	High	2.861	3	1	1	1	299	34.1	8.06	2.66	0	266.8	239.3	271.3	227.6	206	279	259.1333333	237.5333333	0.916645228	0.41631899
Q9NUQ6	SPATS2L	SPATS2-like protein OS=Homo sapiens OX=9606 GN=SPATS2L PE=1 SV=2	0	High	13.272	7	3	3	2	558	61.7	9.64	10.37	1	939.4	1016	824.2	819.8	964	764.2	926.5333333	849.3333333	0.916678659	0.397458966
O15226	NKRF	NF-kappa-B-repressing factor OS=Homo sapiens OX=9606 GN=NKRF PE=1 SV=2	0	High	118.082	37	28	38	28	690	77.6	8.79	102.82	0	20404.8	19875.7	19382.7	16739.8	20474.5	17478.5	19887.73333	18230.93333	0.916692366	0.232778118
E5RH18	LSM1	LSM1-like protein U6 small nuclear RNA associated isoform 3 OS=Homo sapiens OX=9606 GN=LSM1 PE=1 SV=1	0.014	Medium	1.975	16	1	1	1	44	4.9	7.25	2.13	0	344.7	294.5	312.8	319.7	296.8	256.4	317.3333333	290.9666667	0.916911765	0.326696363
P60059	SEC61G	Protein transport protein Sec61 subunit gamma OS=Homo sapiens OX=9606 GN=SEC61G PE=1 SV=1	0.014	Medium	2.02	12	1	1	1	68	7.7	9.99	0	0	617.3	629.2	558.1	618.1	561.7	474.9	601.5333333	551.5666667	0.916934501	0.348513655
Q8N488	RYBP	RING1 and YY1-binding protein OS=Homo sapiens OX=9606 GN=RYBP PE=1 SV=2	0	High	7.696	21	3	3	2	228	24.8	9.63	6.89	0	229.9	188.7	167.2	218.9	153.9	164.4	195.2666667	179.0666667	0.917036531	0.58458484
I3L0M3	MAZ	MYC-associated zinc finger protein (Purine-binding transcription factor), isoform CRA_e OS=Homo sapiens OX=9606 GN=MAZ PE=1 SV=1	0	High	16.334	56	4	4	4	94	10.1	8.31	15.07	0	967.7	1127.7	1162.3	742.6	1135.1	1109.8	1085.9	995.8333333	0.917058047	0.555780345
Q01658	DR1	Protein Dr1 OS=Homo sapiens OX=9606 GN=DR1 PE=1 SV=1	0	High	14.833	20	4	5	4	176	19.4	4.75	14.45	0	2255.8	1789.9	2492.1	2027.1	2236.8	1731.7	2179.266667	1998.533333	0.917066903	0.51450892
A4FU01	MTMR11	Myotubularin-related protein 11 OS=Homo sapiens OX=9606 GN=MTMR11 PE=2 SV=2	0.02	Medium	1.732	1	1	1	1	709	79.5	7.03	2.38	0	591.9	541.4	503.7	517	457.8	526.5	545.6666667	500.4333333	0.917104459	0.246950125
A0A804HKF9	ERCC4	DNA repair endonuclease XPF OS=Homo sapiens OX=9606 GN=ERCC4 PE=1 SV=1	0.029	Medium	1.308	1	1	1	1	962	109.6	7.05	2.16	0	437	417.9	423	376.2	398.6	397.2	425.9666667	390.6666667	0.917129666	0.01866763
M0R0P8	MYO9B	Unconventional myosin-IXb OS=Homo sapiens OX=9606 GN=MYO9B PE=1 SV=1	0	High	8.998	2	3	3	3	2157	243.2	8.78	8.38	0	847.3	850.4	718.4	806.5	695.1	714.3	805.3666667	738.6333333	0.917139191	0.295079684
P59923	ZNF445	Zinc finger protein 445 OS=Homo sapiens OX=9606 GN=ZNF445 PE=1 SV=1	0.001	High	5.568	2	2	2	1	1031	118.9	9.39	2.78	0	285.7	382.4	374.7	266.1	356.4	334.2	347.6	318.9	0.917433832	0.524808133
Q9BUJ2	HNRNPUL1	Heterogeneous nuclear ribonucleoprotein U-like protein 1 OS=Homo sapiens OX=9606 GN=HNRNPUL1 PE=1 SV=2	0	High	128.573	31	23	40	21	856	95.7	6.92	118.58	1	19693.8	20353.1	18574.8	18078.8	18216.5	17487.9	19540.56667	17927.73333	0.917462305	0.046206483
X6R700	CHTOP	Chromatin target of PRMT1 protein OS=Homo sapiens OX=9606 GN=CHTOP PE=1 SV=1	0	High	35.221	36	6	10	6	223	23.6	12.26	33.31	0	4331.2	3934	4017	4149.3	4152	2968.3	4094.066667	3756.533333	0.917555487	0.458910847
P15880	RPS2	40S ribosomal protein S2 OS=Homo sapiens OX=9606 GN=RPS2 PE=1 SV=2	0	High	84.349	54	19	41	19	293	31.3	10.24	109	0	17762.6	24060.6	21192.4	16385.6	18866.8	22572.1	21005.2	19274.83333	0.917621986	0.535904151
C9JWC4	HJURP	Holliday junction recognition protein (Fragment) OS=Homo sapiens OX=9606 GN=HJURP PE=1 SV=1	0.001	High	5.078	4	2	2	2	570	64.2	9.73	2.46	0	1035.5	1151.7	1127.6	904.2	1055.6	1082	1104.933333	1013.933333	0.91764209	0.238517541
Q5T123	SH3BGRL3	SH3 domain-binding glutamic acid-rich-like protein 3 OS=Homo sapiens OX=9606 GN=SH3BGRL3 PE=1 SV=1	0	High	14.162	33	2	5	2	88	9.4	9.36	15.81	0	2318.4	3127.6	2110.3	2505.2	2333	2096.7	2518.766667	2311.633333	0.917763985	0.566637671
A0A8I5KYH1	MAGT1	Magnesium transporter protein 1 OS=Homo sapiens OX=9606 GN=MAGT1 PE=4 SV=1	0	High	15.057	12	4	5	4	305	34.6	9.58	13.88	0	3084.7	2978.8	2931.6	2621.3	2663.4	2970.8	2998.366667	2751.833333	0.917777457	0.107220648
H0Y449	YBX1	Y-box-binding protein 1 (Fragment) OS=Homo sapiens OX=9606 GN=YBX1 PE=1 SV=1	0	High	46.285	23	5	10	4	374	42	10.43	54.2	1	3463	4055.1	3689.7	3153.1	3197.4	3935.9	3735.933333	3428.8	0.917789397	0.373604565
Q8N344	MIER2	Mesoderm induction early response protein 2 OS=Homo sapiens OX=9606 GN=MIER2 PE=1 SV=2	0.021	Medium	1.672	2	1	1	1	545	59.9	4.64	2.03	0	69.6	49.9	54.5	48.3	63.8	47.6	58	53.23333333	0.917816092	0.581539469
A0A024R8F3	GFI1B	Growth factor independent 1B (Potential regulator of CDKN1A, translocated in CML), isoform CRA_a OS=Homo sapiens OX=9606 GN=GFI1B PE=1 SV=1	0	High	14.537	9	2	3	2	352	39.7	8.95	11.23	0	490.5	798.8	783.1	442.1	735.7	724.4	690.8	634.0666667	0.917872997	0.703727452
A8MT69	CENPX	Centromere protein X OS=Homo sapiens OX=9606 GN=CENPX PE=1 SV=1	0	High	10.131	21	2	2	2	81	9	5.9	6.23	0	1105	1013.7	983.9	983.1	1055.3	809.5	1034.2	949.3	0.917907561	0.356533745
Q8TAT6	NPLOC4	Nuclear protein localization protein 4 homolog OS=Homo sapiens OX=9606 GN=NPLOC4 PE=1 SV=3	0	High	74.465	19	15	26	15	608	68.1	6.38	77.03	0	16504.3	14137.9	14459.2	15097.5	12571.9	13731.3	15033.8	13800.23333	0.917947115	0.301279413
Q92538	GBF1	Golgi-specific brefeldin A-resistance guanine nucleotide exchange factor 1 OS=Homo sapiens OX=9606 GN=GBF1 PE=1 SV=2	0.001	High	6.182	1	2	2	2	1859	206.3	5.73	5.13	0	1261.8	1460.5	1352.1	1215.4	1170.8	1354	1358.133333	1246.733333	0.917975653	0.234404192
Q15050	RRS1	Ribosome biogenesis regulatory protein homolog OS=Homo sapiens OX=9606 GN=RRS1 PE=1 SV=2	0	High	7.934	7	2	2	2	365	41.2	10.7	7.48	0	687.2	555.8	568	503.9	738.4	420.2	603.6666667	554.1666667	0.918001104	0.659077596
B9A054	RHBDD1	Rhomboid-related protein 4 OS=Homo sapiens OX=9606 GN=RHBDD1 PE=1 SV=1	0.001	High	4.849	11	1	1	1	157	17.6	9.32	4.55	0	262.9	250.7	248.5	245.6	221.1	233	254.0333333	233.2333333	0.918120981	0.067887414
P82675	MRPS5	28S ribosomal protein S5, mitochondrial OS=Homo sapiens OX=9606 GN=MRPS5 PE=1 SV=2	0	High	7.953	6	2	2	2	430	48	9.92	6.74	0	831.8	1041.5	869	736.4	896.6	884.9	914.1	839.3	0.918170878	0.416651663
Q05209	PTPN12	Tyrosine-protein phosphatase non-receptor type 12 OS=Homo sapiens OX=9606 GN=PTPN12 PE=1 SV=3	0	High	28.543	11	7	8	7	780	88.1	5.62	29.02	0	3112	3122	3093.9	2796.3	2844.4	2924.1	3109.3	2854.933333	0.918191662	0.002632538
B1AHJ5	TPST2	Protein-tyrosine sulfotransferase (Fragment) OS=Homo sapiens OX=9606 GN=TPST2 PE=1 SV=1	0.001	High	6.914	10	1	1	1	168	18.4	5.71	5.08	0	667.4	902.8	837.4	625.9	796.7	788.3	802.5333333	736.9666667	0.918300382	0.504456413
Q9H5X1	CIAO2A	Cytosolic iron-sulfur assembly component 2A OS=Homo sapiens OX=9606 GN=CIAO2A PE=1 SV=1	0	High	9.439	19	3	3	3	160	18.3	4.88	8.5	0	1599.2	1541.9	1425.5	1510.7	1290.7	1392.6	1522.2	1398	0.918407568	0.202469273
Q96E14	RMI2	RecQ-mediated genome instability protein 2 OS=Homo sapiens OX=9606 GN=RMI2 PE=1 SV=2	0.001	High	6.189	15	2	2	2	147	15.9	7.9	6.33	0	657.4	620.3	721.7	555.9	712.3	568.1	666.4666667	612.1	0.918425528	0.403908434
B4DHE8	MSI2	RNA-binding protein Musashi homolog 2 OS=Homo sapiens OX=9606 GN=MSI2 PE=1 SV=1	0	High	11.59	12	3	3	3	324	34.8	8.88	8.49	0	1052.2	924.4	888.6	897.3	811.2	923.1	955.0666667	877.2	0.918469915	0.264703723
Q9NS87	KIF15	Kinesin-like protein KIF15 OS=Homo sapiens OX=9606 GN=KIF15 PE=1 SV=1	0	High	10.163	3	4	4	4	1388	160.1	6	10.18	0	1057.6	1159.5	1369.6	948.5	995.3	1350.7	1195.566667	1098.166667	0.918532356	0.567957524
Q96GM8	TOE1	Target of EGR1 protein 1 OS=Homo sapiens OX=9606 GN=TOE1 PE=1 SV=1	0	High	83.739	36	16	25	16	510	56.5	7.18	91.83	0	11846.9	11254	9711.5	10329.1	10449.9	9362.5	10937.46667	10047.16667	0.918600895	0.285907424
P26639	TARS1	Threonine--tRNA ligase 1, cytoplasmic OS=Homo sapiens OX=9606 GN=TARS1 PE=1 SV=3	0	High	288.497	54	42	117	42	723	83.4	6.67	351.01	0	65797.5	50777.1	53067.7	55601.9	47323.4	52912.2	56547.43333	51945.83333	0.91862407	0.4318548
Q86Y07	VRK2	Serine/threonine-protein kinase VRK2 OS=Homo sapiens OX=9606 GN=VRK2 PE=1 SV=3	0	High	29.624	19	7	7	7	508	58.1	8.84	26.9	0	2671.7	3502.6	3209	2349.8	3079.4	3191.1	3127.766667	2873.433333	0.918685324	0.517598929
Q02224	CENPE	Centromere-associated protein E OS=Homo sapiens OX=9606 GN=CENPE PE=1 SV=2	0	High	7.618	1	2	2	2	2701	316.2	5.64	2.65	0	761.4	890.6	1062.8	710.3	763.1	1020.7	904.9333333	831.3666667	0.918704877	0.600823909
O60242	ADGRB3	Adhesion G protein-coupled receptor B3 OS=Homo sapiens OX=9606 GN=ADGRB3 PE=1 SV=2	0.005	High	3.063	0	1	2	1	1522	171.4	7.06	2.04	0	1319.2	1243.8	1177.4	1086.4	1178	1172.1	1246.8	1145.5	0.918752005	0.115523632
Q9NQT8	KIF13B	Kinesin-like protein KIF13B OS=Homo sapiens OX=9606 GN=KIF13B PE=1 SV=2	0.002	High	3.943	1	1	1	1	1826	202.7	5.88	2.85	0	249.1	233.4	216.7	227.5	200.1	214.9	233.0666667	214.1666667	0.918907323	0.197905951
A0A4W8VX11	PCM1	Pericentriolar material 1 protein OS=Homo sapiens OX=9606 GN=PCM1 PE=4 SV=1	0	High	39.194	7	11	11	11	1860	210	5	31.62	0	3611.6	4861.4	4594	3741.5	4197.6	4068.5	4355.666667	4002.533333	0.918925538	0.430855881
Q8NEJ9	NGDN	Neuroguidin OS=Homo sapiens OX=9606 GN=NGDN PE=1 SV=1	0	High	35.762	22	7	10	7	315	35.9	9.57	36.22	0	5816.9	5221.3	5608.3	4964.3	4742.7	5592.3	5548.833333	5099.766667	0.919070075	0.219220588
Q93100	PHKB	Phosphorylase b kinase regulatory subunit beta OS=Homo sapiens OX=9606 GN=PHKB PE=1 SV=3	0.021	Medium	1.669	1	1	1	1	1093	124.8	6.95	1.81	0	259.3	318.2	325.4	252.8	274	303.1	300.9666667	276.6333333	0.919149407	0.394216644
Q96HS1	PGAM5	Serine/threonine-protein phosphatase PGAM5, mitochondrial OS=Homo sapiens OX=9606 GN=PGAM5 PE=1 SV=2	0	High	18.977	14	5	8	5	289	32	8.68	22.93	0	3206.7	3300.9	3051.1	2874.4	2928.6	2982.9	3186.233333	2928.633333	0.919152186	0.031401465
A0A087X159	SSBP2	Single-stranded DNA-binding protein 2 OS=Homo sapiens OX=9606 GN=SSBP2 PE=1 SV=1	0	High	9.239	10	3	3	2	369	38.7	6.42	7.18	0	339.1	335.5	384.9	293.5	343.4	337.2	353.1666667	324.7	0.919395941	0.271703641
Q99640	PKMYT1	Membrane-associated tyrosine- and threonine-specific cdc2-inhibitory kinase OS=Homo sapiens OX=9606 GN=PKMYT1 PE=1 SV=1	0	High	32.642	15	7	9	7	499	54.5	6.93	25.25	0	4078.7	5095	4881.5	3630.5	4438.2	4854.5	4685.066667	4307.733333	0.919460413	0.470702893
A6NMQ1	POLA1	DNA polymerase OS=Homo sapiens OX=9606 GN=POLA1 PE=1 SV=1	0	High	47.677	10	14	16	14	1468	166.4	5.81	44.37	0	5823.3	6986.5	7003.2	5048	6196.9	6972.7	6604.333333	6072.533333	0.919477111	0.479078999
P11274	BCR	Breakpoint cluster region protein OS=Homo sapiens OX=9606 GN=BCR PE=1 SV=2	0	High	71.338	15	18	27	18	1271	142.7	7.03	72.71	0	9773.8	9559.6	9658.9	9045.3	8215.7	9397.1	9664.1	8886.033333	0.919488968	0.093923885
Q5TKA1	LIN9	Protein lin-9 homolog OS=Homo sapiens OX=9606 GN=LIN9 PE=1 SV=1	0	High	19.07	10	5	6	5	542	61.9	9.04	15.33	0	3215.7	3136.4	3201.9	2885.9	2823.3	3076.1	3184.666667	2928.433333	0.919541553	0.032623503
P31947	SFN	14-3-3 protein sigma OS=Homo sapiens OX=9606 GN=SFN PE=1 SV=1	0	High	28.137	23	7	20	1	248	27.8	4.74	46.91	0	312.1	287.6	238.1	275	265.7	229.7	279.2666667	256.8	0.919551206	0.432643915
Q0IIN9	ZNF252P-AS1	Putative uncharacterized protein ZNF252P-AS1 OS=Homo sapiens OX=9606 GN=ZNF252P-AS1 PE=5 SV=1	0.014	Medium	1.991	5	1	1	1	211	22.5	8.37	2.63	0	1112.3	901.9	980.3	1005.5	812.9	935.2	998.1666667	917.8666667	0.919552513	0.389527228
P86790	CCZ1B	Vacuolar fusion protein CCZ1 homolog B OS=Homo sapiens OX=9606 GN=CCZ1B PE=1 SV=1	0	High	21.512	16	7	7	7	482	55.8	6.48	19.6	0	1662.6	1718.3	1599.3	1651	1480.6	1448.2	1660.066667	1526.6	0.919601622	0.13608788
Q9ULF5	SLC39A10	Zinc transporter ZIP10 OS=Homo sapiens OX=9606 GN=SLC39A10 PE=1 SV=2	0.005	High	3.126	1	1	1	1	831	94.1	6.76	2.29	0	242.9	247.1	227.8	228.7	225.3	206.1	239.2666667	220.0333333	0.919615492	0.103589644
Q9HCI6	KIAA1586	E3 SUMO-protein ligase KIAA1586 OS=Homo sapiens OX=9606 GN=KIAA1586 PE=1 SV=2	0	High	17.106	8	5	5	5	787	89.6	7.74	16.12	0	1590.6	1882.5	1853.6	1303.1	1711.5	1884.4	1775.566667	1633	0.919706385	0.506794185
Q9NUA8	ZBTB40	Zinc finger and BTB domain-containing protein 40 OS=Homo sapiens OX=9606 GN=ZBTB40 PE=1 SV=4	0.001	High	5.893	2	2	2	2	1239	138	6.57	3.58	0	633.8	1108.5	807.1	544.8	1039	761	849.8	781.6	0.919745823	0.749343735
Q9BY78	RNF26	E3 ubiquitin-protein ligase RNF26 OS=Homo sapiens OX=9606 GN=RNF26 PE=1 SV=1	0.008	High	2.555	2	1	1	1	433	47.7	8.46	2.8	0	223	221.8	239.5	194.7	212.2	222.5	228.1	209.8	0.91977203	0.138901181
C9J6A7	RPE	Ribulose-phosphate 3-epimerase (Fragment) OS=Homo sapiens OX=9606 GN=RPE PE=1 SV=1	0	High	11.466	24	4	4	4	159	17.4	5.82	9.02	0	1316.1	1359.5	1333.3	1226.3	1273.5	1187.8	1336.3	1229.2	0.919853326	0.018283391
Q9UGI8	TES	Testin OS=Homo sapiens OX=9606 GN=TES PE=1 SV=1	0	High	70.931	46	20	22	20	421	48	7.68	67.44	0	16251.8	12966.5	11228.7	15687.9	10457.9	11067.8	13482.33333	12404.53333	0.920058348	0.651652634
Q16222	UAP1	UDP-N-acetylhexosamine pyrophosphorylase OS=Homo sapiens OX=9606 GN=UAP1 PE=1 SV=3	0	High	69.956	26	11	19	11	522	58.7	6.33	67.67	0	6106.3	7258.9	6374.5	5836.4	5813.2	6512.9	6579.9	6054.166667	0.920100103	0.27594793
Q86UE4	MTDH	Protein LYRIC OS=Homo sapiens OX=9606 GN=MTDH PE=1 SV=2	0	High	74.658	33	13	19	13	582	63.8	9.32	64.79	0	13050.7	10712.1	10020.3	11975.7	9264	9850.5	11261.03333	10363.4	0.920288547	0.506787628
Q5JRA6	MIA3	Transport and Golgi organization protein 1 homolog OS=Homo sapiens OX=9606 GN=MIA3 PE=1 SV=1	0.001	High	6.239	1	2	2	2	1907	213.6	4.84	5.31	0	580.6	603.5	584	531	539	557.4	589.3666667	542.4666667	0.920423053	0.011405046
Q14566	MCM6	DNA replication licensing factor MCM6 OS=Homo sapiens OX=9606 GN=MCM6 PE=1 SV=1	0	High	355.353	59	60	133	60	821	92.8	5.41	435.5	0	71037.5	78558.8	67243.6	61804.5	70992.3	66826.3	72279.96667	66541.03333	0.920601328	0.24877658
Q6P4F7	ARHGAP11A	Rho GTPase-activating protein 11A OS=Homo sapiens OX=9606 GN=ARHGAP11A PE=1 SV=2	0	High	13.538	5	5	6	4	1023	113.8	9.07	14.93	0	2430.7	2434.1	2822.6	2203.3	2295.7	2578.3	2562.466667	2359.1	0.920636366	0.302953458
Q9Y6W3	CAPN7	Calpain-7 OS=Homo sapiens OX=9606 GN=CAPN7 PE=1 SV=1	0	High	16.188	8	5	5	5	813	92.6	7.65	10.95	0	1894.7	1966.4	1719.8	1814.3	1666.8	1657.1	1860.3	1712.733333	0.920675877	0.17326706
O94782	USP1	Ubiquitin carboxyl-terminal hydrolase 1 OS=Homo sapiens OX=9606 GN=USP1 PE=1 SV=1	0	High	19.274	8	5	5	5	785	88.2	5.45	13.85	0	1497.6	1718.4	1920.9	1253	1490.5	1986.1	1712.3	1576.533333	0.920710935	0.613389958
O60645	EXOC3	Exocyst complex component 3 OS=Homo sapiens OX=9606 GN=EXOC3 PE=1 SV=3	0	High	29.115	12	8	8	8	745	85.5	6.29	22.78	0	3295.1	3494.7	3499.8	2947.1	3166.5	3361.1	3429.866667	3158.233333	0.92080353	0.118959363
A0A0G2JN84	ZNF280A	Suppressor of hairy wing homolog 1 (Drosophila) OS=Homo sapiens OX=9606 GN=ZNF280A PE=1 SV=1	0	High	31.268	18	8	9	6	542	60.5	8.59	25.99	1	4477.8	4399.8	3725.5	4028.1	3994.5	3583.6	4201.033333	3868.733333	0.920900413	0.298454974
Q14181	POLA2	DNA polymerase alpha subunit B OS=Homo sapiens OX=9606 GN=POLA2 PE=1 SV=2	0	High	21.166	10	5	6	5	598	65.9	5.24	19.12	0	2492.2	2889.2	2859	2164.9	2461.6	2962.2	2746.8	2529.566667	0.920914033	0.458942944
A0A0G2JNH2	TJP1	Tight junction protein ZO-1 OS=Homo sapiens OX=9606 GN=TJP1 PE=1 SV=1	0	High	111.92	17	25	35	25	1676	187.7	6.7	96.57	0	17764.2	21399.6	15537.6	17816.8	17863.3	14695.2	18233.8	16791.76667	0.920914273	0.511673482
P84095	RHOG	Rho-related GTP-binding protein RhoG OS=Homo sapiens OX=9606 GN=RHOG PE=1 SV=1	0	High	84.813	56	12	27	11	191	21.3	8.12	105.37	1	12706.8	13504.3	9262.4	13298.3	10865.6	8505	11824.5	10889.63333	0.920938165	0.648425993
P35251	RFC1	Replication factor C subunit 1 OS=Homo sapiens OX=9606 GN=RFC1 PE=1 SV=4	0	High	199.18	30	33	57	33	1148	128.2	9.36	199.6	0	28694.6	30155.4	29462.6	24259.6	29047.3	28029.9	29437.53333	27112.26667	0.921010139	0.19988846
Q9NWY4	HPF1	Histone PARylation factor 1 OS=Homo sapiens OX=9606 GN=HPF1 PE=1 SV=2	0	High	62.777	42	15	24	15	346	39.4	6.8	64.78	0	8049	7464.8	7675.3	7118.1	6721.2	7520.8	7729.7	7120.033333	0.921126736	0.100991106
Q13242	SRSF9	Serine/arginine-rich splicing factor 9 OS=Homo sapiens OX=9606 GN=SRSF9 PE=1 SV=1	0	High	46.99	50	11	18	10	221	25.5	8.65	37.82	0	7836.5	6368.4	7213.6	6107.7	7616.8	6007.5	7139.5	6577.333333	0.921259659	0.450072613
Q9UBF1	MAGEC2	Melanoma-associated antigen C2 OS=Homo sapiens OX=9606 GN=MAGEC2 PE=1 SV=1	0	High	8.003	8	3	4	1	373	41.1	4.31	5.6	0	194.5	251.4	218.7	196.7	199.4	216.2	221.5333333	204.1	0.921306049	0.377470877
Q9BTA9	WAC	WW domain-containing adapter protein with coiled-coil OS=Homo sapiens OX=9606 GN=WAC PE=1 SV=3	0	High	39.543	18	11	12	11	647	70.7	9.45	33.3	0	6395.1	5994.9	5941.8	5554	5893.6	5443.2	6110.6	5630.266667	0.921393426	0.071392496
O43257	ZNHIT1	Zinc finger HIT domain-containing protein 1 OS=Homo sapiens OX=9606 GN=ZNHIT1 PE=1 SV=1	0.001	High	6.274	6	1	2	1	154	17.5	9.41	5.67	0	685	611.6	643.6	607.8	635.2	544.7	646.7333333	595.9	0.921399856	0.211333586
Q9Y4X5	ARIH1	E3 ubiquitin-protein ligase ARIH1 OS=Homo sapiens OX=9606 GN=ARIH1 PE=1 SV=2	0	High	42.802	17	9	14	9	557	64.1	5.08	43.03	0	6321.8	6940	5711.7	6079	6121.1	5283.1	6324.5	5827.733333	0.921453606	0.328957094
X6RFL8	RAB14	Ras-related protein Rab-14 (Fragment) OS=Homo sapiens OX=9606 GN=RAB14 PE=1 SV=1	0	High	48.784	42	8	18	7	181	20.4	6.33	60.07	0	8697.5	8225.2	7424.1	9915.7	5780.8	6738.4	8115.6	7478.3	0.921472226	0.650560184
Q8WWM7	ATXN2L	Ataxin-2-like protein OS=Homo sapiens OX=9606 GN=ATXN2L PE=1 SV=2	0	High	55.376	18	18	20	17	1075	113.3	8.59	59.69	1	12936.7	11454.6	11273.5	10862.2	11186	10816.2	11888.26667	10954.8	0.921480003	0.158645909
Q9UQ88	CDK11A	Cyclin-dependent kinase 11A OS=Homo sapiens OX=9606 GN=CDK11A PE=1 SV=4	0	High	60.744	19	15	20	1	783	91.3	5.36	56.63	0	158.8	157.1	123.3	124.4	134.2	146.2	146.4	134.9333333	0.921675774	0.432988284
A0A590UJQ1	ITCH	E3 ubiquitin-protein ligase OS=Homo sapiens OX=9606 GN=ITCH PE=1 SV=1	0	High	44.404	17	14	18	11	900	103.1	6.48	46.37	3	8441.7	8745.8	8968.2	7363.1	8169.5	8575.2	8718.566667	8035.933333	0.921703491	0.15294741
O96005	CLPTM1	Cleft lip and palate transmembrane protein 1 OS=Homo sapiens OX=9606 GN=CLPTM1 PE=1 SV=1	0.001	High	6.624	3	2	2	2	669	76	6.3	6.54	0	345.7	408.6	407.1	323.7	345.7	401.2	387.1333333	356.8666667	0.921818495	0.38419143
Q7Z2Z1	TICRR	Treslin OS=Homo sapiens OX=9606 GN=TICRR PE=1 SV=2	0	High	11.395	3	4	4	4	1910	210.7	8.78	8.16	0	502	568.7	573.1	417.7	537.6	560	547.9333333	505.1	0.921827473	0.438273574
Q9HBM1	SPC25	Kinetochore protein Spc25 OS=Homo sapiens OX=9606 GN=SPC25 PE=1 SV=1	0	High	37.039	44	9	13	8	224	26.1	8	35.27	0	4465.1	5205.1	7167.9	4017.1	5264.9	6242.1	5612.7	5174.7	0.921962692	0.693073565
A0A024R571	EHD1	EH domain-containing protein 1 OS=Homo sapiens OX=9606 GN=EHD1 PE=1 SV=1	0	High	135.956	38	23	41	21	548	61.9	6.71	126.75	2	17608.9	16211.4	16104.9	16124.9	14057.7	15847.2	16641.73333	15343.26667	0.921975275	0.183735075
Q9UP52	TFR2	Transferrin receptor protein 2 OS=Homo sapiens OX=9606 GN=TFR2 PE=1 SV=1	0	High	8.245	2	2	4	1	801	88.7	6.11	11.1	0	304	379.1	357.8	286.7	304.4	368.7	346.9666667	319.9333333	0.922086656	0.464516008
H0YFY6	NUMA1	Nuclear mitotic apparatus protein 1 (Fragment) OS=Homo sapiens OX=9606 GN=NUMA1 PE=1 SV=1	0	High	509.113	69	71	170	3	964	107.3	9.09	576.02	0	1721.5	1671.2	1775.3	1472	1680.8	1612.6	1722.666667	1588.466667	0.922097523	0.121381983
C9JRZ6	CHCHD3	MICOS complex subunit MIC19 OS=Homo sapiens OX=9606 GN=CHCHD3 PE=1 SV=2	0	High	39.002	28	7	13	7	232	26.7	7.75	42.77	0	6742.1	7032.7	7392.3	6068.4	6273	7179.9	7055.7	6507.1	0.922247261	0.232155668
A0A6Q8PFT7	LCORL	Ligand-dependent nuclear receptor corepressor-like protein (Fragment) OS=Homo sapiens OX=9606 GN=LCORL PE=1 SV=1	0.003	High	3.614	4	2	2	2	433	48.5	5.97	5.09	0	649.3	910.1	893.2	647	815.4	799.7	817.5333333	754.0333333	0.922327326	0.55963548
Q9NX01	TXNL4B	Thioredoxin-like protein 4B OS=Homo sapiens OX=9606 GN=TXNL4B PE=1 SV=1	0.001	High	4.193	11	2	2	2	149	17	6	4.74	0	750.5	747.4	729.3	719.6	667.2	667.5	742.4	684.7666667	0.922368894	0.036443466
Q9Y6D0	SELENOK	Selenoprotein K OS=Homo sapiens OX=9606 GN=SELENOK PE=1 SV=3	0.014	Medium	1.987	15	1	1	1	94	10.6	10.86	0	0	313.3	324.8	309.7	289.6	308.6	276.1	315.9333333	291.4333333	0.922451994	0.07935321
A0A0D9SG79	UBAP1	Ubiquitin-associated protein 1 (Fragment) OS=Homo sapiens OX=9606 GN=UBAP1 PE=1 SV=1	0.004	High	3.534	4	2	2	2	528	57.8	5.57	0	0	976.1	1106.6	1207.1	839.7	1062.8	1133.3	1096.6	1011.933333	0.922791659	0.487792604
Q9BW72	HIGD2A	HIG1 domain family member 2A, mitochondrial OS=Homo sapiens OX=9606 GN=HIGD2A PE=1 SV=1	0.015	Medium	1.939	8	1	1	1	106	11.5	10.2	0	0	585.5	745.8	785.1	496.2	695.4	761.4	705.4666667	651	0.922793423	0.616292891
Q9NP61	ARFGAP3	ADP-ribosylation factor GTPase-activating protein 3 OS=Homo sapiens OX=9606 GN=ARFGAP3 PE=1 SV=1	0	High	19.449	10	5	6	5	516	56.9	7.36	15.2	0	3219.6	3008.1	3260.5	2859.2	2771	3125.7	3162.733333	2918.633333	0.922819924	0.138625791
Q5BJF6	ODF2	Outer dense fiber protein 2 OS=Homo sapiens OX=9606 GN=ODF2 PE=1 SV=1	0.045	Medium	1.044	1	1	1	1	829	95.3	7.62	0	0	80.2	99.6	120.1	73.3	93.6	109.9	99.96666667	92.26666667	0.922974325	0.64839436
D6RIF5	PEX10	Peroxisome biogenesis factor 10 OS=Homo sapiens OX=9606 GN=PEX10 PE=1 SV=1	0.045	Medium	1.045	12	1	1	1	73	7.7	5.26	0	0	556.6	592.9	512.5	535.3	499.3	499.4	554	511.3333333	0.922984356	0.178133948
O94854	MACF1	Microtubule-actin cross-linking factor 1, isoforms 6/7 OS=Homo sapiens OX=9606 GN=MACF1 PE=2 SV=5	0	High	119.706	10	30	33	0	3515	388.4	4.87	98.63	5	919.4	1508.8	1443.9	940.3	1384.9	1248.7	1290.7	1191.3	0.922987526	0.685719558
H3BQW9	FAM229A	Protein FAM229A OS=Homo sapiens OX=9606 GN=FAM229A PE=3 SV=1	0.034	Medium	1.207	13	1	2	1	127	13	7.85	0	0	105.8	132.2	132.6	108.6	119.9	113.6	123.5333333	114.0333333	0.923097679	0.371674801
H0YBB6	NCOA2	Nuclear receptor coactivator 2 (Fragment) OS=Homo sapiens OX=9606 GN=NCOA2 PE=1 SV=2	0.046	Medium	1.019	2	1	1	1	590	64.2	6.89	0	0	1071.9	708.2	871.6	961.6	722.9	763.3	883.9	815.9333333	0.923105932	0.624741074
Q9UPS6	SETD1B	Histone-lysine N-methyltransferase SETD1B OS=Homo sapiens OX=9606 GN=SETD1B PE=1 SV=3	0	High	7.791	1	3	4	2	1966	212.7	4.96	10.2	0	904.8	893.8	715.6	776.8	836.3	707.9	838.0666667	773.6666667	0.923156471	0.419658796
B4DDD6	DBNL	Drebrin-like protein OS=Homo sapiens OX=9606 GN=DBNL PE=1 SV=1	0	High	25.42	20	6	7	1	406	45.7	4.96	20.36	0	421.9	477	354.9	395.9	461.3	300.4	417.9333333	385.8666667	0.923273249	0.61307604
O75695	RP2	Protein XRP2 OS=Homo sapiens OX=9606 GN=RP2 PE=1 SV=4	0.002	High	3.875	5	2	2	2	350	39.6	5.12	4.53	0	458.4	578	528	510.5	469.9	464.1	521.4666667	481.5	0.923357198	0.348019906
O43736	ITM2A	Integral membrane protein 2A OS=Homo sapiens OX=9606 GN=ITM2A PE=1 SV=2	0.004	High	3.226	6	1	1	1	263	29.7	5.8	2.84	0	274.2	401	463.9	273.9	299.8	478.1	379.7	350.6	0.923360548	0.749437288
Q9NPG3	UBN1	Ubinuclein-1 OS=Homo sapiens OX=9606 GN=UBN1 PE=1 SV=2	0	High	96.562	22	25	32	25	1134	121.4	9.33	81.89	0	14547.9	16361.4	16661.1	12793.7	15625.9	15507.6	15856.8	14642.4	0.92341456	0.345430148
Q92600	CNOT9	CCR4-NOT transcription complex subunit 9 OS=Homo sapiens OX=9606 GN=CNOT9 PE=1 SV=1	0	High	15.409	14	4	5	4	299	33.6	8.03	14.69	0	1503.8	1449.3	1396.8	1311.5	1209.6	1495.7	1449.966667	1338.933333	0.923423527	0.281341262
Q9Y6M1	IGF2BP2	Insulin-like growth factor 2 mRNA-binding protein 2 OS=Homo sapiens OX=9606 GN=IGF2BP2 PE=1 SV=2	0	High	50.384	23	12	18	8	599	66.1	8.46	55.62	0	4766.1	4859.6	4189.7	4312.3	3939.9	4505.3	4605.133333	4252.5	0.923426032	0.257422832
C9JRJ5	LIMD1	LIM domain-containing protein 1 OS=Homo sapiens OX=9606 GN=LIMD1 PE=1 SV=1	0.005	High	3.15	3	1	1	1	620	65.5	7.46	2.31	0	606.6	667.7	604.8	595.1	554.9	585.4	626.3666667	578.4666667	0.92352722	0.116224314
Q9NPI1	BRD7	Bromodomain-containing protein 7 OS=Homo sapiens OX=9606 GN=BRD7 PE=1 SV=1	0	High	84.484	32	17	23	17	651	74.1	6.39	80.24	0	11019.6	10028.8	10237	9604.4	10081.8	9208.8	10428.46667	9631.666667	0.923593753	0.11271947
Q6P6B7	ANKRD16	Ankyrin repeat domain-containing protein 16 OS=Homo sapiens OX=9606 GN=ANKRD16 PE=1 SV=1	0.001	High	4.227	3	1	1	1	361	39.3	7.25	3.22	0	912.2	834.3	702.1	797.4	762.5	701.8	816.2	753.9	0.923670669	0.407521427
A6NKZ2	RENBP	N-acylglucosamine 2-epimerase OS=Homo sapiens OX=9606 GN=RENBP PE=1 SV=2	0.002	High	4.001	4	2	2	2	413	47	6.37	4.26	0	496	504.5	465.6	472	395.7	486.6	488.7	451.4333333	0.923743264	0.289618563
P48059	LIMS1	LIM and senescent cell antigen-like-containing domain protein 1 OS=Homo sapiens OX=9606 GN=LIMS1 PE=1 SV=4	0	High	60.063	42	16	20	15	325	37.2	8.05	59.66	1	12715	13069.2	12873.3	10844.4	11898	12968.3	12885.83333	11903.56667	0.923771584	0.189220515
Q9GZR2	REXO4	RNA exonuclease 4 OS=Homo sapiens OX=9606 GN=REXO4 PE=1 SV=2	0	High	39.119	28	11	13	11	422	46.6	9.77	32.62	0	8733	6175.9	6747	7292.6	6055.9	6657.8	7218.633333	6668.766667	0.923826763	0.554374933
Q9BVL2	NUP58	Nucleoporin p58/p45 OS=Homo sapiens OX=9606 GN=NUP58 PE=1 SV=1	0	High	38.597	10	7	10	7	599	60.9	9.33	33.31	0	3866.7	3830.8	4287.3	3142.7	4378.9	3550.3	3994.933333	3690.633333	0.923828516	0.481044272
Q8IYB3	SRRM1	Serine/arginine repetitive matrix protein 1 OS=Homo sapiens OX=9606 GN=SRRM1 PE=1 SV=2	0	High	109.776	25	22	49	22	904	102.3	11.84	131.33	0	26469.8	22406	22040.8	23201.3	22320.2	19994.6	23638.86667	21838.7	0.923847167	0.352252977
O95400	CD2BP2	CD2 antigen cytoplasmic tail-binding protein 2 OS=Homo sapiens OX=9606 GN=CD2BP2 PE=1 SV=1	0	High	67.482	36	9	20	9	341	37.6	4.61	72.3	0	9186.1	8353.9	7498.8	8151.9	7986.5	6996.1	8346.266667	7711.5	0.923946036	0.354150885
Q6P1K2	PMF1	Polyamine-modulated factor 1 OS=Homo sapiens OX=9606 GN=PMF1 PE=1 SV=2	0.005	High	3.008	5	1	1	1	205	23.3	5.49	2.1	0	387.1	354.1	404.8	375.5	349	334.4	382	352.9666667	0.92399651	0.20342693
P39023	RPL3	60S ribosomal protein L3 OS=Homo sapiens OX=9606 GN=RPL3 PE=1 SV=2	0	High	109.886	39	21	45	21	403	46.1	10.18	128.12	0	24791.4	28441.9	22941.6	23706.6	24919.2	21761.2	25391.63333	23462.33333	0.924018279	0.358051255
Q9HCI7	MSL2	E3 ubiquitin-protein ligase MSL2 OS=Homo sapiens OX=9606 GN=MSL2 PE=1 SV=2	0	High	23.199	9	5	8	5	577	62.5	7.8	23.84	0	3514.2	3194.6	3309.1	2916.1	3029.7	3311.3	3339.3	3085.7	0.92405594	0.166450343
P18077	RPL35A	60S ribosomal protein L35a OS=Homo sapiens OX=9606 GN=RPL35A PE=1 SV=2	0	High	17.848	43	7	8	7	110	12.5	11.06	20.59	0	3617.4	4884.7	4371.6	3507.1	4256.1	4133.3	4291.233333	3965.5	0.924093307	0.495618414
Q12770	SCAP	Sterol regulatory element-binding protein cleavage-activating protein OS=Homo sapiens OX=9606 GN=SCAP PE=1 SV=4	0.005	High	3.009	1	1	1	1	1279	139.6	6.86	2.5	0	510.5	546.6	527	449.7	467.7	546.5	528.0333333	487.9666667	0.924120952	0.272338787
O15015	ZNF646	Zinc finger protein 646 OS=Homo sapiens OX=9606 GN=ZNF646 PE=1 SV=2	0	High	35.12	6	9	9	9	1832	200.7	7.21	24.36	0	4067.4	3987	3494.1	3595.6	3922.7	3154.4	3849.5	3557.566667	0.924163311	0.364750317
Q9HBI1	PARVB	Beta-parvin OS=Homo sapiens OX=9606 GN=PARVB PE=1 SV=1	0	High	16.107	12	4	4	4	364	41.7	6.73	14.54	0	1230.4	1419.7	1351.8	1029.8	1313.8	1355.1	1333.966667	1232.9	0.924235988	0.433787927
Q12766	HMGXB3	HMG domain-containing protein 3 OS=Homo sapiens OX=9606 GN=HMGXB3 PE=2 SV=3	0	High	13.431	3	5	5	5	1292	141	6.02	10.97	0	3193	2930.5	3010.9	2605.4	2834	3004.3	3044.8	2814.566667	0.924384743	0.173539633
Q13217	DNAJC3	DnaJ homolog subfamily C member 3 OS=Homo sapiens OX=9606 GN=DNAJC3 PE=1 SV=1	0	High	24.284	14	6	6	6	504	57.5	6.15	22.13	0	3452.6	3038.1	2632.2	3280.4	2570.2	2582.5	3040.966667	2811.033333	0.924388078	0.528372648
Q9ULJ7	ANKRD50	Ankyrin repeat domain-containing protein 50 OS=Homo sapiens OX=9606 GN=ANKRD50 PE=1 SV=4	0.041	Medium	1.086	1	1	1	1	1429	155.8	6.6	0	0	149.7	130.7	134.9	122.5	129.8	131.6	138.4333333	127.9666667	0.924392006	0.17724157
K7EMX1	SPC24	Kinetochore protein Spc24 (Fragment) OS=Homo sapiens OX=9606 GN=SPC24 PE=1 SV=1	0	High	40.746	49	8	9	8	171	19.4	4.7	42.29	0	3748.5	4376.3	6096.1	3386.7	4622.7	5137.3	4740.3	4382.233333	0.92446329	0.702727059
B4DK77	OPA3	Optic atrophy 3 protein OS=Homo sapiens OX=9606 GN=OPA3 PE=1 SV=1	0.008	High	2.438	6	1	1	1	126	13.9	6.93	2.32	0	492.5	560.3	446.2	427.6	489.8	468.4	499.6666667	461.9333333	0.924482989	0.374922905
Q86TB3	ALPK2	Alpha-protein kinase 2 OS=Homo sapiens OX=9606 GN=ALPK2 PE=1 SV=3	0.006	High	2.842	1	2	3	2	2170	236.9	5.24	0	0	1440.5	1557.7	1566.8	1307.7	1462.2	1450.4	1521.666667	1406.766667	0.92449069	0.147902472
Q14651	PLS1	Plastin-1 OS=Homo sapiens OX=9606 GN=PLS1 PE=1 SV=2	0	High	49.6	19	10	14	9	629	70.2	5.41	45.02	0	4456.7	6367.9	4314.2	4439.9	4990.6	4569.9	5046.266667	4666.8	0.924802494	0.607915135
P0DJD0	RGPD1	RANBP2-like and GRIP domain-containing protein 1 OS=Homo sapiens OX=9606 GN=RGPD1 PE=2 SV=1	0	High	136.114	18	30	49	1	1748	196.5	6.14	138.19	0	530	883.2	791.7	477.9	776.5	784.8	734.9666667	679.7333333	0.9248492	0.724873532
Q6ZRS2	SRCAP	Helicase SRCAP OS=Homo sapiens OX=9606 GN=SRCAP PE=1 SV=3	0	High	175.161	13	41	53	41	3230	343.3	5.96	157.22	0	25169	20802.2	19651	21906.4	20501	18285.5	21874.06667	20230.96667	0.924883652	0.454077321
Q9H160	ING2	Inhibitor of growth protein 2 OS=Homo sapiens OX=9606 GN=ING2 PE=1 SV=2	0	High	9.571	14	3	3	3	280	32.8	7.9	8.49	0	1297	1318.6	1286.7	1047.2	1280.6	1281.9	1300.766667	1203.233333	0.925018579	0.282357903
Q8NBL1	POGLUT1	Protein O-glucosyltransferase 1 OS=Homo sapiens OX=9606 GN=POGLUT1 PE=1 SV=1	0	High	18.039	15	6	7	6	392	46.2	8.72	15.21	0	3717.1	2981.7	2873.2	3432.5	2683.7	2739.4	3190.666667	2951.866667	0.925156707	0.541420974
Q8NC51	SERBP1	Plasminogen activator inhibitor 1 RNA-binding protein OS=Homo sapiens OX=9606 GN=SERBP1 PE=1 SV=2	0	High	109.818	42	19	38	19	408	44.9	8.65	106.52	0	17285.6	17553.9	21738.3	15475.1	19862.1	17014.9	18859.26667	17450.7	0.925311695	0.506185249
A0A087X0L7	OXA1L	Mitochondrial inner membrane protein OXA1L OS=Homo sapiens OX=9606 GN=OXA1L PE=1 SV=1	0	High	7.253	4	2	3	2	435	48.5	9.45	6.17	0	1152.8	1349.6	1296.1	1068.3	1119.1	1327.4	1266.166667	1171.6	0.925312623	0.392111002
Q13283	G3BP1	Ras GTPase-activating protein-binding protein 1 OS=Homo sapiens OX=9606 GN=G3BP1 PE=1 SV=1	0	High	89.256	34	13	28	12	466	52.1	5.52	103.44	0	9072.1	9730.2	8542.2	8476	8268.5	8558.7	9114.833333	8434.4	0.92534879	0.12718776
A0A8I5KZ89	MCPH1	Microcephalin OS=Homo sapiens OX=9606 GN=MCPH1 PE=4 SV=1	0.001	High	6.06	2	1	1	1	744	82.9	8.1	4.34	0	196.7	219.8	249.4	157.5	204.9	253.8	221.9666667	205.4	0.925364169	0.628954689
O75694	NUP155	Nuclear pore complex protein Nup155 OS=Homo sapiens OX=9606 GN=NUP155 PE=1 SV=1	0	High	162.329	25	26	40	26	1391	155.1	6.16	154.37	0	14968.7	21254.8	18873.7	12589.1	18952.3	19447.6	18365.73333	16996.33333	0.925437227	0.658101388
A0A087WWU1	TMEM237	Transmembrane protein 237 OS=Homo sapiens OX=9606 GN=TMEM237 PE=1 SV=2	0.004	High	3.328	3	1	1	1	366	40.8	5.29	2.93	0	602	478.9	502.2	547.9	418.5	498.7	527.7	488.3666667	0.9254627	0.501951413
A0A7I2YQJ3	SPECC1	Cytospin-B OS=Homo sapiens OX=9606 GN=SPECC1 PE=1 SV=1	0	High	10.978	4	5	5	3	1029	114.1	6.87	7.07	0	1300	1494	1415.8	1167	1412.1	1317	1403.266667	1298.7	0.925483396	0.314162418
A0A8I5KQ30	ARL6IP6	ADP-ribosylation factor-like protein 6-interacting protein 6 OS=Homo sapiens OX=9606 GN=ARL6IP6 PE=4 SV=1	0	High	8.675	6	1	2	1	195	21.2	7.34	7.73	0	1075.1	1184.8	1085.7	996.9	1042.2	1057.2	1115.2	1032.1	0.925484218	0.10231932
Q9UBF6	RNF7	RING-box protein 2 OS=Homo sapiens OX=9606 GN=RNF7 PE=1 SV=1	0.008	High	2.589	11	1	1	1	113	12.7	5.44	2.61	0	420.7	426	441.9	399	391	402.7	429.5333333	397.5666667	0.925578147	0.011582552
Q9Y3L3	SH3BP1	SH3 domain-binding protein 1 OS=Homo sapiens OX=9606 GN=SH3BP1 PE=1 SV=3	0	High	33.624	15	9	12	9	701	75.7	6.77	33.67	0	4048.4	3244.1	3475.9	3527.2	3100.8	3340.2	3589.466667	3322.733333	0.925689982	0.377531576
Q5F1R6	DNAJC21	DnaJ homolog subfamily C member 21 OS=Homo sapiens OX=9606 GN=DNAJC21 PE=1 SV=2	0	High	30.293	16	7	9	7	531	62	5.47	22.22	0	3586.5	3661.2	3460.4	3372.3	3120.4	3420.2	3569.366667	3304.3	0.92573846	0.073415825
M0QZF4	SHKBP1	SH3KBP1-binding protein 1 (Fragment) OS=Homo sapiens OX=9606 GN=SHKBP1 PE=1 SV=1	0.008	High	2.571	4	1	1	1	299	31.9	7.34	2.25	0	411	506	451	409.5	442.7	414.3	456	422.1666667	0.925804094	0.314247184
F5H479	LAMTOR1	Ragulator complex protein LAMTOR1 OS=Homo sapiens OX=9606 GN=LAMTOR1 PE=1 SV=1	0	High	10.737	25	2	3	2	99	11.1	5.07	9.66	0	669.8	844.6	698.2	725.3	704.4	618.9	737.5333333	682.8666667	0.925879056	0.435742767
Q5TFE4	NT5DC1	5'-nucleotidase domain-containing protein 1 OS=Homo sapiens OX=9606 GN=NT5DC1 PE=1 SV=1	0	High	8.139	7	2	2	2	455	51.8	6.35	7.32	0	775.6	930.3	774.6	713.3	835.9	747.5	826.8333333	765.5666667	0.925902036	0.388111954
Q9UJV9	DDX41	Probable ATP-dependent RNA helicase DDX41 OS=Homo sapiens OX=9606 GN=DDX41 PE=1 SV=2	0	High	110.866	42	23	32	23	622	69.8	6.84	103.5	0	16316.4	14883	14871	14830.8	12522.6	15305.8	15356.8	14219.73333	0.925956797	0.312368806
O77932	DXO	Decapping and exoribonuclease protein OS=Homo sapiens OX=9606 GN=DXO PE=1 SV=2	0	High	7.227	5	3	3	3	396	44.9	7.69	6.76	0	2061.7	1994.6	1893.1	1943.6	1794.2	1771.8	1983.133333	1836.533333	0.926076579	0.114545851
Q9C0B5	ZDHHC5	Palmitoyltransferase ZDHHC5 OS=Homo sapiens OX=9606 GN=ZDHHC5 PE=1 SV=2	0	High	33.265	17	9	9	9	715	77.5	9.01	26.23	0	4348.9	5883.3	5053.2	4107.4	5767.3	4281	5095.133333	4718.566667	0.926092873	0.613530561
Q7L7X3	TAOK1	Serine/threonine-protein kinase TAO1 OS=Homo sapiens OX=9606 GN=TAOK1 PE=1 SV=1	0	High	25.14	6	6	9	3	1001	116	7.65	14.47	0	1579.6	1350.8	1213.6	1494.6	1214.7	1128.8	1381.333333	1279.366667	0.926182432	0.543092167
A0A0D9SEJ8	ZNF280B	Suppressor of hairy wing homolog 2 (Drosophila), isoform CRA_b OS=Homo sapiens OX=9606 GN=ZNF280B PE=1 SV=1	0	High	9.778	7	3	3	2	543	61.5	7.8	11.11	0	1244.2	1184.5	1083.3	1168.3	1052.4	1032.1	1170.666667	1084.266667	0.9261959	0.243915094
P06400	RB1	Retinoblastoma-associated protein OS=Homo sapiens OX=9606 GN=RB1 PE=1 SV=2	0	High	101.324	20	18	28	18	928	106.1	7.94	90.51	0	15297.5	14910.3	15975.7	13393.5	13896.4	15485.6	15394.5	14258.5	0.926207412	0.181501652
P05783	KRT18	Keratin, type I cytoskeletal 18 OS=Homo sapiens OX=9606 GN=KRT18 PE=1 SV=2	0	High	214.452	66	36	77	34	430	48	5.45	251.75	1	20764.9	42786.8	35395.4	19179.4	41617.4	30859	32982.36667	30551.93333	0.92631113	0.803802227
Q8IV08	PLD3	5'-3' exonuclease PLD3 OS=Homo sapiens OX=9606 GN=PLD3 PE=1 SV=1	0	High	38.554	17	8	12	8	490	54.7	6.47	35.59	0	4547.9	5025.9	5823.1	4193.5	4306.9	5763.2	5132.3	4754.533333	0.926394274	0.579625636
O95229	ZWINT	ZW10 interactor OS=Homo sapiens OX=9606 GN=ZWINT PE=1 SV=2	0.001	High	4.685	6	2	2	2	277	31.3	5.15	5.49	0	419.3	493.9	629.1	391.1	443.4	594.4	514.1	476.3	0.926473449	0.6847224
Q07864	POLE	DNA polymerase epsilon catalytic subunit A OS=Homo sapiens OX=9606 GN=POLE PE=1 SV=5	0	High	49.464	8	15	18	15	2286	261.4	6.39	40.35	0	5333.5	6424.4	6699.3	4581.4	5879.4	6640.3	6152.4	5700.366667	0.926527317	0.570095436
Q9UHB7	AFF4	AF4/FMR2 family member 4 OS=Homo sapiens OX=9606 GN=AFF4 PE=1 SV=1	0	High	16.183	6	5	6	5	1163	127.4	9.31	16.7	0	3495.3	3194.2	2927.9	3026.4	2931.9	2954	3205.8	2970.766667	0.926684967	0.230591915
Q7Z6Z7	HUWE1	E3 ubiquitin-protein ligase HUWE1 OS=Homo sapiens OX=9606 GN=HUWE1 PE=1 SV=3	0	High	70.759	5	17	20	17	4374	481.6	5.22	64.91	0	6337.3	6899.5	6459.7	6258	5449	6550.6	6565.5	6085.866667	0.926946412	0.265739851
Q8IXV7	KLHDC8B	Kelch domain-containing protein 8B OS=Homo sapiens OX=9606 GN=KLHDC8B PE=2 SV=1	0.001	High	4.234	3	1	1	1	354	37.7	8.27	3.61	0	965.2	925.1	891.1	920.3	781.7	876.4	927.1333333	859.4666667	0.927015172	0.216582426
Q86XN7	PROSER1	Proline and serine-rich protein 1 OS=Homo sapiens OX=9606 GN=PROSER1 PE=1 SV=2	0.001	High	4.867	2	2	2	2	944	95.6	8.88	5.56	0	872.5	936.9	914.4	714.3	915.7	895.1	907.9333333	841.7	0.927050444	0.376926408
P30154	PPP2R1B	Serine/threonine-protein phosphatase 2A 65 kDa regulatory subunit A beta isoform OS=Homo sapiens OX=9606 GN=PPP2R1B PE=1 SV=3	0	High	83.706	28	16	29	7	601	66.2	4.94	76.17	0	4831.1	5221.2	5280.5	4567	4470.2	5177.2	5110.933333	4738.133333	0.927058332	0.228409276
Q9NWZ3	IRAK4	Interleukin-1 receptor-associated kinase 4 OS=Homo sapiens OX=9606 GN=IRAK4 PE=1 SV=1	0	High	11.964	9	4	4	4	460	51.5	5.41	9.91	0	976.8	1033.6	957.9	869.4	887	995.6	989.4333333	917.3333333	0.927130007	0.188605974
Q8NCA5	FAM98A	Protein FAM98A OS=Homo sapiens OX=9606 GN=FAM98A PE=1 SV=2	0	High	59.758	21	11	17	6	518	55.2	8.95	62.42	0	2807.2	2792.7	2614.9	2562.3	2498.7	2555.6	2738.266667	2538.866667	0.927180211	0.037435638
P10398	ARAF	Serine/threonine-protein kinase A-Raf OS=Homo sapiens OX=9606 GN=ARAF PE=1 SV=2	0	High	7.883	4	2	2	2	606	67.5	9.01	7.06	0	1677.2	1625.5	1443.9	1615	1344.7	1441.3	1582.2	1467	0.927189989	0.338654802
C9JE98	NCOR2	Nuclear receptor corepressor 2 OS=Homo sapiens OX=9606 GN=NCOR2 PE=1 SV=1	0	High	87.853	12	26	29	22	2458	267.9	7.83	83.08	0	8969.8	9523.4	9458.1	7821.4	9028.2	9067.3	9317.1	8638.966667	0.927216265	0.201949879
P50402	EMD	Emerin OS=Homo sapiens OX=9606 GN=EMD PE=1 SV=1	0	High	40.883	41	9	14	9	254	29	5.5	40.57	0	6339	6773.7	6372.9	5614	6349.9	6103.8	6495.2	6022.566667	0.927233444	0.140241322
P08648	ITGA5	Integrin alpha-5 OS=Homo sapiens OX=9606 GN=ITGA5 PE=1 SV=2	0	High	12.612	3	3	4	3	1049	114.5	5.77	10.94	0	1570.8	1434.1	1096.9	1587.4	1131.4	1084.7	1367.266667	1267.833333	0.92727583	0.665509676
H3BNM8	USB1	U6 snRNA phosphodiesterase OS=Homo sapiens OX=9606 GN=USB1 PE=1 SV=1	0.003	High	3.804	3	1	2	1	214	24.8	6.6	4.18	0	815.7	852.3	792.8	768.6	793.7	719.7	820.2666667	760.6666667	0.927340702	0.098573793
A0A2U3TZL5	CD59	CD59 glycoprotein (Fragment) OS=Homo sapiens OX=9606 GN=CD59 PE=1 SV=1	0	High	13.236	20	2	3	2	120	13.3	6.25	11.18	0	1241.6	1713.3	1417.3	1330.8	1258.5	1465.5	1457.4	1351.6	0.927404968	0.520582051
P33908	MAN1A1	Mannosyl-oligosaccharide 1,2-alpha-mannosidase IA OS=Homo sapiens OX=9606 GN=MAN1A1 PE=1 SV=3	0	High	7.649	5	3	3	3	653	72.9	6.47	4.82	0	1870.1	1654.6	1573.4	1748.7	1413.9	1565.9	1699.366667	1576.166667	0.927502403	0.400768498
Q96IY1	NSL1	Kinetochore-associated protein NSL1 homolog OS=Homo sapiens OX=9606 GN=NSL1 PE=1 SV=3	0	High	25.081	23	4	6	4	281	32.1	6.79	22.05	0	2338.2	2007.6	2075.4	2146	1943.3	1866.4	2140.4	1985.233333	0.927505762	0.301276182
Q6ZNX1	SHLD3	Shieldin complex subunit 3 OS=Homo sapiens OX=9606 GN=SHLD3 PE=1 SV=1	0.005	High	3.041	4	1	1	1	250	28.8	9.01	2.46	0	62.4	81.1	84.2	58.9	76.3	76	75.9	70.4	0.927536232	0.570558042
Q6NS38	ALKBH2	DNA oxidative demethylase ALKBH2 OS=Homo sapiens OX=9606 GN=ALKBH2 PE=1 SV=1	0.023	Medium	1.585	2	1	1	1	261	29.3	9.66	2.25	0	455.4	296.3	286.1	420.6	246.4	295.6	345.9333333	320.8666667	0.927539025	0.756399065
Q14147	DHX34	Probable ATP-dependent RNA helicase DHX34 OS=Homo sapiens OX=9606 GN=DHX34 PE=1 SV=2	0	High	29.508	7	7	9	7	1143	128	7.56	28.29	0	3106.8	2515.7	2429.8	2654.2	2425.4	2389.3	2684.1	2489.633333	0.927548651	0.44248685
Q5TC82	RC3H1	Roquin-1 OS=Homo sapiens OX=9606 GN=RC3H1 PE=1 SV=1	0.024	Medium	1.536	1	1	1	1	1133	125.7	7.27	1.69	0	554.6	628.7	565.9	571.7	527	523.8	583.0666667	540.8333333	0.927566888	0.202734776
Q9NVM6	DNAJC17	DnaJ homolog subfamily C member 17 OS=Homo sapiens OX=9606 GN=DNAJC17 PE=1 SV=1	0	High	40.026	37	10	15	10	304	34.7	8.53	43.26	0	6123.5	5440.8	6108.9	5240	5939.9	5214	5891.066667	5464.633333	0.927613562	0.262752135
Q13029	PRDM2	PR domain zinc finger protein 2 OS=Homo sapiens OX=9606 GN=PRDM2 PE=1 SV=3	0	High	94.625	15	19	24	19	1718	188.8	7.31	88.33	0	9710.8	9100	9561	8557.5	8727.3	9036.9	9457.266667	8773.9	0.927741631	0.041755154
P35249	RFC4	Replication factor C subunit 4 OS=Homo sapiens OX=9606 GN=RFC4 PE=1 SV=2	0	High	169.045	80	27	53	27	363	39.7	8.02	179.76	0	21836.9	22190.5	22752.1	19228.2	21223.8	21503.3	22259.83333	20651.76667	0.927759267	0.103187881
Q8NI60	COQ8A	Atypical kinase COQ8A, mitochondrial OS=Homo sapiens OX=9606 GN=COQ8A PE=1 SV=1	0	High	14.401	10	5	5	5	647	71.9	6.99	12.86	0	1548.1	1466.6	1405.4	1358.5	1357.1	1385.4	1473.366667	1367	0.927807063	0.065927696
Q8N3D4	EHBP1L1	EH domain-binding protein 1-like protein 1 OS=Homo sapiens OX=9606 GN=EHBP1L1 PE=1 SV=2	0	High	35.083	8	8	8	8	1523	161.8	4.83	29.53	0	2568.8	2918.5	3096.6	2479.6	2457.1	3027.9	2861.3	2654.866667	0.927853307	0.442783388
A0A1W2PRL5	NECAP1	Adaptin ear-binding coat-associated protein 1 OS=Homo sapiens OX=9606 GN=NECAP1 PE=1 SV=1	0.001	High	4.971	9	2	2	1	254	28	8.37	2.2	0	766	670	639.6	702	622.2	601.7	691.8666667	641.9666667	0.927876277	0.364830197
H0YAX0	ZDHHC14	Palmitoyltransferase (Fragment) OS=Homo sapiens OX=9606 GN=ZDHHC14 PE=1 SV=1	0.003	High	3.822	9	1	1	1	123	13.6	8.19	3.47	0	646.6	855.5	787.8	719.8	736.9	668.1	763.3	708.2666667	0.927900782	0.444332974
Q9Y613	FHOD1	FH1/FH2 domain-containing protein 1 OS=Homo sapiens OX=9606 GN=FHOD1 PE=1 SV=3	0	High	83.313	18	19	24	19	1164	126.5	6.39	78.6	0	9998.1	10610	9254	8957.6	9306.6	9447.3	9954.033333	9237.166667	0.927982292	0.161659628
Q8WUM0	NUP133	Nuclear pore complex protein Nup133 OS=Homo sapiens OX=9606 GN=NUP133 PE=1 SV=2	0	High	151.376	35	31	44	31	1156	128.9	5.1	161.47	0	12282.1	22573	19194.9	11364.8	18291.7	20501.9	18016.66667	16719.46667	0.928	0.767113365
A6NHR9	SMCHD1	Structural maintenance of chromosomes flexible hinge domain-containing protein 1 OS=Homo sapiens OX=9606 GN=SMCHD1 PE=1 SV=2	0	High	558.732	46	97	181	97	2005	226.2	7.3	530.83	0	89382.6	96122	96587.2	75536.6	93719	92532	94030.6	87262.53333	0.928022722	0.344362086
O15347	HMGB3	High mobility group protein B3 OS=Homo sapiens OX=9606 GN=HMGB3 PE=1 SV=4	0	High	88.708	50	18	31	17	200	23	8.37	96.49	0	19588.1	14374	17612.4	17218.3	14599	16055.6	17191.5	15957.63333	0.928228097	0.507733044
P48507	GCLM	Glutamate--cysteine ligase regulatory subunit OS=Homo sapiens OX=9606 GN=GCLM PE=1 SV=1	0	High	30.629	20	4	7	4	274	30.7	6.02	23.63	0	4212.4	4312.9	4160.3	4038.4	3584.7	4152.5	4228.533333	3925.2	0.92826512	0.16557589
Q8NFY9	KBTBD8	Kelch repeat and BTB domain-containing protein 8 OS=Homo sapiens OX=9606 GN=KBTBD8 PE=1 SV=2	0.001	High	6.276	3	2	2	2	601	68.8	6.29	0	0	305.8	285.2	291	261.1	257.5	300.2	294	272.9333333	0.928344671	0.232496447
Q13416	ORC2	Origin recognition complex subunit 2 OS=Homo sapiens OX=9606 GN=ORC2 PE=1 SV=2	0	High	70.79	28	15	23	15	577	65.9	6.51	71.97	0	12867	12576.3	13756.6	10714.9	12396.9	13279.4	13066.63333	12130.4	0.928349307	0.323311337
Q6BDS2	UHRF1BP1	UHRF1-binding protein 1 OS=Homo sapiens OX=9606 GN=UHRF1BP1 PE=1 SV=1	0.001	High	4.237	1	1	1	1	1440	159.4	6.14	4.55	0	434.1	488.7	547.5	437.8	401.4	525.8	490.1	455	0.928381963	0.516231602
P46060	RANGAP1	Ran GTPase-activating protein 1 OS=Homo sapiens OX=9606 GN=RANGAP1 PE=1 SV=1	0	High	253.279	49	34	81	34	587	63.5	4.68	287.81	0	31164.3	45778.9	40863.9	28895.3	41647.7	38827.6	39269.03333	36456.86667	0.928387169	0.651964973
Q9P016	THYN1	Thymocyte nuclear protein 1 OS=Homo sapiens OX=9606 GN=THYN1 PE=1 SV=1	0	High	97.943	68	19	37	19	225	25.7	9.25	107.5	0	29711.8	21620.1	24120.6	26359.2	21384.3	22308.1	25150.83333	23350.53333	0.928419867	0.560351878
P05388	RPLP0	60S acidic ribosomal protein P0 OS=Homo sapiens OX=9606 GN=RPLP0 PE=1 SV=1	0	High	99.763	52	14	27	14	317	34.3	5.97	88.28	0	11538.7	15062.1	10714.2	12386.2	11267.8	10991.1	12438.33333	11548.36667	0.928449685	0.559486309
Q9BVI0	PHF20	PHD finger protein 20 OS=Homo sapiens OX=9606 GN=PHF20 PE=1 SV=2	0	High	35.518	13	11	11	11	1012	115.3	6.99	27.07	0	5131.9	4620.2	4746.1	4259.6	4560	4642	4832.733333	4487.2	0.928501469	0.147719605
Q7L4I2	RSRC2	Arginine/serine-rich coiled-coil protein 2 OS=Homo sapiens OX=9606 GN=RSRC2 PE=1 SV=1	0	High	50.548	24	10	20	10	434	50.5	11.33	60.11	0	12683.5	9482.9	10488.9	10652.7	11031.7	8636.6	10885.1	10107	0.928516964	0.552766189
O75223	GGCT	Gamma-glutamylcyclotransferase OS=Homo sapiens OX=9606 GN=GGCT PE=1 SV=1	0	High	21.072	28	5	6	5	188	21	5.14	18.41	0	3080.6	3373.7	2803	3054.7	2612	2929.4	3085.766667	2865.366667	0.928575287	0.355122058
Q32P41	TRMT5	tRNA (guanine(37)-N1)-methyltransferase OS=Homo sapiens OX=9606 GN=TRMT5 PE=1 SV=2	0.001	High	5.846	6	2	3	2	509	58.2	8.62	7.36	0	1632.4	1802	1569	1489.6	1645.3	1511.3	1667.8	1548.733333	0.928608546	0.2334248
Q7Z478	DHX29	ATP-dependent RNA helicase DHX29 OS=Homo sapiens OX=9606 GN=DHX29 PE=1 SV=2	0	High	20.005	5	7	7	7	1369	155.1	8.09	12.01	0	4331.2	4807.3	4359.2	4300.9	3934.3	4299.4	4499.233333	4178.2	0.928647103	0.17787492
Q4G0A6	MINDY4	Probable ubiquitin carboxyl-terminal hydrolase MINDY-4 OS=Homo sapiens OX=9606 GN=MINDY4 PE=1 SV=2	0.003	High	3.785	2	1	1	1	757	84.3	6.9	4.76	0	165.3	142.7	137.7	151.8	136.3	125.8	148.5666667	137.9666667	0.928651559	0.403695898
B1AKM8	PISD	Phosphatidylserine decarboxylase proenzyme, mitochondrial (Fragment) OS=Homo sapiens OX=9606 GN=PISD PE=1 SV=1	0.005	High	2.993	4	1	1	1	228	26.3	9.82	3	0	269.9	305.4	284	231.4	268.4	298.2	286.4333333	266	0.928662865	0.403706312
Q5RI15	COX20	Cytochrome c oxidase assembly protein COX20, mitochondrial OS=Homo sapiens OX=9606 GN=COX20 PE=1 SV=2	0	High	16.84	29	3	5	3	118	13.3	8.76	13.03	0	2528.7	2565.1	2411.6	2408.5	2204.8	2356.9	2501.8	2323.4	0.928691342	0.080607768
A0A7I2V4L7	PABPC4	Polyadenylate-binding protein OS=Homo sapiens OX=9606 GN=PABPC4 PE=1 SV=1	0	High	96.191	31	20	29	12	601	66.5	9.61	80.32	0	5874.2	7327.4	6317.4	5471.8	5895.3	6760.6	6506.333333	6042.566667	0.928720734	0.463963084
P42684	ABL2	Tyrosine-protein kinase ABL2 OS=Homo sapiens OX=9606 GN=ABL2 PE=1 SV=1	0	High	12.841	4	4	4	3	1182	128.3	8.07	11.78	0	1479.5	1360.8	1292.2	1371.3	1162.9	1304.2	1377.5	1279.466667	0.928832426	0.299189995
Q92783	STAM	Signal transducing adapter molecule 1 OS=Homo sapiens OX=9606 GN=STAM PE=1 SV=3	0.006	High	2.986	2	1	1	1	540	59.1	4.82	2.51	0	248.9	230	228.5	229.5	210.2	217.4	235.8	219.0333333	0.928894543	0.124568548
H0YG16	KLC1	Kinesin light chain 1 (Fragment) OS=Homo sapiens OX=9606 GN=KLC1 PE=1 SV=1	0	High	13.785	15	5	5	1	268	29.8	9.14	14.14	0	589.2	626.5	639.5	583.4	581.3	558.7	618.4	574.4666667	0.928956447	0.061267108
Q9C0F1	CEP44	Centrosomal protein of 44 kDa OS=Homo sapiens OX=9606 GN=CEP44 PE=1 SV=2	0	High	34.401	27	8	9	8	390	44.1	5.21	29.53	0	3151.4	2820.8	4198.5	2775.5	3039.6	3633.4	3390.233333	3149.5	0.928992105	0.646737881
Q8N5A5	ZGPAT	Zinc finger CCCH-type with G patch domain-containing protein OS=Homo sapiens OX=9606 GN=ZGPAT PE=1 SV=3	0	High	38.807	19	11	13	11	531	57.3	5.43	39.55	0	6037.8	5679.7	4777	5298.4	5352.3	4674.8	5498.166667	5108.5	0.929127891	0.419590234
P23443	RPS6KB1	Ribosomal protein S6 kinase beta-1 OS=Homo sapiens OX=9606 GN=RPS6KB1 PE=1 SV=2	0	High	15.491	5	2	3	2	525	59.1	6.65	12.74	0	748.2	826.3	757.8	688.6	702.5	776	777.4333333	722.3666667	0.929168632	0.206930898
F5H7W8	C12orf43	Protein CUSTOS OS=Homo sapiens OX=9606 GN=C12orf43 PE=1 SV=2	0	High	62.923	45	10	14	10	293	31.7	9.32	50.23	0	6261.2	4677.9	5014.6	5297	5128	4399.1	5317.9	4941.366667	0.929195108	0.534570197
P11717	IGF2R	Cation-independent mannose-6-phosphate receptor OS=Homo sapiens OX=9606 GN=IGF2R PE=1 SV=3	0	High	191.592	22	44	55	44	2491	274.2	5.94	173.13	0	27648	26856.2	23037	25989.6	22387.8	23673.6	25847.06667	24017	0.92919635	0.359852859
Q13131	PRKAA1	5'-AMP-activated protein kinase catalytic subunit alpha-1 OS=Homo sapiens OX=9606 GN=PRKAA1 PE=1 SV=4	0	High	45.919	22	11	12	11	559	64	8.12	41.46	0	6389.8	6306.4	6282.2	5888.6	5631.2	6114.9	6326.133333	5878.233333	0.929198457	0.035467802
C9JR82	TIMMDC1	Complex I assembly factor TIMMDC1, mitochondrial (Fragment) OS=Homo sapiens OX=9606 GN=TIMMDC1 PE=1 SV=1	0.001	High	4.779	11	1	2	1	150	16.7	8.44	4.72	0	381.8	335.5	378.2	319.5	355	343.5	365.1666667	339.3333333	0.929256047	0.228341355
P15170	GSPT1	Eukaryotic peptide chain release factor GTP-binding subunit ERF3A OS=Homo sapiens OX=9606 GN=GSPT1 PE=1 SV=1	0	High	142.458	50	26	47	14	499	55.7	5.62	122.81	15	26315.7	25002.9	26354.3	24108	22018	26055.1	25890.96667	24060.36667	0.929295803	0.216140176
A0A8I5KUD9	SHOC2	Leucine-rich repeat protein SHOC-2 OS=Homo sapiens OX=9606 GN=SHOC2 PE=4 SV=1	0	High	12.297	6	2	3	2	520	57.9	8.88	10.18	0	359	349.3	318.7	352.6	309.1	292.7	342.3333333	318.1333333	0.929308666	0.325421036
Q9BSJ5	C17orf80	Uncharacterized protein C17orf80 OS=Homo sapiens OX=9606 GN=C17orf80 PE=1 SV=2	0	High	12.414	7	4	5	4	609	67.3	9.16	14.3	0	1911.3	1772.9	1938.7	1655	1754.1	1816.4	1874.3	1741.833333	0.929324726	0.129672442
Q8WUX9	CHMP7	Charged multivesicular body protein 7 OS=Homo sapiens OX=9606 GN=CHMP7 PE=1 SV=1	0	High	15.971	12	4	4	4	453	50.9	5.35	10.84	0	1391.1	1454	1373.7	1327.8	1203.7	1389.8	1406.266667	1307.1	0.929482317	0.173160384
A0A024QZ33	NSRP1	Nuclear speckle splicing regulatory protein 1 OS=Homo sapiens OX=9606 GN=NSRP1 PE=1 SV=1	0	High	35.787	17	11	15	11	504	60.4	8.94	28.67	0	6406.3	4910.5	4469.9	5940.8	4549.8	4183.2	5262.233333	4891.266667	0.92950395	0.664552209
B9EGQ5	WIZ	Protein Wiz OS=Homo sapiens OX=9606 GN=WIZ PE=1 SV=1	0	High	174.23	47	31	58	1	832	89	9.48	177.85	0	206.2	174.4	188.3	180.2	176.9	171.7	189.6333333	176.2666667	0.929513095	0.233416608
M0QXM4	SLC1A5	Amino acid transporter OS=Homo sapiens OX=9606 GN=SLC1A5 PE=1 SV=1	0	High	52.466	16	5	14	5	365	39.4	5.66	51.46	0	5345.4	6152.9	5952.1	4926.8	5092.6	6202	5816.8	5407.133333	0.929571815	0.430926426
Q5SNW5	MTHFR	Methylenetetrahydrofolate reductase (NAD(P)H) (Fragment) OS=Homo sapiens OX=9606 GN=MTHFR PE=1 SV=1	0.003	High	3.624	8	1	1	1	143	15.8	6.38	2.9	0	557.4	509.9	441.1	566.6	418.6	417.1	502.8	467.4333333	0.929660567	0.587168649
Q13526	PIN1	Peptidyl-prolyl cis-trans isomerase NIMA-interacting 1 OS=Homo sapiens OX=9606 GN=PIN1 PE=1 SV=1	0	High	40.697	49	7	14	7	163	18.2	8.82	47.2	0	7494.2	6088.9	6720.7	6733.3	6689.5	5456.2	6767.933333	6293	0.929825944	0.461281381
Q7Z7A3	CTU1	Cytoplasmic tRNA 2-thiolation protein 1 OS=Homo sapiens OX=9606 GN=CTU1 PE=1 SV=1	0	High	12.062	16	3	3	3	348	36.4	9.2	7.17	0	803.4	843	773.7	752.3	730.8	767.2	806.7	750.1	0.92983761	0.067111738
Q9BV20	MRI1	Methylthioribose-1-phosphate isomerase OS=Homo sapiens OX=9606 GN=MRI1 PE=1 SV=1	0	High	13.32	9	3	4	3	369	39.1	6.3	10.32	0	972.9	1015	980.1	850.5	910.8	998.5	989.3333333	919.9333333	0.929851752	0.197009952
Q14156	EFR3A	Protein EFR3 homolog A OS=Homo sapiens OX=9606 GN=EFR3A PE=1 SV=2	0	High	9.177	4	3	3	3	821	92.9	6.7	9.2	0	993.3	1250.3	1173.5	1022.3	1044.3	1111	1139.033333	1059.2	0.929911328	0.378527355
P32121	ARRB2	Beta-arrestin-2 OS=Homo sapiens OX=9606 GN=ARRB2 PE=1 SV=2	0.001	High	5.406	5	2	2	1	409	46.1	7.69	5.87	0	354.7	309.1	317	338.4	292.5	281.2	326.9333333	304.0333333	0.929955139	0.365318779
Q86X76	NIT1	Deaminated glutathione amidase OS=Homo sapiens OX=9606 GN=NIT1 PE=1 SV=2	0.004	High	3.45	3	1	1	1	327	35.9	7.74	3.07	0	684	592.4	539.5	619.6	493.4	575.9	605.3	562.9666667	0.930062228	0.492699849
E9PS63	RABGAP1L	Rab GTPase-activating protein 1-like (Fragment) OS=Homo sapiens OX=9606 GN=RABGAP1L PE=1 SV=1	0.002	High	3.992	5	2	5	2	190	22.5	5.25	0	0	2895.6	5127.6	5398.1	2537.7	4994.7	4951.4	4473.766667	4161.266667	0.930148346	0.796674859
Q8WWV3	RTN4IP1	Reticulon-4-interacting protein 1, mitochondrial OS=Homo sapiens OX=9606 GN=RTN4IP1 PE=1 SV=2	0	High	10.952	9	3	4	3	396	43.6	9.11	9.46	0	1664.6	1613.6	1593.5	1590.8	1432.5	1508.2	1623.9	1510.5	0.930168114	0.087524507
P33240	CSTF2	Cleavage stimulation factor subunit 2 OS=Homo sapiens OX=9606 GN=CSTF2 PE=1 SV=1	0	High	96.165	31	15	40	7	577	60.9	6.83	118.61	0	6633.3	5131.1	5942.8	5828.8	5825.7	4816.2	5902.4	5490.233333	0.930169649	0.494978312
Q9BRG1	VPS25	Vacuolar protein-sorting-associated protein 25 OS=Homo sapiens OX=9606 GN=VPS25 PE=1 SV=1	0	High	38.991	30	5	9	5	176	20.7	6.34	34.53	0	3804	3499.7	3419.2	3559.4	3132.7	3282.2	3574.3	3324.766667	0.930186796	0.219001752
E9PLE4	PTDSS2	Phosphatidylserine synthase 2 OS=Homo sapiens OX=9606 GN=PTDSS2 PE=1 SV=1	0.001	High	4.463	19	1	1	1	81	8.6	6.57	2.52	0	283.8	315.8	295.8	282.7	250.3	299.9	298.4666667	277.6333333	0.930198794	0.294359739
A0A1B0GVD3	LIN28B	Protein lin-28 homolog B OS=Homo sapiens OX=9606 GN=LIN28B PE=1 SV=1	0	High	41.623	37	7	11	7	258	27.9	9.13	37.55	0	5199.6	3654.6	3942.4	4669.2	3730.2	3504.6	4265.533333	3968	0.930247097	0.642452999
O15379	HDAC3	Histone deacetylase 3 OS=Homo sapiens OX=9606 GN=HDAC3 PE=1 SV=2	0.001	High	5.458	4	2	2	2	428	48.8	5.16	6.14	0	943.7	963	998.7	757.2	960.8	985	968.4666667	901	0.930336615	0.413572981
O43674	NDUFB5	NADH dehydrogenase [ubiquinone] 1 beta subcomplex subunit 5, mitochondrial OS=Homo sapiens OX=9606 GN=NDUFB5 PE=1 SV=1	0.006	High	2.827	4	1	1	1	189	21.7	9.63	3.27	0	821.7	884.7	888.3	718.9	780.6	914.7	864.9	804.7333333	0.930435118	0.384768552
Q02878	RPL6	60S ribosomal protein L6 OS=Homo sapiens OX=9606 GN=RPL6 PE=1 SV=3	0	High	51.189	31	12	18	12	288	32.7	10.58	46.12	0	9896.7	12703.4	11223.1	8804.6	12070	10596.2	11274.4	10490.26667	0.930450105	0.562809614
E7EW18	POLB	DNA polymerase beta (Fragment) OS=Homo sapiens OX=9606 GN=POLB PE=1 SV=1	0	High	35.094	29	8	10	8	280	31.3	9.16	31.56	0	6985.2	4794.3	4589.5	5991.4	4623.6	4616	5456.333333	5077	0.930478343	0.692746307
Q9NXF7	DCAF16	DDB1- and CUL4-associated factor 16 OS=Homo sapiens OX=9606 GN=DCAF16 PE=1 SV=1	0	High	7.359	11	2	2	2	216	24.2	6.04	7.63	0	914.8	1090.7	987.4	814.5	958.2	1012.4	997.6333333	928.3666667	0.930569013	0.424933716
O43707	ACTN4	Alpha-actinin-4 OS=Homo sapiens OX=9606 GN=ACTN4 PE=1 SV=2	0	High	580.471	71	69	235	1	911	104.8	5.44	793.11	0	4918.1	6517	3042.3	4898.6	5655.3	2918.4	4825.8	4490.766667	0.930574551	0.808459374
Q32MZ4	LRRFIP1	Leucine-rich repeat flightless-interacting protein 1 OS=Homo sapiens OX=9606 GN=LRRFIP1 PE=1 SV=2	0.001	High	6.131	3	2	2	2	808	89.2	4.65	4.01	0	558	540	550.3	447.7	465.9	620.4	549.4333333	511.3333333	0.930655827	0.526835288
Q15020	SART3	Squamous cell carcinoma antigen recognized by T-cells 3 OS=Homo sapiens OX=9606 GN=SART3 PE=1 SV=1	0	High	81.561	23	19	24	19	963	109.9	5.57	66.63	0	12494.1	12113.1	10084.3	12116.7	10511	9660.3	11563.83333	10762.66667	0.930717899	0.483386115
O00422	SAP18	Histone deacetylase complex subunit SAP18 OS=Homo sapiens OX=9606 GN=SAP18 PE=1 SV=1	0	High	19.589	42	7	8	7	153	17.6	9.35	17.93	0	6465.3	5195.7	4930	5554.2	5351.6	4537.5	5530.333333	5147.766667	0.930823941	0.536518038
Q9P0K8	FOXJ2	Forkhead box protein J2 OS=Homo sapiens OX=9606 GN=FOXJ2 PE=1 SV=1	0	High	11.909	7	3	3	2	574	62.4	6.7	11.03	1	1311.8	1659.4	1608.2	1183.3	1574.6	1504.9	1526.466667	1420.933333	0.930864305	0.550418985
P61221	ABCE1	ATP-binding cassette sub-family E member 1 OS=Homo sapiens OX=9606 GN=ABCE1 PE=1 SV=1	0	High	143.757	39	25	51	25	599	67.3	8.34	145.07	0	27440.3	29141.8	27432.9	24328.9	25880.7	27997.2	28005	26068.93333	0.930867107	0.1835509
Q9H2U2	PPA2	Inorganic pyrophosphatase 2, mitochondrial OS=Homo sapiens OX=9606 GN=PPA2 PE=1 SV=2	0	High	12.61	13	4	6	3	334	37.9	7.39	15.19	0	1593.8	1450.6	1451.4	1502.3	1283.8	1398.9	1498.6	1395	0.930868811	0.260164106
Q06587	RING1	E3 ubiquitin-protein ligase RING1 OS=Homo sapiens OX=9606 GN=RING1 PE=1 SV=2	0	High	78.346	38	10	19	8	406	42.4	5.62	78.71	0	5999.6	5812.8	6204.6	5336.7	5670.4	5765.4	6005.666667	5590.833333	0.930926347	0.073784011
A0A2R8Y7V2	NME6	Nucleoside diphosphate kinase OS=Homo sapiens OX=9606 GN=NME6 PE=1 SV=1	0	High	9.729	18	2	3	2	114	12.5	6.92	9.2	0	993.7	992.3	967.8	893.5	967.8	888.5	984.6	916.6	0.930936421	0.06535961
Q86XL3	ANKLE2	Ankyrin repeat and LEM domain-containing protein 2 OS=Homo sapiens OX=9606 GN=ANKLE2 PE=1 SV=4	0	High	39.251	15	10	11	10	938	104.1	7.09	34.22	0	4665.5	4082.2	4127.7	4190.9	3764.3	4031.6	4291.8	3995.6	0.930984668	0.258190999
A0A669KB89	SCRIB	SCRIB overlapping open reading frame protein OS=Homo sapiens OX=9606 GN=SCRIB PE=1 SV=1	0	High	103.414	20	30	36	30	1658	177.7	5.14	99.96	0	12032.8	15260	14603.1	12502.6	13335.6	13166.8	13965.3	13001.66667	0.930998021	0.397014512
A0A0A0MQX1	MYO10	Unconventional myosin-X OS=Homo sapiens OX=9606 GN=MYO10 PE=1 SV=1	0.007	High	2.73	0	1	1	1	2069	238.4	6.14	2.48	0	587.6	353.5	336.1	448.7	351	389.5	425.7333333	396.4	0.93109928	0.749989543
Q92750	TAF4B	Transcription initiation factor TFIID subunit 4B OS=Homo sapiens OX=9606 GN=TAF4B PE=1 SV=2	0	High	12.235	5	4	4	3	862	91	9.54	9.34	0	1469.6	1410.4	1350.2	1324.3	1317.3	1297.3	1410.066667	1312.966667	0.931138008	0.051768778
Q9Y2F5	ICE1	Little elongation complex subunit 1 OS=Homo sapiens OX=9606 GN=ICE1 PE=1 SV=5	0	High	24.23	4	7	8	7	2266	247.7	5.48	24.84	0	4867.1	4339.3	4206.3	4388.4	3985.7	4115.5	4470.9	4163.2	0.931177168	0.259005987
Q8NFH4	NUP37	Nucleoporin Nup37 OS=Homo sapiens OX=9606 GN=NUP37 PE=1 SV=1	0	High	35.27	25	7	13	7	326	36.7	5.92	46.61	0	4190.8	6351.3	5572.7	3809.3	5424.2	5772.4	5371.6	5001.966667	0.93118748	0.694272048
F5H2X7	CIZ1	Cip1-interacting zinc finger protein OS=Homo sapiens OX=9606 GN=CIZ1 PE=1 SV=2	0	High	95.235	26	19	25	19	954	106.2	6.74	93.36	0	10305	10471.1	11065.6	9765.9	9652	10235	10613.9	9884.3	0.931259952	0.066730376
A0A0U1RQY7	CSNK1G1	Non-specific serine/threonine protein kinase OS=Homo sapiens OX=9606 GN=CSNK1G1 PE=1 SV=1	0	High	13.124	8	4	5	2	459	52.6	9.01	13.94	0	900.5	1090.9	1087.3	847.9	1031.7	987.6	1026.233333	955.7333333	0.931302173	0.447538227
Q8NFU7	TET1	Methylcytosine dioxygenase TET1 OS=Homo sapiens OX=9606 GN=TET1 PE=1 SV=2	0.001	High	4.312	1	2	2	2	2136	235.2	8.24	0	0	1073.1	778.8	935.8	880.2	761.8	954.2	929.2333333	865.4	0.931305377	0.564727441
Q8N3Z6	ZCCHC7	Zinc finger CCHC domain-containing protein 7 OS=Homo sapiens OX=9606 GN=ZCCHC7 PE=1 SV=2	0	High	9.924	4	2	3	2	543	63	7.33	9.83	0	558.8	562.8	565.9	528.2	538.4	505.3	562.5	523.9666667	0.931496296	0.018251972
Q5T9A4	ATAD3B	ATPase family AAA domain-containing protein 3B OS=Homo sapiens OX=9606 GN=ATAD3B PE=1 SV=1	0	High	107.02	35	23	38	7	648	72.5	9.2	86.93	0	3465.5	3951.9	3566.3	3116.4	3627.4	3489	3661.233333	3410.933333	0.931635059	0.304581489
Q99661	KIF2C	Kinesin-like protein KIF2C OS=Homo sapiens OX=9606 GN=KIF2C PE=1 SV=2	0	High	271.564	56	37	94	34	725	81.3	7.83	315.91	3	42358.5	45770.5	49735.9	36520.6	44271.2	47654.9	45954.96667	42815.56667	0.931685295	0.468594892
J3KR97	TBCD	Tubulin-specific chaperone D OS=Homo sapiens OX=9606 GN=TBCD PE=1 SV=1	0	High	15.087	3	3	4	3	1230	136.5	6.34	10.49	0	1287.9	1445.9	1351.6	1204.3	1237.7	1364.6	1361.8	1268.866667	0.931756988	0.237774017
Q9NVI7	ATAD3A	ATPase family AAA domain-containing protein 3A OS=Homo sapiens OX=9606 GN=ATAD3A PE=1 SV=2	0	High	118.972	37	25	46	9	634	71.3	8.98	109.01	19	18808.7	22477.6	20382.2	17098.1	19940.9	20422.3	20556.16667	19153.76667	0.931777163	0.398433558
A0A1W2PS40	PARL	Presenilins-associated rhomboid-like protein, mitochondrial OS=Homo sapiens OX=9606 GN=PARL PE=4 SV=1	0.002	High	4.029	7	1	2	1	177	19.9	9.61	2.42	0	661.2	733.6	635.9	584.7	670.8	636.7	676.9	630.7333333	0.931796917	0.296861008
Q8TB72	PUM2	Pumilio homolog 2 OS=Homo sapiens OX=9606 GN=PUM2 PE=1 SV=2	0	High	14.623	3	4	5	1	1066	114.1	7.08	11.77	0	611.2	679.3	643.8	572.8	616.3	613.3	644.7666667	600.8	0.931809957	0.142842378
A0A1W2PQ05	ELP4	Elongator complex protein 4 OS=Homo sapiens OX=9606 GN=ELP4 PE=1 SV=1	0.006	High	2.886	8	1	1	1	131	13.5	8.31	2.19	0	551.5	583.9	563.1	524.4	485	573.5	566.1666667	527.6333333	0.931939947	0.230904732
Q13464	ROCK1	Rho-associated protein kinase 1 OS=Homo sapiens OX=9606 GN=ROCK1 PE=1 SV=1	0	High	68.307	15	19	20	14	1354	158.1	5.9	57.3	0	7327	6677.3	7256.7	6918.8	6021.9	6874.9	7087	6605.2	0.932016368	0.248702156
P58107	EPPK1	Epiplakin OS=Homo sapiens OX=9606 GN=EPPK1 PE=1 SV=3	0	High	32.358	11	10	12	6	5088	555.3	5.62	30.3	0	2028.8	2105.4	1886.8	1892.3	1793.3	1926.1	2007	1870.566667	0.932021259	0.144732987
P62820	RAB1A	Ras-related protein Rab-1A OS=Homo sapiens OX=9606 GN=RAB1A PE=1 SV=3	0	High	82.421	68	13	26	4	205	22.7	6.21	85.66	0	5063.9	5163	4860.2	6785.5	3185.4	4090.7	5029.033333	4687.2	0.932028024	0.768446652
Q99848	EBNA1BP2	Probable rRNA-processing protein EBP2 OS=Homo sapiens OX=9606 GN=EBNA1BP2 PE=1 SV=2	0	High	41.665	36	9	13	9	306	34.8	10.1	39.06	0	8214.7	8269.8	7994.3	6058.9	9517.5	7238.8	8159.6	7605.066667	0.932039152	0.615072333
Q6AHZ1	ZNF518A	Zinc finger protein 518A OS=Homo sapiens OX=9606 GN=ZNF518A PE=1 SV=2	0.014	Medium	2.014	1	1	1	1	1483	166.7	9.28	0	0	238.8	230.5	225.5	218.9	221.3	207.4	231.6	215.8666667	0.932066782	0.052956083
P20700	LMNB1	Lamin-B1 OS=Homo sapiens OX=9606 GN=LMNB1 PE=1 SV=2	0	High	359.564	71	59	125	51	586	66.4	5.16	380.95	6	43733.4	75417.4	75872.8	40532.7	72862.6	68391.2	65007.86667	60595.5	0.93212565	0.778697715
Q96SZ5	ADO	2-aminoethanethiol dioxygenase OS=Homo sapiens OX=9606 GN=ADO PE=1 SV=2	0	High	30.639	35	10	11	10	270	29.7	6.04	23.54	0	5645.5	4405.7	4063.7	5725.6	3712.2	3719.4	4704.966667	4385.733333	0.932149714	0.718320999
Q9Y6W5	WASF2	Wiskott-Aldrich syndrome protein family member 2 OS=Homo sapiens OX=9606 GN=WASF2 PE=1 SV=3	0	High	43.751	19	8	12	8	498	54.3	5.53	37.84	0	7238.6	7050.5	7801.2	5964.1	7698.2	6929.8	7363.433333	6864.033333	0.932178377	0.415258041
Q8TAV0	FAM76A	Protein FAM76A OS=Homo sapiens OX=9606 GN=FAM76A PE=2 SV=1	0	High	23.405	16	5	7	4	307	35	9.19	19.82	0	3371.7	2550	2601.9	2648.9	2711.9	2584.8	2841.2	2648.533333	0.932188277	0.512245732
Q99952	PTPN18	Tyrosine-protein phosphatase non-receptor type 18 OS=Homo sapiens OX=9606 GN=PTPN18 PE=1 SV=2	0	High	13.16	7	2	4	2	460	50.5	8.25	11.81	0	684	598.1	577.3	631.3	533.6	568.5	619.8	577.8	0.932236205	0.387970667
P55199	ELL	RNA polymerase II elongation factor ELL OS=Homo sapiens OX=9606 GN=ELL PE=1 SV=1	0	High	56.94	28	16	20	16	621	68.2	9.33	51.23	0	9987.1	9488.1	8640.3	8651.8	9309.3	8252.7	9371.833333	8737.933333	0.932361153	0.273172412
Q7Z333	SETX	Probable helicase senataxin OS=Homo sapiens OX=9606 GN=SETX PE=1 SV=4	0	High	40.383	4	13	14	13	2677	302.7	7.17	32.6	0	7410.7	7134.9	6664.7	6707.9	6412	6656.1	7070.1	6592	0.932377194	0.112869716
H0YDU2	MUS81	Crossover junction endonuclease MUS81 (Fragment) OS=Homo sapiens OX=9606 GN=MUS81 PE=1 SV=1	0.004	High	3.445	3	1	1	1	411	45.3	8.91	3.93	0	462.3	415.1	417.6	358.7	428.9	419.9	431.6666667	402.5	0.932432432	0.338601464
P84090	ERH	Enhancer of rudimentary homolog OS=Homo sapiens OX=9606 GN=ERH PE=1 SV=1	0	High	29.296	51	7	11	7	104	12.3	5.92	30.18	0	6466.7	3937.1	6301.3	6225.3	5473.2	3878	5568.366667	5192.166667	0.932439794	0.743049524
P11021	HSPA5	Endoplasmic reticulum chaperone BiP OS=Homo sapiens OX=9606 GN=HSPA5 PE=1 SV=2	0	High	361.195	63	47	136	44	654	72.3	5.16	458.01	0	78421.8	63149.4	54585.4	75409.3	55673.3	51829.3	65385.53333	60970.63333	0.932478948	0.684499807
O95816	BAG2	BAG family molecular chaperone regulator 2 OS=Homo sapiens OX=9606 GN=BAG2 PE=1 SV=1	0	High	41.237	35	9	16	9	211	23.8	6.7	50.51	0	7496	7761.8	8241.7	6383.9	7916.1	7613.2	7833.166667	7304.4	0.932496436	0.364079252
Q8N3C0	ASCC3	Activating signal cointegrator 1 complex subunit 3 OS=Homo sapiens OX=9606 GN=ASCC3 PE=1 SV=3	0.003	High	3.836	1	2	2	2	2202	251.3	7.09	3.71	0	434.3	484.3	427.5	377.3	412.6	465.4	448.7	418.4333333	0.932545873	0.387500466
O75362	ZNF217	Zinc finger protein 217 OS=Homo sapiens OX=9606 GN=ZNF217 PE=1 SV=1	0	High	57.243	15	13	18	13	1048	115.2	8.48	46.97	0	5564.8	6698.2	6158.6	4837.2	6429.5	5912.7	6140.533333	5726.466667	0.932568289	0.509142863
Q2TAZ0	ATG2A	Autophagy-related protein 2 homolog A OS=Homo sapiens OX=9606 GN=ATG2A PE=1 SV=3	0	High	32.637	6	9	10	9	1938	212.7	5.88	27.18	0	2537	2707	2797.6	2359.7	2457.2	2682.7	2680.533333	2499.866667	0.932600478	0.213998954
Q16698	DECR1	2,4-dienoyl-CoA reductase [(3E)-enoyl-CoA-producing], mitochondrial OS=Homo sapiens OX=9606 GN=DECR1 PE=1 SV=1	0	High	96.3	54	17	27	17	335	36	9.28	84.39	0	15957.9	14735.9	13544.6	14877.4	13094.3	13288.3	14746.13333	13753.33333	0.932673876	0.330397939
Q9Y4B6	DCAF1	DDB1- and CUL4-associated factor 1 OS=Homo sapiens OX=9606 GN=DCAF1 PE=1 SV=3	0	High	17.578	4	6	6	6	1507	168.9	5.06	13.78	0	2040.9	2086	1966.3	1928	1807.2	1947.9	2031.066667	1894.366667	0.932695464	0.071564586
A0A6Q8PGB1	CEP290	Centrosomal protein of 290 kDa OS=Homo sapiens OX=9606 GN=CEP290 PE=1 SV=1	0.023	Medium	1.586	0	1	1	1	2766	323	5.96	0	0	410.2	353.6	338.4	378.2	288.6	361.3	367.4	342.7	0.932770822	0.520535382
O00151	PDLIM1	PDZ and LIM domain protein 1 OS=Homo sapiens OX=9606 GN=PDLIM1 PE=1 SV=4	0	High	8.493	8	2	2	2	329	36	7.02	7.14	0	1319	1161.5	1022.8	1243.4	1094.1	930.5	1167.766667	1089.333333	0.932834756	0.562721703
Q99081	TCF12	Transcription factor 12 OS=Homo sapiens OX=9606 GN=TCF12 PE=1 SV=1	0	High	58.584	19	13	17	9	682	72.9	7.02	54.39	4	5409.2	7369.6	7954.6	4676.3	7467.2	7199	6911.133333	6447.5	0.932915007	0.713493235
Q06547	GABPB1	GA-binding protein subunit beta-1 OS=Homo sapiens OX=9606 GN=GABPB1 PE=1 SV=2	0	High	36.838	18	9	17	6	395	42.5	4.86	36.91	3	8436.4	7142.9	7661.5	7478.4	6935.9	7267.9	7746.933333	7227.4	0.932936904	0.271517959
Q8IY33	MICALL2	MICAL-like protein 2 OS=Homo sapiens OX=9606 GN=MICALL2 PE=1 SV=1	0	High	29.309	10	8	8	8	904	97.4	9.57	25.88	0	4536.5	5030.7	4230.2	4266.6	4404.2	4203.3	4599.133333	4291.366667	0.933081595	0.270036572
F8VS10	SPATS2	Spermatogenesis-associated serine-rich protein 2 OS=Homo sapiens OX=9606 GN=SPATS2 PE=1 SV=1	0.014	Medium	2.03	5	1	1	1	295	32.5	7.39	2.06	0	126.2	152.2	147.5	124.6	124.2	148.6	141.9666667	132.4666667	0.933082883	0.450088608
Q9P2F9	ZNF319	Zinc finger protein 319 OS=Homo sapiens OX=9606 GN=ZNF319 PE=1 SV=2	0.001	High	4.347	3	2	2	1	582	65.5	8.37	2.06	0	681.9	568	554.8	532	590.5	561.5	601.5666667	561.3333333	0.933119078	0.409700907
Q8N8K9	KIAA1958	Uncharacterized protein KIAA1958 OS=Homo sapiens OX=9606 GN=KIAA1958 PE=1 SV=1	0.026	Medium	1.467	1	1	1	1	716	79.2	6.83	2.05	0	997.5	1107.2	1088.2	889.8	1087.4	1002.2	1064.3	993.1333333	0.933132889	0.344710974
Q9Y490	TLN1	Talin-1 OS=Homo sapiens OX=9606 GN=TLN1 PE=1 SV=3	0	High	643.356	51	118	188	100	2541	269.6	6.07	648.81	17	84035.2	95480.9	86135.7	83344.6	81071.3	83496.8	88550.6	82637.56667	0.933224243	0.176224108
P17482	HOXB9	Homeobox protein Hox-B9 OS=Homo sapiens OX=9606 GN=HOXB9 PE=1 SV=2	0	High	32.68	25	5	9	5	250	28	8.9	33.11	0	5961.5	4446.8	4860.2	4675.4	4625.5	4948.4	5089.5	4749.766667	0.933248191	0.503818121
Q6P2E9	EDC4	Enhancer of mRNA-decapping protein 4 OS=Homo sapiens OX=9606 GN=EDC4 PE=1 SV=1	0	High	42.583	8	9	10	9	1401	151.6	5.86	37.8	0	4047.7	6248.5	5638.6	4309	4962.8	5600.3	5311.6	4957.366667	0.933309486	0.663179678
Q9Y2D8	SSX2IP	Afadin- and alpha-actinin-binding protein OS=Homo sapiens OX=9606 GN=SSX2IP PE=1 SV=3	0.004	High	3.264	4	2	2	2	614	71.2	6.4	1.71	0	200.6	231.1	229.9	185.3	203.1	229.1	220.5333333	205.8333333	0.93334341	0.414498224
Q9Y388	RBMX2	RNA-binding motif protein, X-linked 2 OS=Homo sapiens OX=9606 GN=RBMX2 PE=1 SV=2	0	High	13.812	15	4	4	4	322	37.3	9.83	9.53	0	2672.7	2136.3	2052.3	2291.3	2000.6	2112.3	2287.1	2134.733333	0.933379972	0.51199353
F8WC89	SAC3D1	SAC3 domain-containing protein 1 OS=Homo sapiens OX=9606 GN=SAC3D1 PE=1 SV=1	0.041	Medium	1.073	3	1	1	1	358	38.6	7.62	0	0	241.4	239.8	223.3	224	234.2	199.4	234.8333333	219.2	0.933427963	0.257136579
Q9H967	WDR76	WD repeat-containing protein 76 OS=Homo sapiens OX=9606 GN=WDR76 PE=1 SV=2	0	High	21.399	11	7	9	7	626	69.7	9.25	23.3	0	4855.3	5082.8	5608.1	4156.2	4906.7	5448.4	5182.066667	4837.1	0.933430678	0.473042842
P82921	MRPS21	28S ribosomal protein S21, mitochondrial OS=Homo sapiens OX=9606 GN=MRPS21 PE=1 SV=3	0.006	High	2.846	14	1	1	1	87	10.7	9.92	2.9	0	89.5	130.8	107.2	71.8	115.6	118.3	109.1666667	101.9	0.933435115	0.724864471
P33981	TTK	Dual specificity protein kinase TTK OS=Homo sapiens OX=9606 GN=TTK PE=1 SV=2	0	High	11.066	7	5	5	5	857	97	8.16	12.15	0	1651	1793.2	1688.4	1436	1619.7	1735.3	1710.866667	1597	0.933445038	0.305477411
P22059	OSBP	Oxysterol-binding protein 1 OS=Homo sapiens OX=9606 GN=OSBP PE=1 SV=1	0	High	37.212	11	8	12	8	807	89.4	7.3	38.03	0	4035.2	3886.8	3589.1	4088.3	3147.3	3509.8	3837.033333	3581.8	0.933481596	0.448103559
O95292	VAPB	Vesicle-associated membrane protein-associated protein B/C OS=Homo sapiens OX=9606 GN=VAPB PE=1 SV=3	0	High	54.364	35	11	21	10	243	27.2	7.3	65.43	0	8580.7	8024.5	8937	8115	7479.7	8251.6	8514.066667	7948.766667	0.933603997	0.187945344
Q9HCE5	METTL14	N6-adenosine-methyltransferase non-catalytic subunit OS=Homo sapiens OX=9606 GN=METTL14 PE=1 SV=2	0	High	33.036	19	7	8	7	456	52.1	6.21	23.09	0	3716.1	2957.3	2698.8	3269.2	2826.3	2656.3	3124.066667	2917.266667	0.93380423	0.592228499
Q14807	KIF22	Kinesin-like protein KIF22 OS=Homo sapiens OX=9606 GN=KIF22 PE=1 SV=5	0	High	190.682	55	28	49	28	665	73.2	9.45	173.25	0	18391.6	18446.9	20846	15723.3	17648.7	20495.8	19228.16667	17955.93333	0.933834912	0.472352098
Q15149	PLEC	Plectin OS=Homo sapiens OX=9606 GN=PLEC PE=1 SV=3	0	High	426.444	22	101	134	96	4684	531.5	5.96	380.29	6	54449.4	72024	56521.4	61560.2	56171.4	53161.4	60998.26667	56964.33333	0.933868066	0.542367378
Q7L775	EPM2AIP1	EPM2A-interacting protein 1 OS=Homo sapiens OX=9606 GN=EPM2AIP1 PE=1 SV=1	0	High	9.174	4	2	2	2	607	70.3	6.11	7.7	0	573.8	602.7	489	520.9	545.4	489.1	555.1666667	518.4666667	0.933893726	0.386710429
Q13438	OS9	Protein OS-9 OS=Homo sapiens OX=9606 GN=OS9 PE=1 SV=1	0.003	High	3.636	1	1	1	1	667	75.5	4.87	3.09	0	144.7	143.6	129.5	157.7	107.5	125	139.2666667	130.0666667	0.933939684	0.584839851
P41162	ETV3	ETS translocation variant 3 OS=Homo sapiens OX=9606 GN=ETV3 PE=1 SV=2	0	High	7.913	3	1	2	1	512	57	8.57	7.85	0	625.4	656.4	711.4	507.5	609.6	744.6	664.4	620.5666667	0.934025687	0.58118017
O43402	EMC8	ER membrane protein complex subunit 8 OS=Homo sapiens OX=9606 GN=EMC8 PE=1 SV=1	0	High	15.775	21	5	5	5	210	23.8	6.4	15.47	0	4646.4	4557.4	4202.3	4402.4	4160	3960.9	4468.7	4174.433333	0.93414938	0.189312583
A0A8I5KV15	SETD2	Histone-lysine N-methyltransferase SETD2 (Fragment) OS=Homo sapiens OX=9606 GN=SETD2 PE=4 SV=1	0	High	158.669	19	45	58	45	2486	278.5	6.37	139.25	0	30615.2	29296.6	29293.1	26863.6	28650.1	27818	29734.96667	27777.23333	0.934160567	0.044730864
Q08722	CD47	Leukocyte surface antigen CD47 OS=Homo sapiens OX=9606 GN=CD47 PE=1 SV=1	0.001	High	6.273	6	2	3	2	323	35.2	7.21	5.14	0	1025.6	1098.6	964.2	1049	908.6	927.5	1029.466667	961.7	0.934173035	0.312491851
P61254	RPL26	60S ribosomal protein L26 OS=Homo sapiens OX=9606 GN=RPL26 PE=1 SV=1	0	High	47.117	52	11	20	11	145	17.2	10.55	39.47	0	13766.1	15302.8	15205.4	12882.9	14021.8	14455.3	14758.1	13786.66667	0.93417626	0.228080735
O60830	TIMM17B	Mitochondrial import inner membrane translocase subunit Tim17-B OS=Homo sapiens OX=9606 GN=TIMM17B PE=1 SV=1	0.047	Medium	1.008	4	1	1	1	172	18.3	9.03	2.35	0	393.4	425	421	363.4	406.8	387.7	413.1333333	385.9666667	0.934242375	0.165012057
Q96TA2	YME1L1	ATP-dependent zinc metalloprotease YME1L1 OS=Homo sapiens OX=9606 GN=YME1L1 PE=1 SV=2	0	High	58.655	24	16	17	16	773	86.4	8.76	54.31	0	9558.3	8896.3	8867.8	8588.6	7875.8	9061.5	9107.466667	8508.633333	0.934248089	0.219637085
P52294	KPNA1	Importin subunit alpha-5 OS=Homo sapiens OX=9606 GN=KPNA1 PE=1 SV=3	0	High	53.924	19	12	17	7	538	60.2	5.01	57.02	0	3519.9	3697.4	3740.1	3350.8	3346.5	3539.8	3652.466667	3412.366667	0.934263603	0.060809072
O95347	SMC2	Structural maintenance of chromosomes protein 2 OS=Homo sapiens OX=9606 GN=SMC2 PE=1 SV=2	0	High	285.277	42	58	92	58	1197	135.6	8.43	269.34	0	47099.6	46667.1	53210.2	40386.9	45033.5	51915.1	48992.3	45778.5	0.934401937	0.462510195
Q9BXS6	NUSAP1	Nucleolar and spindle-associated protein 1 OS=Homo sapiens OX=9606 GN=NUSAP1 PE=1 SV=1	0	High	10.049	8	3	3	3	441	49.4	9.91	7.97	0	1514.1	1387.4	1598.8	1267.9	1363.5	1573.8	1500.1	1401.733333	0.934426594	0.418842077
Q96C86	DCPS	m7GpppX diphosphatase OS=Homo sapiens OX=9606 GN=DCPS PE=1 SV=2	0	High	16.397	15	4	5	4	337	38.6	6.38	12.34	0	1515.4	1517.5	1369.8	1518.4	1298.2	1297.6	1467.566667	1371.4	0.934472029	0.337206444
Q96GD4	AURKB	Aurora kinase B OS=Homo sapiens OX=9606 GN=AURKB PE=1 SV=3	0.009	High	2.377	2	1	1	1	344	39.3	9.29	2.73	0	358.5	576.1	511.4	278.3	575	498	482	450.4333333	0.93450899	0.788077662
Q8N2K0	ABHD12	Lysophosphatidylserine lipase ABHD12 OS=Homo sapiens OX=9606 GN=ABHD12 PE=1 SV=2	0	High	16.864	14	4	4	4	398	45.1	8.65	14.28	0	2645.5	2462.2	2273.7	2692.1	2028.5	2177.5	2460.466667	2299.366667	0.934524616	0.51860939
O94906	PRPF6	Pre-mRNA-processing factor 6 OS=Homo sapiens OX=9606 GN=PRPF6 PE=1 SV=1	0	High	349.271	54	57	132	57	941	106.9	8.25	405.9	0	65192.1	73850.3	72502.4	57163.2	72701.6	67831.2	70514.93333	65898.66667	0.934534907	0.434400008
Q96SQ5	ZNF587	Zinc finger protein 587 OS=Homo sapiens OX=9606 GN=ZNF587 PE=1 SV=1	0.007	High	2.692	1	1	1	1	575	65.6	8.92	3.14	0	212.2	199.6	220.9	196.7	194.8	199.8	210.9	197.1	0.934566145	0.095553384
Q9NUQ3	TXLNG	Gamma-taxilin OS=Homo sapiens OX=9606 GN=TXLNG PE=1 SV=2	0	High	53.249	21	11	15	11	528	60.5	7.52	46.84	0	7485.5	7200.8	7561.8	6598.5	6439.2	7755.3	7416.033333	6931	0.934596662	0.321424514
A2AAZ6	TRIM39	E3 ubiquitin-protein ligase TRIM39 (Fragment) OS=Homo sapiens OX=9606 GN=TRIM39 PE=4 SV=8	0.001	High	4.27	5	1	1	1	260	30	6.14	3.26	0	326.2	354.5	300.3	269.5	330	317.4	327	305.6333333	0.934658512	0.426770777
Q15652	JMJD1C	Probable JmjC domain-containing histone demethylation protein 2C OS=Homo sapiens OX=9606 GN=JMJD1C PE=1 SV=2	0	High	43.463	6	16	16	15	2540	284.3	7.87	37.9	0	10018.8	9669.6	10091	8816	9242.2	9776.5	9926.466667	9278.233333	0.934696468	0.102167815
P82933	MRPS9	28S ribosomal protein S9, mitochondrial OS=Homo sapiens OX=9606 GN=MRPS9 PE=1 SV=2	0	High	21.533	19	6	6	6	396	45.8	9.51	19.53	0	2450.5	2810	2588.8	2210.8	2615.6	2510.6	2616.433333	2445.666667	0.934733034	0.346560015
O15541	RNF113A	E3 ubiquitin-protein ligase RNF113A OS=Homo sapiens OX=9606 GN=RNF113A PE=1 SV=1	0.017	Medium	1.82	2	1	1	1	343	38.8	5.69	0	0	380.7	366.9	354.6	391.7	326.5	312.1	367.4	343.4333333	0.93476683	0.402554397
O43314	PPIP5K2	Inositol hexakisphosphate and diphosphoinositol-pentakisphosphate kinase 2 OS=Homo sapiens OX=9606 GN=PPIP5K2 PE=1 SV=3	0	High	84.001	16	19	28	19	1243	140.3	8.22	86.96	0	14529.1	11842.1	12592	12778.3	10799.9	12844.5	12987.73333	12140.9	0.93479745	0.462943556
Q9P0W2	HMG20B	SWI/SNF-related matrix-associated actin-dependent regulator of chromatin subfamily E member 1-related OS=Homo sapiens OX=9606 GN=HMG20B PE=1 SV=1	0	High	29.705	24	7	10	7	317	35.8	9.35	22.66	0	4181.9	4172.4	4542.3	3665.6	4355	4035.2	4298.866667	4018.6	0.934804522	0.296156991
Q9UID6	ZNF639	Zinc finger protein 639 OS=Homo sapiens OX=9606 GN=ZNF639 PE=1 SV=1	0	High	13.516	7	3	4	3	485	56	5.57	11.8	0	1644.5	1496.9	1398.1	1403.4	1425.8	1414.5	1513.166667	1414.566667	0.934838639	0.242079802
A0A804HIJ2	STAMBP	STAM-binding protein OS=Homo sapiens OX=9606 GN=STAMBP PE=1 SV=1	0	High	19.217	15	6	7	6	421	47.7	6.29	13.4	0	3454.2	3806.2	3540.2	3276.3	3445.5	3375.3	3600.2	3365.7	0.93486473	0.115021093
Q96EZ8	MCRS1	Microspherule protein 1 OS=Homo sapiens OX=9606 GN=MCRS1 PE=1 SV=1	0	High	56.231	25	13	18	13	462	51.8	9.38	62.21	0	10214.6	9303.4	9543.7	8980.2	9179.2	9011	9687.233333	9056.8	0.934921219	0.087168666
Q9H9A6	LRRC40	Leucine-rich repeat-containing protein 40 OS=Homo sapiens OX=9606 GN=LRRC40 PE=1 SV=1	0	High	75.711	38	22	27	22	602	68.2	6.43	76.01	0	12529	11976.1	12899.2	10913.3	10917.1	13141.6	12468.1	11657.33333	0.934972717	0.362281243
Q96II8	LRCH3	DISP complex protein LRCH3 OS=Homo sapiens OX=9606 GN=LRCH3 PE=1 SV=2	0	High	37.39	12	8	12	8	777	86	6.71	30.86	0	2940.8	3362.9	3327	2986.7	3003.9	3015.2	3210.233333	3001.933333	0.935113751	0.19869239
Q16658	FSCN1	Fascin OS=Homo sapiens OX=9606 GN=FSCN1 PE=1 SV=3	0	High	243.199	60	31	89	31	493	54.5	7.24	314.38	0	30501	44494.8	29359.3	31954.3	36510.1	29122	34785.03333	32528.8	0.935137813	0.693340767
Q8N2I9	STK40	Serine/threonine-protein kinase 40 OS=Homo sapiens OX=9606 GN=STK40 PE=1 SV=2	0.027	Medium	1.408	3	1	1	1	435	49	7.93	0	0	218.3	294.8	219.6	211.7	249.5	224	244.2333333	228.4	0.935171284	0.597259551
A0A804HK65	HSD17B4	Peroxisomal multifunctional enzyme type 2 OS=Homo sapiens OX=9606 GN=HSD17B4 PE=1 SV=1	0	High	237.201	56	36	61	36	712	77.2	8.95	229.55	0	28190.2	28781.4	26904.8	26817.3	24560	27072.6	27958.8	26149.96667	0.935303613	0.136174705
A0A3B3IU33	AMDHD2	N-acetylglucosamine-6-phosphate deacetylase OS=Homo sapiens OX=9606 GN=AMDHD2 PE=1 SV=1	0.01	High	2.285	5	2	2	1	386	41.3	6.57	0	1	167.6	129.3	133.2	153.1	118.9	130.3	143.3666667	134.1	0.935363869	0.58869913
P45983	MAPK8	Mitogen-activated protein kinase 8 OS=Homo sapiens OX=9606 GN=MAPK8 PE=1 SV=2	0.001	High	4.796	4	2	2	1	427	48.3	6.89	4.67	0	374.5	419.6	394.2	434.6	336.4	340.5	396.1	370.5	0.935369856	0.500752447
Q96EK4	THAP11	THAP domain-containing protein 11 OS=Homo sapiens OX=9606 GN=THAP11 PE=1 SV=2	0	High	11.911	11	3	4	3	314	34.4	8.98	10.92	0	1855.9	1609.2	1685.8	1565	1532.4	1720.7	1716.966667	1606.033333	0.935389932	0.299848818
Q9UIG0	BAZ1B	Tyrosine-protein kinase BAZ1B OS=Homo sapiens OX=9606 GN=BAZ1B PE=1 SV=2	0	High	362.161	40	70	118	70	1483	170.8	8.48	349.05	0	60863.5	54131.3	56827	49660.2	57197.1	53880	57273.93333	53579.1	0.935488396	0.275791952
A8MXL6	SEC13	Protein SEC13 homolog OS=Homo sapiens OX=9606 GN=SEC13 PE=1 SV=1	0	High	36.605	28	6	11	6	284	31.6	5.82	42.72	0	4097.5	4466.2	4528.3	3799.6	4353.3	4094.6	4364	4082.5	0.935494959	0.249179591
Q86UK7	ZNF598	E3 ubiquitin-protein ligase ZNF598 OS=Homo sapiens OX=9606 GN=ZNF598 PE=1 SV=1	0	High	63.722	15	12	16	12	904	98.6	8.4	54.1	0	6725.4	6573.6	6608.9	5953	6011.6	6659.5	6635.966667	6208.033333	0.935513038	0.137542407
Q9Y520	PRRC2C	Protein PRRC2C OS=Homo sapiens OX=9606 GN=PRRC2C PE=1 SV=4	0	High	60.5	6	17	22	17	2896	316.7	9.13	51.59	0	12015.2	12818.9	11467.6	10814.5	11353.7	11793.9	12100.56667	11320.7	0.935551228	0.182363124
A0A7N4I394	PRPF40A	Pre-mRNA-processing factor 40 homolog A OS=Homo sapiens OX=9606 GN=PRPF40A PE=1 SV=1	0	High	271.096	35	45	104	1	994	112.3	7.96	320.94	0	609.7	566	649.2	520.6	676.8	509.9	608.3	569.1	0.935558113	0.543087352
Q9H9A7	RMI1	RecQ-mediated genome instability protein 1 OS=Homo sapiens OX=9606 GN=RMI1 PE=1 SV=3	0	High	19.595	11	5	7	5	625	70.1	4.96	21.74	0	2408.2	2528.9	2432.5	1956.1	2505	2433.8	2456.533333	2298.3	0.935586735	0.42000318
Q15398	DLGAP5	Disks large-associated protein 5 OS=Homo sapiens OX=9606 GN=DLGAP5 PE=1 SV=2	0	High	228.072	53	44	70	44	846	95.1	9	207.91	0	30683.1	38405.3	45125.9	27476.5	37999.5	41384.3	38071.43333	35620.1	0.935612266	0.699653335
A0A1W2PPZ5	TCEA1	Transcription elongation factor OS=Homo sapiens OX=9606 GN=TCEA1 PE=1 SV=1	0	High	146.169	73	27	44	27	301	33.9	8.38	123.46	0	24316.8	19984.1	24772.1	21647.4	24430.5	18548.2	23024.33333	21542.03333	0.935620286	0.55163577
M0R0F0	RPS5	40S ribosomal protein S5 (Fragment) OS=Homo sapiens OX=9606 GN=RPS5 PE=1 SV=1	0	High	54.361	35	9	21	9	200	22.4	9.55	66.2	0	8503	10210.2	9021.9	7991.5	9145.3	8814.6	9245.033333	8650.466667	0.935687991	0.38541789
A0A3B3IUC4	GLA	Alpha-galactosidase OS=Homo sapiens OX=9606 GN=GLA PE=1 SV=1	0.012	Medium	2.148	2	1	1	1	470	53.2	5.86	2.57	0	106.4	116.3	104.7	105.9	102.2	98.3	109.1333333	102.1333333	0.935858277	0.173323087
Q9BZE9	ASPSCR1	Tether containing UBX domain for GLUT4 OS=Homo sapiens OX=9606 GN=ASPSCR1 PE=1 SV=1	0	High	17.407	11	4	4	4	553	60.1	6.64	13.15	0	2184	1831.2	1717.4	1997.6	1596	1771.5	1910.866667	1788.366667	0.935892963	0.538464483
Q969V5	MUL1	Mitochondrial ubiquitin ligase activator of NFKB 1 OS=Homo sapiens OX=9606 GN=MUL1 PE=1 SV=1	0.004	High	3.572	5	2	2	2	352	39.8	8.13	2.38	0	1434.1	1169.4	1185.9	1184.5	1217.6	1144.6	1263.133333	1182.233333	0.935952921	0.410816058
A8MQ02	AFDN	Afadin OS=Homo sapiens OX=9606 GN=AFDN PE=1 SV=2	0	High	110.369	17	28	35	28	1781	201.7	6.51	98.21	0	17035.3	17045.7	15870.9	17150.3	15480.2	14123.1	16650.63333	15584.53333	0.935972405	0.328288368
Q9ULD4	BRPF3	Bromodomain and PHD finger-containing protein 3 OS=Homo sapiens OX=9606 GN=BRPF3 PE=1 SV=2	0	High	30.244	7	8	9	6	1205	135.7	6.58	21.18	1	3031.1	3034.6	3049.6	2692.2	2834.9	3005.6	3038.433333	2844.233333	0.936085483	0.099142731
O60234	GMFG	Glia maturation factor gamma OS=Homo sapiens OX=9606 GN=GMFG PE=1 SV=1	0	High	10.564	15	2	3	1	142	16.8	5.26	9.69	0	638.4	752.9	449.1	618.5	677.7	426.6	613.4666667	574.2666667	0.936100848	0.75357436
A0A8I5KUS8	FOXRED1	FAD-dependent oxidoreductase domain-containing protein 1 OS=Homo sapiens OX=9606 GN=FOXRED1 PE=4 SV=1	0	High	10.484	8	4	4	4	420	46.6	8.02	7.55	0	2368.2	2164	2004.8	2191.6	1990.8	1937.1	2179	2039.833333	0.936132783	0.346697692
Q8NF50	DOCK8	Dedicator of cytokinesis protein 8 OS=Homo sapiens OX=9606 GN=DOCK8 PE=1 SV=3	0	High	53.633	10	18	18	17	2099	238.4	6.87	44.18	1	7417.2	7933.7	7006.8	7461.8	6640.1	6828.6	7452.566667	6976.833333	0.936165169	0.263072315
Q9H8H2	DDX31	Probable ATP-dependent RNA helicase DDX31 OS=Homo sapiens OX=9606 GN=DDX31 PE=1 SV=2	0	High	58.738	15	13	19	13	851	94	9.99	46.78	0	8460.3	8180.5	7949.5	7063.9	8090.3	7866.4	8196.766667	7673.533333	0.936165887	0.203764469
Q8NHY2	COP1	E3 ubiquitin-protein ligase COP1 OS=Homo sapiens OX=9606 GN=COP1 PE=1 SV=1	0.001	High	7.106	3	2	2	2	731	80.4	6.84	6.21	0	620.3	538	627	502.9	519.3	649.3	595.1	557.1666667	0.936257212	0.524283836
Q8WVD3	RNF138	E3 ubiquitin-protein ligase RNF138 OS=Homo sapiens OX=9606 GN=RNF138 PE=1 SV=1	0.001	High	4.817	8	2	2	2	245	28.2	6.93	5.27	0	612.2	802.6	904.7	573.8	723.4	874.5	773.1666667	723.9	0.936279371	0.706974544
Q8IVW6	ARID3B	AT-rich interactive domain-containing protein 3B OS=Homo sapiens OX=9606 GN=ARID3B PE=1 SV=2	0	High	91.77	35	18	35	17	561	60.6	7.52	108.64	0	16175.4	14745.5	15902	14291.3	14007.6	15541	15607.63333	14613.3	0.936291857	0.197110818
Q6ZW49	PAXIP1	PAX-interacting protein 1 OS=Homo sapiens OX=9606 GN=PAXIP1 PE=1 SV=2	0	High	61.365	19	15	19	15	1069	121.3	6.7	66.12	0	7311.5	7832.9	7939.3	7051.7	7145.3	7417.2	7694.566667	7204.733333	0.936340361	0.092813866
O95551	TDP2	Tyrosyl-DNA phosphodiesterase 2 OS=Homo sapiens OX=9606 GN=TDP2 PE=1 SV=1	0	High	26.367	25	7	7	7	362	40.9	5.1	22.1	0	2976.6	2702.5	2345	2796.5	2462.9	2254	2674.7	2504.466667	0.936354233	0.519994678
Q2KHR3	QSER1	Glutamine and serine-rich protein 1 OS=Homo sapiens OX=9606 GN=QSER1 PE=1 SV=3	0	High	87.57	13	21	26	19	1735	189.9	7.08	75.58	2	14016.4	13671.1	13523	11728.3	13268.6	13592	13736.83333	12862.96667	0.936385145	0.214742284
P29353	SHC1	SHC-transforming protein 1 OS=Homo sapiens OX=9606 GN=SHC1 PE=1 SV=4	0	High	22.891	14	6	6	6	583	62.8	6.44	20.63	0	2554.9	2526.8	2519.1	2332.4	2281.9	2503.2	2533.6	2372.5	0.936414588	0.076412054
O94855	SEC24D	Protein transport protein Sec24D OS=Homo sapiens OX=9606 GN=SEC24D PE=1 SV=2	0.001	High	5.529	2	2	2	1	1032	112.9	7.25	3.73	0	611.9	631.4	599.1	581	531.7	612.6	614.1333333	575.1	0.936441598	0.19836169
Q8N1G0	ZNF687	Zinc finger protein 687 OS=Homo sapiens OX=9606 GN=ZNF687 PE=1 SV=1	0	High	118.33	23	23	38	23	1237	129.4	8.19	131.61	0	14780	13725.2	13868.6	13101.2	14322.9	12259.3	14124.6	13227.8	0.936507937	0.260073054
Q9C086	INO80B	INO80 complex subunit B OS=Homo sapiens OX=9606 GN=INO80B PE=1 SV=2	0	High	28.77	21	6	9	6	356	38.6	9.61	24.2	0	4156.1	3635.5	3690.3	3574.5	3597.2	3583.6	3827.3	3585.1	0.936717791	0.21670892
A0A0A0MT01	GSN	Gelsolin OS=Homo sapiens OX=9606 GN=GSN PE=1 SV=1	0	High	23.638	12	7	7	7	767	84.7	5.83	23.42	0	3450.9	4282	3170.1	4108.5	3166.7	2938.8	3634.333333	3404.666667	0.936806384	0.663369227
B5MCN7	NCOA1	Nuclear receptor coactivator 1 OS=Homo sapiens OX=9606 GN=NCOA1 PE=1 SV=1	0	High	11.622	2	2	3	2	1248	135.5	6.7	9.47	0	900.9	910.3	899.8	902.8	742.6	894.3	903.6666667	846.5666667	0.936812984	0.335038998
Q9H0W5	CCDC8	Coiled-coil domain-containing protein 8 OS=Homo sapiens OX=9606 GN=CCDC8 PE=1 SV=2	0	High	24.987	16	4	5	4	538	59.3	8.63	20.82	0	518.4	661.4	631.3	534.4	543.1	619.2	603.7	565.5666667	0.936833968	0.497663056
Q8N680	ZBTB2	Zinc finger and BTB domain-containing protein 2 OS=Homo sapiens OX=9606 GN=ZBTB2 PE=1 SV=1	0	High	34.085	14	4	6	4	514	57.3	6.1	28.69	0	2046.5	2021.2	1906	1846.4	1880.8	1869.4	1991.233333	1865.533333	0.936873295	0.047310808
A0A6Q8PHK0	TRIP12	E3 ubiquitin-protein ligase TRIP12 OS=Homo sapiens OX=9606 GN=TRIP12 PE=1 SV=1	0	High	206.443	25	41	61	41	2067	228.3	8.6	197.22	0	23874.2	24381.6	25084.9	21045.5	24176.8	23489.1	24446.9	22903.8	0.936879523	0.202314384
Q9H6S0	YTHDC2	3'-5' RNA helicase YTHDC2 OS=Homo sapiens OX=9606 GN=YTHDC2 PE=1 SV=2	0	High	17.667	5	5	6	5	1430	160.1	8.4	14.22	0	1360.5	1596.7	1504.4	1238.2	1328.3	1613.7	1487.2	1393.4	0.936928456	0.517796316
Q9Y696	CLIC4	Chloride intracellular channel protein 4 OS=Homo sapiens OX=9606 GN=CLIC4 PE=1 SV=4	0	High	10.107	21	4	4	3	253	28.8	5.59	11.57	0	1015.6	950.1	884.4	957.1	793.5	919.9	950.0333333	890.1666667	0.936984667	0.391252488
Q8WUQ7	CACTIN	Cactin OS=Homo sapiens OX=9606 GN=CACTIN PE=1 SV=3	0	High	32.76	12	6	7	6	758	88.6	9.14	30.19	0	2626.4	2328.5	2180.3	2143	2371.5	2171.1	2378.4	2228.533333	0.936988452	0.373153414
Q9BYG5	PARD6B	Partitioning defective 6 homolog beta OS=Homo sapiens OX=9606 GN=PARD6B PE=1 SV=1	0.001	High	4.534	4	2	2	2	372	41.2	5.58	4.68	0	733.1	712.1	657.9	706.7	567.1	696.8	701.0333333	656.8666667	0.936997765	0.429022685
Q7Z460	CLASP1	CLIP-associating protein 1 OS=Homo sapiens OX=9606 GN=CLASP1 PE=1 SV=1	0	High	72.694	12	18	22	16	1538	169.3	9.03	67.13	0	7486.1	7387.9	8784.1	7111.8	6709.9	8346.8	7886.033333	7389.5	0.937036364	0.498024648
Q9P2N6	KANSL3	KAT8 regulatory NSL complex subunit 3 OS=Homo sapiens OX=9606 GN=KANSL3 PE=1 SV=2	0	High	73.984	22	18	21	18	904	95.9	9.39	65.13	0	10791.4	9381.3	9857.8	9598.2	9064.3	9479	10010.16667	9380.5	0.937097284	0.229657438
Q9H4L5	OSBPL3	Oxysterol-binding protein-related protein 3 OS=Homo sapiens OX=9606 GN=OSBPL3 PE=1 SV=1	0	High	12.418	5	3	3	3	887	101.2	6.87	10.09	0	1198.4	1348.9	1195.3	1230.3	1122.2	1154.8	1247.533333	1169.1	0.937129268	0.260909855
P38935	IGHMBP2	DNA-binding protein SMUBP-2 OS=Homo sapiens OX=9606 GN=IGHMBP2 PE=1 SV=3	0	High	9.353	3	4	4	4	993	109.1	8.97	9.88	0	1996.8	1869.1	1819.5	1757.8	1730.8	1839.4	1895.133333	1776	0.937137229	0.127441398
A0AVT1	UBA6	Ubiquitin-like modifier-activating enzyme 6 OS=Homo sapiens OX=9606 GN=UBA6 PE=1 SV=1	0	High	87.486	20	19	26	19	1052	117.9	6.14	83.46	0	14013.6	13944.8	12983.3	13229.3	11638.4	13501.1	13647.23333	12789.6	0.937156982	0.269345048
A0A1B0GW05	DPY19L1	Probable C-mannosyltransferase DPY19L1 OS=Homo sapiens OX=9606 GN=DPY19L1 PE=1 SV=1	0.001	High	5.36	2	1	1	1	748	84.5	9.25	3.86	0	513.9	545	544.6	463.5	483.9	555.4	534.5	500.9333333	0.937199875	0.321657726
O14802	POLR3A	DNA-directed RNA polymerase III subunit RPC1 OS=Homo sapiens OX=9606 GN=POLR3A PE=1 SV=2	0	High	29.655	6	9	11	8	1390	155.5	8.48	24.86	0	4309	4423.1	4146.5	3826.5	4027.7	4215.7	4292.866667	4023.3	0.937205907	0.122658165
Q32P44	EML3	Echinoderm microtubule-associated protein-like 3 OS=Homo sapiens OX=9606 GN=EML3 PE=1 SV=1	0	High	36.07	11	10	11	10	896	95.1	7.12	29.38	0	6269.9	4307.2	5300.1	5717.4	4195.3	4968.3	5292.4	4960.333333	0.937255939	0.667352066
Q96RS0	TGS1	Trimethylguanosine synthase OS=Homo sapiens OX=9606 GN=TGS1 PE=1 SV=3	0	High	13.741	4	5	5	5	853	96.6	4.94	10.26	0	1366.3	1434.1	1301.7	1255.2	1309	1280.6	1367.366667	1281.6	0.937276029	0.106192468
Q96G03	PGM2	Phosphopentomutase OS=Homo sapiens OX=9606 GN=PGM2 PE=1 SV=4	0	High	12.406	7	5	5	5	612	68.2	6.73	10.76	0	2533.1	2714	2471	2359.4	2254.6	2621	2572.7	2411.666667	0.937406875	0.286606736
O96028	NSD2	Histone-lysine N-methyltransferase NSD2 OS=Homo sapiens OX=9606 GN=NSD2 PE=1 SV=1	0	High	92.002	18	21	26	21	1365	152.2	8.69	83.03	0	13395.5	14820.9	15127.8	11605.3	14708	14319	14448.06667	13544.1	0.937433382	0.461983553
A0A7I2V5H3	PRKRA	Interferon-inducible double-stranded RNA-dependent protein kinase activator A OS=Homo sapiens OX=9606 GN=PRKRA PE=1 SV=1	0	High	7.581	14	3	3	3	191	21.5	8.09	7.23	0	920	1030.7	905.6	969	796.4	912.3	952.1	892.5666667	0.937471554	0.407289418
Q16512	PKN1	Serine/threonine-protein kinase N1 OS=Homo sapiens OX=9606 GN=PKN1 PE=1 SV=2	0	High	26.082	9	9	10	7	942	103.9	6.37	26.72	2	5505.6	5745.6	5286.9	4868.3	5354.6	5281.3	5512.7	5168.066667	0.93748375	0.161802711
P62273	RPS29	40S ribosomal protein S29 OS=Homo sapiens OX=9606 GN=RPS29 PE=1 SV=2	0.006	High	2.976	14	1	2	1	56	6.7	10.13	1.93	0	537.2	672.4	790.5	486.9	773.4	614.9	666.7	625.0666667	0.937553122	0.725590709
O75886	STAM2	Signal transducing adapter molecule 2 OS=Homo sapiens OX=9606 GN=STAM2 PE=1 SV=1	0	High	7.817	5	2	2	2	525	58.1	5.07	6.53	0	361.5	400.8	389.3	350.5	366.4	362.8	383.8666667	359.9	0.937565127	0.130367902
Q9NTJ3	SMC4	Structural maintenance of chromosomes protein 4 OS=Homo sapiens OX=9606 GN=SMC4 PE=1 SV=2	0	High	318.661	44	58	101	58	1288	147.1	6.79	317.59	0	50178.3	52037	57982.6	43961.8	49359.8	56882.3	53399.3	50067.96667	0.937614663	0.49338403
P47897	QARS1	Glutamine--tRNA ligase OS=Homo sapiens OX=9606 GN=QARS1 PE=1 SV=1	0	High	53.295	19	13	16	1	775	87.7	7.15	48.42	12	5176.5	6045.3	5334.5	4799.3	5015.4	5708.8	5518.766667	5174.5	0.937618912	0.419484935
P40938	RFC3	Replication factor C subunit 3 OS=Homo sapiens OX=9606 GN=RFC3 PE=1 SV=2	0	High	82.902	41	16	28	16	356	40.5	8.34	83.78	0	11159.2	12131.7	12343.3	9367.2	11730.3	12316	11878.06667	11137.83333	0.937680655	0.48886139
Q9UKV8	AGO2	Protein argonaute-2 OS=Homo sapiens OX=9606 GN=AGO2 PE=1 SV=3	0	High	21.266	9	6	7	4	859	97.1	9.19	14.25	2	2368.6	2535.1	2218.2	2235.6	2130.6	2311.9	2373.966667	2226.033333	0.937685168	0.233624436
Q15554	TERF2	Telomeric repeat-binding factor 2 OS=Homo sapiens OX=9606 GN=TERF2 PE=1 SV=3	0	High	176.123	44	24	55	24	542	59.6	9.35	188.32	0	26855.6	17255.9	17417.2	23831.4	17261.9	16606.3	20509.56667	19233.2	0.937767253	0.761234382
C9J3L8	SSR1	Translocon-associated protein subunit alpha OS=Homo sapiens OX=9606 GN=SSR1 PE=1 SV=1	0	High	20.171	13	3	7	3	265	29.6	4.3	22.04	0	3367	2781	2609.9	3102.8	2495.7	2614.7	2919.3	2737.733333	0.937804725	0.571577628
Q9UBP0	SPAST	Spastin OS=Homo sapiens OX=9606 GN=SPAST PE=1 SV=1	0	High	62.244	28	16	21	15	616	67.2	9.64	55.84	1	8683.2	7956.7	7662	8430.9	6909.2	7450.7	8100.633333	7596.933333	0.937819677	0.402852544
P10746	UROS	Uroporphyrinogen-III synthase OS=Homo sapiens OX=9606 GN=UROS PE=1 SV=1	0	High	39.62	43	9	10	9	265	28.6	5.48	33.05	0	4862	5144.4	5558.5	4875.2	4206.7	5516.2	5188.3	4866.033333	0.937885884	0.494075142
Q8N697	SLC15A4	Solute carrier family 15 member 4 OS=Homo sapiens OX=9606 GN=SLC15A4 PE=1 SV=1	0.019	Medium	1.792	1	1	1	1	577	62	9	2.09	0	1150	1000.5	942.1	1029	926.5	945.2	1030.866667	966.9	0.937948652	0.409252417
Q9H081	MIS12	Protein MIS12 homolog OS=Homo sapiens OX=9606 GN=MIS12 PE=1 SV=1	0	High	18.213	21	4	5	4	205	24.1	5.69	14.6	0	2339.8	1903	1933.9	1990.1	1835.1	1968.4	2058.9	1931.2	0.937976589	0.439282234
Q8NAV1	PRPF38A	Pre-mRNA-splicing factor 38A OS=Homo sapiens OX=9606 GN=PRPF38A PE=1 SV=1	0	High	26.407	15	6	11	6	312	37.5	9.96	29.52	0	4378.2	4171	3998.4	3896.2	3992.3	3881	4182.533333	3923.166667	0.937988141	0.087480141
P23786	CPT2	Carnitine O-palmitoyltransferase 2, mitochondrial OS=Homo sapiens OX=9606 GN=CPT2 PE=1 SV=2	0	High	10.306	5	4	4	4	658	73.7	8.18	8.12	0	1010.3	850.5	726.3	964.4	688.7	773.8	862.3666667	808.9666667	0.938077384	0.668547789
Q68DE3	USF3	Basic helix-loop-helix domain-containing protein USF3 OS=Homo sapiens OX=9606 GN=USF3 PE=1 SV=4	0.038	Medium	1.151	1	1	1	1	2245	241.5	7.61	0	0	328.2	322.5	272.9	282.9	299.4	284.2	307.8666667	288.8333333	0.9381767	0.358022475
P45985	MAP2K4	Dual specificity mitogen-activated protein kinase kinase 4 OS=Homo sapiens OX=9606 GN=MAP2K4 PE=1 SV=1	0.001	High	6.351	7	2	2	2	399	44.3	8.07	6.59	0	648.7	631.2	721.9	619.1	615.4	643.6	667.2666667	626.0333333	0.938205615	0.230180398
Q5VYV7	SLX4IP	Protein SLX4IP OS=Homo sapiens OX=9606 GN=SLX4IP PE=1 SV=1	0	High	7.907	7	2	2	2	408	45.5	9.42	6.63	0	507	491.7	491.5	467.3	480.5	450.4	496.7333333	466.0666667	0.93826332	0.038668403
Q9UFW8	CGGBP1	CGG triplet repeat-binding protein 1 OS=Homo sapiens OX=9606 GN=CGGBP1 PE=1 SV=2	0	High	22.389	31	5	7	5	167	18.8	8.95	20.59	0	4863.4	3364.9	3551.8	4324.1	3382.7	3346.2	3926.7	3684.333333	0.938277264	0.692476372
Q86VM9	ZC3H18	Zinc finger CCCH domain-containing protein 18 OS=Homo sapiens OX=9606 GN=ZC3H18 PE=1 SV=2	0	High	24.597	9	7	8	7	953	106.3	8.32	21.18	0	5370	5285.3	4349.1	4940.8	4869.3	4268.5	5001.466667	4692.866667	0.938298099	0.473517831
Q9H6Q4	CIAO3	Cytosolic iron-sulfur assembly component 3 OS=Homo sapiens OX=9606 GN=CIAO3 PE=1 SV=1	0	High	9.347	8	4	4	2	476	53	7.23	6.37	0	559.8	474	485.8	531.6	473.9	420.4	506.5333333	475.3	0.938339037	0.497003714
P17028	ZNF24	Zinc finger protein 24 OS=Homo sapiens OX=9606 GN=ZNF24 PE=1 SV=4	0	High	14.831	14	5	5	4	368	42.1	6.21	11.13	1	2214.2	2577.1	2224.9	1942.2	2408.2	2233.2	2338.733333	2194.533333	0.938342693	0.469760537
H9ZYI9	GABPB1	GA binding protein transcription factor beta subunit 1 transcript variant gamma-2 OS=Homo sapiens OX=9606 GN=GABPB1 PE=1 SV=1	0	High	20.357	15	5	9	2	347	36.8	4.87	19.07	0	1134.4	1029.3	1114.5	1011.8	967.6	1097.1	1092.733333	1025.5	0.938472332	0.248598799
Q6P1J9	CDC73	Parafibromin OS=Homo sapiens OX=9606 GN=CDC73 PE=1 SV=1	0	High	128.26	44	28	40	28	531	60.5	9.61	117.64	0	22846.4	24456.9	20510.9	20284.3	23485.5	19872.6	22604.73333	21214.13333	0.938481911	0.438397976
Q9Y330	ZBTB12	Zinc finger and BTB domain-containing protein 12 OS=Homo sapiens OX=9606 GN=ZBTB12 PE=1 SV=1	0.001	High	4.61	3	1	1	1	459	49.1	7.5	3.41	0	664.8	602.1	589.5	545.3	641.1	555.8	618.8	580.7333333	0.938483086	0.375873947
Q9BR76	CORO1B	Coronin-1B OS=Homo sapiens OX=9606 GN=CORO1B PE=1 SV=1	0	High	117.28	42	23	62	20	489	54.2	5.88	144.05	1	26105.7	31762.4	21683.7	26911	29359	18388.8	26517.26667	24886.26667	0.938492907	0.730986952
Q14152	EIF3A	Eukaryotic translation initiation factor 3 subunit A OS=Homo sapiens OX=9606 GN=EIF3A PE=1 SV=1	0	High	332.467	44	72	147	72	1382	166.5	6.79	329.55	0	47645.7	59604.5	55129.5	46037	49345.5	57010.4	54126.56667	50797.63333	0.938497238	0.523497766
P05546	SERPIND1	Heparin cofactor 2 OS=Homo sapiens OX=9606 GN=SERPIND1 PE=1 SV=3	0.004	High	3.268	2	1	2	1	499	57	6.9	5	0	884.6	808.9	791.2	812.5	655	864.4	828.2333333	777.3	0.938503642	0.50235625
Q9H5V8	CDCP1	CUB domain-containing protein 1 OS=Homo sapiens OX=9606 GN=CDCP1 PE=1 SV=3	0.009	High	2.378	1	1	1	1	836	92.9	7.96	1.62	0	535.7	582.3	564.4	565.6	536.3	477.1	560.8	526.3333333	0.938540181	0.305476767
E9PI90	TMEM126A	Transmembrane protein 126A OS=Homo sapiens OX=9606 GN=TMEM126A PE=1 SV=1	0	High	7.189	25	2	2	2	95	10.6	9.35	5.67	0	1463.6	1488.3	1371.8	1292.5	1368.9	1396.7	1441.233333	1352.7	0.938571131	0.133857053
Q9UL03	INTS6	Integrator complex subunit 6 OS=Homo sapiens OX=9606 GN=INTS6 PE=1 SV=1	0	High	29.308	11	10	13	6	887	100.3	8.62	33.45	4	5176.4	4936.7	5059	4317.8	5142.4	4780	5057.366667	4746.733333	0.938578048	0.279351565
Q9BQG2	NUDT12	NAD-capped RNA hydrolase NUDT12 OS=Homo sapiens OX=9606 GN=NUDT12 PE=1 SV=1	0.001	High	4.835	3	1	1	1	462	52	6.83	4.03	0	230.4	260.6	245.7	239.8	200.3	251.4	245.5666667	230.5	0.93864531	0.443903628
Q13351	KLF1	Krueppel-like factor 1 OS=Homo sapiens OX=9606 GN=KLF1 PE=1 SV=1	0.005	High	3.089	4	1	1	1	362	38.2	7.14	3.04	0	171.9	212.4	204.1	152.7	185.8	213.8	196.1333333	184.1	0.938647179	0.606346506
Q9BYC8	MRPL32	39S ribosomal protein L32, mitochondrial OS=Homo sapiens OX=9606 GN=MRPL32 PE=1 SV=1	0.043	Medium	1.069	3	1	1	1	188	21.4	9.73	0	0	195.8	174.8	208.1	191.6	197.9	153.7	192.9	181.0666667	0.938655607	0.522004067
O60825	PFKFB2	6-phosphofructo-2-kinase/fructose-2,6-bisphosphatase 2 OS=Homo sapiens OX=9606 GN=PFKFB2 PE=1 SV=2	0	High	13.105	11	4	4	3	505	58.4	8.38	8.92	1	1687.2	1832.9	1785.6	1570.3	1589.1	1821.1	1768.566667	1660.166667	0.938707428	0.301056752
O14497	ARID1A	AT-rich interactive domain-containing protein 1A OS=Homo sapiens OX=9606 GN=ARID1A PE=1 SV=3	0	High	542.283	37	69	168	66	2285	241.9	6.7	617.63	3	73411.2	65608.6	67414.8	64744.9	67572.3	61477.5	68811.53333	64598.23333	0.938770439	0.225523759
P17676	CEBPB	CCAAT/enhancer-binding protein beta OS=Homo sapiens OX=9606 GN=CEBPB PE=1 SV=2	0	High	21.134	20	5	8	5	345	36.1	8.31	18.71	0	6154	3441	3279.4	5509.4	3791.4	2786.1	4291.466667	4028.966667	0.938832101	0.840854195
P28289	TMOD1	Tropomodulin-1 OS=Homo sapiens OX=9606 GN=TMOD1 PE=1 SV=1	0	High	28.636	23	6	8	5	359	40.5	5.1	23.41	0	1596.2	2513.8	2662.2	1750.6	2089.4	2518.9	2257.4	2119.633333	0.938971088	0.748290596
A0A0A6YYL4	CORO7-PAM16	Coronin OS=Homo sapiens OX=9606 GN=CORO7-PAM16 PE=1 SV=1	0	High	85.628	20	18	24	18	1048	114.1	6.33	76.69	0	9475.9	8774.7	7545.2	9319.8	7429.8	7472.2	8598.6	8073.933333	0.938982315	0.566349885
Q9NRG0	CHRAC1	Chromatin accessibility complex protein 1 OS=Homo sapiens OX=9606 GN=CHRAC1 PE=1 SV=1	0	High	31.884	41	5	9	5	131	14.7	5.1	32.48	0	4100.9	4255.9	4565.6	3704.6	4565.7	3863.7	4307.466667	4044.666667	0.938989661	0.427253754
Q9NZM5	NOP53	Ribosome biogenesis protein NOP53 OS=Homo sapiens OX=9606 GN=NOP53 PE=1 SV=2	0	High	30.165	20	9	11	9	478	54.4	10.32	24.6	0	5712.9	5423.3	5645.1	4839.7	5742.9	5175.8	5593.766667	5252.8	0.939045247	0.286807149
H0YK26	PPP2R5C	Serine/threonine-protein phosphatase 2A 56 kDa regulatory subunit gamma isoform (Fragment) OS=Homo sapiens OX=9606 GN=PPP2R5C PE=1 SV=1	0	High	24.971	29	4	7	4	146	15.7	8.85	23.56	0	3152.6	3430.6	3455	2916.5	3242.5	3267.7	3346.066667	3142.233333	0.939082704	0.243102425
A0A0A0MT16	ABCA13	ATP-binding cassette sub-family A member 13 OS=Homo sapiens OX=9606 GN=ABCA13 PE=1 SV=1	0.056	Low	0.926	0	1	1	1	5058	575.8	6.43	0	0	526.4	544.4	492	489.9	471.2	506.6	520.9333333	489.2333333	0.939147684	0.161097734
E5RIH5	TTI2	TELO2-interacting protein 2 OS=Homo sapiens OX=9606 GN=TTI2 PE=1 SV=1	0.001	High	5.97	5	3	3	3	477	53.3	7.12	3.85	0	1343.2	1477.7	1290.1	1277.4	1245.8	1337.9	1370.333333	1287.033333	0.939211871	0.250402476
Q92504	SLC39A7	Zinc transporter SLC39A7 OS=Homo sapiens OX=9606 GN=SLC39A7 PE=1 SV=2	0	High	10.954	6	2	3	2	469	50.1	6.87	5.95	0	2153	1983.8	1712.1	1847.8	1751.2	1894.6	1949.633333	1831.2	0.939253535	0.430430313
O15156	ZBTB7B	Zinc finger and BTB domain-containing protein 7B OS=Homo sapiens OX=9606 GN=ZBTB7B PE=1 SV=2	0	High	66.515	22	12	19	12	539	58	5.86	52.47	0	9914.8	8884.7	8990.1	8531.1	8816.6	8755.4	9263.2	8701.033333	0.939311829	0.172128902
P00519	ABL1	Tyrosine-protein kinase ABL1 OS=Homo sapiens OX=9606 GN=ABL1 PE=1 SV=4	0	High	66.303	19	18	22	17	1130	122.8	8.66	63.4	1	8679.5	7906.2	8385.7	7614.4	7804.9	8038.5	8323.8	7819.266667	0.939386658	0.120663698
Q8NHG8	ZNRF2	E3 ubiquitin-protein ligase ZNRF2 OS=Homo sapiens OX=9606 GN=ZNRF2 PE=1 SV=1	0.005	High	3.012	5	1	1	1	242	24.1	7.09	3.08	0	264.9	307.9	295.5	255.4	299.1	261.2	289.4333333	271.9	0.939421859	0.402357079
Q8TBB5	KLHDC4	Kelch domain-containing protein 4 OS=Homo sapiens OX=9606 GN=KLHDC4 PE=1 SV=1	0	High	7.627	4	2	2	2	520	57.9	5.72	6.83	0	1141.1	1062.8	1086.8	1055	941.1	1095.4	1096.9	1030.5	0.939465767	0.268183486
Q99943	AGPAT1	1-acyl-sn-glycerol-3-phosphate acyltransferase alpha OS=Homo sapiens OX=9606 GN=AGPAT1 PE=1 SV=2	0.012	Medium	2.125	3	1	1	1	283	31.7	9.38	2.63	0	431	388.8	350.2	391.2	317.5	390.5	390	366.4	0.939487179	0.523466643
Q03701	CEBPZ	CCAAT/enhancer-binding protein zeta OS=Homo sapiens OX=9606 GN=CEBPZ PE=1 SV=3	0	High	149.503	30	29	46	29	1054	120.9	5.94	139.3	0	22296.6	21946	22248.2	18183.1	21251.3	23033	22163.6	20822.46667	0.939489373	0.398596528
F6T1Q0	PDE12	2',5'-phosphodiesterase 12 OS=Homo sapiens OX=9606 GN=PDE12 PE=1 SV=1	0	High	21.403	11	5	6	5	472	52.1	7.84	16.18	0	2644.5	2258.7	2023	2508.1	1994.4	2004.7	2308.733333	2169.066667	0.939505068	0.603544537
Q8TB61	SLC35B2	Adenosine 3'-phospho 5'-phosphosulfate transporter 1 OS=Homo sapiens OX=9606 GN=SLC35B2 PE=1 SV=1	0.009	High	2.348	3	1	1	1	432	47.5	9.16	2.73	0	363.9	350.4	340.4	320.9	303.8	366.2	351.5666667	330.3	0.939508865	0.343749827
Q96IQ9	ZNF414	Zinc finger protein 414 OS=Homo sapiens OX=9606 GN=ZNF414 PE=1 SV=2	0.001	High	4.96	4	1	1	1	312	32.8	7.81	4.3	0	309	367.3	390.9	256.7	348.7	397.5	355.7333333	334.3	0.939748876	0.677828033
Q96KC8	DNAJC1	DnaJ homolog subfamily C member 1 OS=Homo sapiens OX=9606 GN=DNAJC1 PE=1 SV=1	0	High	21.403	10	6	9	6	554	63.8	8.63	19.65	0	5053.2	4846.7	4503.4	4600.3	4292.3	4643.9	4801.1	4512.166667	0.939819347	0.212195051
A0A6Q8PFI7	NEDD4L	E3 ubiquitin-protein ligase OS=Homo sapiens OX=9606 GN=NEDD4L PE=1 SV=1	0	High	10.779	5	5	6	3	948	109.4	6.02	17.43	1	1262.2	1422.2	1194.7	1457.2	1066.9	1121.6	1293.033333	1215.233333	0.939831404	0.606574489
Q9Y6J0	CABIN1	Calcineurin-binding protein cabin-1 OS=Homo sapiens OX=9606 GN=CABIN1 PE=1 SV=1	0	High	193.058	22	43	51	43	2220	246.2	6.02	165.04	0	23676.8	25979.6	26879.9	21275.5	25065	25595.1	25512.1	23978.53333	0.939888654	0.408170242
Q14590	ZNF235	Zinc finger protein 235 OS=Homo sapiens OX=9606 GN=ZNF235 PE=2 SV=3	0.002	High	4.053	8	2	2	1	738	83.9	8.56	2.55	0	985	907.2	839.3	849.8	865.2	852.4	910.5	855.8	0.939923119	0.266170083
Q15906	VPS72	Vacuolar protein sorting-associated protein 72 homolog OS=Homo sapiens OX=9606 GN=VPS72 PE=1 SV=1	0	High	26.292	13	5	7	5	364	40.6	6.48	19.47	0	4248.1	3459	3832.5	3499.7	3899.4	3447.7	3846.533333	3615.6	0.939963257	0.438844535
P57772	EEFSEC	Selenocysteine-specific elongation factor OS=Homo sapiens OX=9606 GN=EEFSEC PE=1 SV=4	0	High	27.711	13	7	7	7	596	65.3	8.35	22.28	0	3168.6	3280.4	2828.9	3076.1	2820.4	2824.4	3092.633333	2906.966667	0.939964863	0.310280369
H7BZ37	BCOR	BCL-6 corepressor OS=Homo sapiens OX=9606 GN=BCOR PE=1 SV=2	0	High	155.844	26	33	42	32	1659	181	6.64	148.01	1	14593.3	16822.8	19507.3	13160	16894.4	17824.4	16974.46667	15959.6	0.940212162	0.640549551
A0A7I2YQ97	ADAM9	Disintegrin and metalloproteinase domain-containing protein 9 OS=Homo sapiens OX=9606 GN=ADAM9 PE=1 SV=1	0.008	High	2.431	1	1	1	1	707	77.9	7.09	2.57	0	480.5	460.2	458.5	491.3	361.7	462.6	466.4	438.5333333	0.940251572	0.523690125
P06241	FYN	Tyrosine-protein kinase Fyn OS=Homo sapiens OX=9606 GN=FYN PE=1 SV=3	0	High	15.265	7	4	5	1	537	60.7	6.67	13.52	0	264.3	396	437.8	359.7	288.2	384.6	366.0333333	344.1666667	0.94026045	0.73284005
F8WBH5	PSME4	Proteasome activator complex subunit 4 OS=Homo sapiens OX=9606 GN=PSME4 PE=1 SV=1	0.003	High	3.855	3	1	1	1	571	65.6	7.91	3.52	0	410.3	520.1	479.4	400.5	420.5	504.6	469.9333333	441.8666667	0.940275216	0.56838118
P42680	TEC	Tyrosine-protein kinase Tec OS=Homo sapiens OX=9606 GN=TEC PE=1 SV=2	0.002	High	3.972	2	1	1	1	631	73.5	8.44	3.75	0	389.1	454.3	402.8	383.2	391.6	397	415.4	390.6	0.940298507	0.28788266
Q9C0E8	LNPK	Endoplasmic reticulum junction formation protein lunapark OS=Homo sapiens OX=9606 GN=LNPK PE=1 SV=2	0	High	10.833	10	3	3	3	428	47.7	5.11	9.53	0	1279.3	1202.6	1193.1	1327.9	961.2	1166.5	1225	1151.866667	0.94029932	0.540987323
A8MYR4	GTF2A2	Transcription initiation factor IIA gamma chain OS=Homo sapiens OX=9606 GN=GTF2A2 PE=1 SV=1	0.004	High	3.542	13	1	1	1	68	7.8	8.73	2.93	0	587.7	574	542.3	539	495.2	568.1	568	534.1	0.940316901	0.248057317
Q6UX07	DHRS13	Dehydrogenase/reductase SDR family member 13 OS=Homo sapiens OX=9606 GN=DHRS13 PE=2 SV=1	0.001	High	6.154	6	1	1	1	377	40.8	7.69	5.58	0	168.3	197.6	180.4	167	172.2	174.5	182.1	171.2333333	0.940325828	0.283782753
P05787	KRT8	Keratin, type II cytoskeletal 8 OS=Homo sapiens OX=9606 GN=KRT8 PE=1 SV=7	0	High	306.269	66	48	129	38	483	53.7	5.59	359.98	9	38209.2	86543.2	66654.7	36156.2	81403.5	62433.7	63802.36667	59997.8	0.940369506	0.852620564
Q8TAD8	SNIP1	Smad nuclear-interacting protein 1 OS=Homo sapiens OX=9606 GN=SNIP1 PE=1 SV=1	0	High	20.649	15	5	6	5	396	45.8	9.99	16.08	0	1930.8	1463.6	1383.5	1608.9	1435.2	1448.9	1592.633333	1497.666667	0.940371293	0.624825263
A0A0A0MQV6	FGF2	Fibroblast growth factor OS=Homo sapiens OX=9606 GN=FGF2 PE=1 SV=1	0	High	7.665	6	2	3	2	288	30.7	11.18	7.58	0	1272.6	1038.9	953.8	1130.1	946.5	994.1	1088.433333	1023.566667	0.940403638	0.587226142
P58546	MTPN	Myotrophin OS=Homo sapiens OX=9606 GN=MTPN PE=1 SV=2	0.001	High	4.682	14	1	1	1	118	12.9	5.52	3.72	0	353.6	347.1	346.8	318.4	329.2	337.5	349.1666667	328.3666667	0.940429594	0.02509522
A0A087WSY1	MUSK	Receptor protein-tyrosine kinase OS=Homo sapiens OX=9606 GN=MUSK PE=4 SV=1	0.027	Medium	1.387	1	1	1	1	861	96	7.23	2.5	0	500.6	597.7	631.6	358.8	646.7	621.4	576.6333333	542.3	0.940458986	0.748782758
Q2TBE0	CWF19L2	CWF19-like protein 2 OS=Homo sapiens OX=9606 GN=CWF19L2 PE=1 SV=4	0	High	40.342	15	13	15	13	894	103.7	8.65	35.01	0	6776.9	7083.6	6653.3	5728.9	6875.8	6687.9	6837.933333	6430.866667	0.940469343	0.341556785
P85037	FOXK1	Forkhead box protein K1 OS=Homo sapiens OX=9606 GN=FOXK1 PE=1 SV=1	0	High	53.034	21	18	25	14	733	75.4	9.32	60.17	4	11261.6	11367.8	10794.6	9944.6	10327.8	11163.3	11141.33333	10478.56667	0.940512805	0.173347515
B5MC98	PREB	Prolactin regulatory element-binding protein OS=Homo sapiens OX=9606 GN=PREB PE=1 SV=1	0	High	18.476	18	3	3	3	359	38.9	7.31	14.1	0	513.2	504.5	468.4	495.9	433.5	468.3	495.3666667	465.9	0.940515443	0.263549868
O75822	EIF3J	Eukaryotic translation initiation factor 3 subunit J OS=Homo sapiens OX=9606 GN=EIF3J PE=1 SV=2	0	High	55.816	30	13	20	13	258	29	4.83	60.84	0	15071.5	11772.3	12566.4	13672.3	10294.4	13106	13136.73333	12357.56667	0.940687944	0.617636873
Q96PM9	ZNF385A	Zinc finger protein 385A OS=Homo sapiens OX=9606 GN=ZNF385A PE=1 SV=2	0	High	29.097	27	9	11	9	386	40.4	9.86	25.43	0	3889	4754.2	4411.3	3340.7	4577.9	4361.7	4351.5	4093.433333	0.94069478	0.602420894
O96017	CHEK2	Serine/threonine-protein kinase Chk2 OS=Homo sapiens OX=9606 GN=CHEK2 PE=1 SV=1	0	High	31.653	19	8	8	8	543	60.9	5.91	23.08	0	4443.8	4941.1	4813.2	4064.9	4423.4	4868.2	4732.7	4452.166667	0.940724463	0.367003154
Q9UMN6	KMT2B	Histone-lysine N-methyltransferase 2B OS=Homo sapiens OX=9606 GN=KMT2B PE=1 SV=1	0	High	191.362	18	44	60	41	2715	293.3	8.22	182.26	0	20822.5	19891.1	20728.2	18641.2	19667	19492.5	20480.6	19266.9	0.940739041	0.04886344
Q6UWZ7	ABRAXAS1	BRCA1-A complex subunit Abraxas 1 OS=Homo sapiens OX=9606 GN=ABRAXAS1 PE=1 SV=2	0	High	24.897	20	7	8	7	409	46.6	7.05	18.91	0	4286.9	3864	3841.3	3832.7	3835.6	3614.6	3997.4	3760.966667	0.940853221	0.21898117
D6RAN8	MRPL27	39S ribosomal protein L27, mitochondrial OS=Homo sapiens OX=9606 GN=MRPL27 PE=1 SV=1	0.001	High	5.887	19	2	2	2	93	10.5	9.54	6.13	0	1346.1	1201.8	1292.2	1207.8	1173.6	1231.8	1280.033333	1204.4	0.940912997	0.170748722
P17812	CTPS1	CTP synthase 1 OS=Homo sapiens OX=9606 GN=CTPS1 PE=1 SV=2	0	High	55.945	20	12	18	11	591	66.6	6.46	56.46	1	8340.9	9029	9488.6	7681	8387.9	9202.8	8952.833333	8423.9	0.940920007	0.392097081
Q9BV38	WDR18	WD repeat-containing protein 18 OS=Homo sapiens OX=9606 GN=WDR18 PE=1 SV=2	0	High	42.88	22	9	14	9	432	47.4	6.7	50.22	0	6215.9	6828.4	5526.8	5566.4	6103.7	5806	6190.366667	5825.366667	0.941037418	0.420320136
P10074	ZBTB48	Telomere zinc finger-associated protein OS=Homo sapiens OX=9606 GN=ZBTB48 PE=1 SV=2	0	High	15.653	7	4	5	4	688	77	8.18	16.55	0	1981.7	2697.2	2351.8	1819.1	2573	2224.5	2343.566667	2205.533333	0.941101171	0.669558831
Q9UHQ9	CYB5R1	NADH-cytochrome b5 reductase 1 OS=Homo sapiens OX=9606 GN=CYB5R1 PE=1 SV=1	0	High	15.101	14	5	6	5	305	34.1	9.38	16.43	0	3458.1	3129.9	3237.9	3194.2	2719	3334.7	3275.3	3082.633333	0.941175872	0.410466992
Q99676	ZNF184	Zinc finger protein 184 OS=Homo sapiens OX=9606 GN=ZNF184 PE=1 SV=4	0.001	High	5.323	5	2	3	1	751	86.1	8.07	5.2	0	466.5	468.6	461.7	384.9	476.7	453.1	465.6	438.2333333	0.941222795	0.377527412
O15213	WDR46	WD repeat-containing protein 46 OS=Homo sapiens OX=9606 GN=WDR46 PE=1 SV=3	0	High	40.589	19	9	10	6	610	68	9.67	27.76	3	4601.3	3776.1	3947.9	3827.3	3983.2	3791.4	4108.433333	3867.3	0.941307717	0.403183725
Q9HAU0	PLEKHA5	Pleckstrin homology domain-containing family A member 5 OS=Homo sapiens OX=9606 GN=PLEKHA5 PE=1 SV=1	0	High	21.612	7	7	7	7	1116	127.4	7.53	17.44	0	4138.8	3525	4211.2	4126.6	3058.4	3993.1	3958.333333	3726.033333	0.941313684	0.592890287
P33176	KIF5B	Kinesin-1 heavy chain OS=Homo sapiens OX=9606 GN=KIF5B PE=1 SV=1	0	High	181.06	38	33	54	25	963	109.6	6.51	162.7	8	21299	24213.3	25548.6	21644	22043.9	23203.8	23686.96667	22297.23333	0.941329198	0.357947185
O15527	OGG1	N-glycosylase/DNA lyase OS=Homo sapiens OX=9606 GN=OGG1 PE=1 SV=2	0.004	High	3.337	3	1	1	1	345	38.8	8.6	2.58	0	339.1	319	294.9	278.8	296.5	321.8	317.6666667	299.0333333	0.941343127	0.355681742
Q9P2X0	DPM3	Dolichol-phosphate mannosyltransferase subunit 3 OS=Homo sapiens OX=9606 GN=DPM3 PE=1 SV=2	0	High	7.506	24	2	2	2	92	10.1	5.94	6.34	0	913.5	705	678.1	798.7	705.9	657.3	765.5333333	720.6333333	0.94134808	0.625960473
Q99728	BARD1	BRCA1-associated RING domain protein 1 OS=Homo sapiens OX=9606 GN=BARD1 PE=1 SV=2	0	High	14.849	7	5	5	5	777	86.6	8.72	11.13	0	1905.4	1752.7	1701.9	1610.3	1722.1	1713.9	1786.666667	1682.1	0.941473881	0.21453775
P62875	POLR2L	DNA-directed RNA polymerases I, II, and III subunit RPABC5 OS=Homo sapiens OX=9606 GN=POLR2L PE=1 SV=1	0	High	19.033	30	2	7	2	67	7.6	7.77	23.79	0	2532.1	2259.9	2809	2233.5	2845.4	2077.4	2533.666667	2385.433333	0.94149454	0.628021093
Q9C0C2	TNKS1BP1	182 kDa tankyrase-1-binding protein OS=Homo sapiens OX=9606 GN=TNKS1BP1 PE=1 SV=4	0	High	30.175	7	9	9	9	1729	181.7	4.86	25.7	0	4132.7	3363.9	3688.4	3637.9	3415.1	3478	3728.333333	3510.333333	0.941528833	0.401497224
Q86TJ2	TADA2B	Transcriptional adapter 2-beta OS=Homo sapiens OX=9606 GN=TADA2B PE=1 SV=2	0	High	18.466	13	5	6	5	420	48.4	7.83	15.82	0	1213.7	1270.5	1245.6	1077	1260.7	1174.2	1243.266667	1170.633333	0.941578637	0.26110393
P35712	SOX6	Transcription factor SOX-6 OS=Homo sapiens OX=9606 GN=SOX6 PE=1 SV=3	0.001	High	6.738	4	2	2	2	828	91.9	7.78	3.57	0	708.2	693.2	725.9	611.9	726.1	665.2	709.1	667.7333333	0.941663141	0.294480581
K7ENE7	DNM2	Dynamin-2 (Fragment) OS=Homo sapiens OX=9606 GN=DNM2 PE=1 SV=1	0.005	High	3.006	8	1	3	1	137	14.4	11.08	6.29	0	1368.4	1366.7	1298.1	1321.2	1238.5	1238.4	1344.4	1266.033333	0.941708817	0.095168226
Q9HA64	FN3KRP	Ketosamine-3-kinase OS=Homo sapiens OX=9606 GN=FN3KRP PE=1 SV=2	0	High	37.438	25	8	11	8	309	34.4	7.33	34.55	0	4900.9	4581.8	3996	4661.5	3988.3	4043.9	4492.9	4231.233333	0.941759962	0.486487104
P37275	ZEB1	Zinc finger E-box-binding homeobox 1 OS=Homo sapiens OX=9606 GN=ZEB1 PE=1 SV=2	0.047	Medium	1.014	1	1	1	1	1124	124	4.94	1.9	0	208.8	160.9	157.5	164.2	153.7	178.6	175.7333333	165.5	0.94176783	0.601377108
Q14331	FRG1	Protein FRG1 OS=Homo sapiens OX=9606 GN=FRG1 PE=1 SV=1	0	High	25.027	24	7	8	7	258	29.2	9.01	23.51	0	5162.3	4350.7	4221.8	4701.2	4080.3	4153.6	4578.266667	4311.7	0.941775636	0.492877655
O00443	PIK3C2A	Phosphatidylinositol 4-phosphate 3-kinase C2 domain-containing subunit alpha OS=Homo sapiens OX=9606 GN=PIK3C2A PE=1 SV=2	0.001	High	5.859	1	2	2	2	1686	190.6	8.02	4.37	0	904.5	1058.9	1020.2	851.8	904.4	1053.7	994.5333333	936.6333333	0.94178174	0.489723714
O43143	DHX15	ATP-dependent RNA helicase DHX15 OS=Homo sapiens OX=9606 GN=DHX15 PE=1 SV=2	0	High	244.533	50	39	106	38	795	90.9	7.46	307.77	2	47028.8	42743.4	38467.2	39737.1	42820.9	38227.7	42746.46667	40261.9	0.941876678	0.427593225
J3KSS7	GGA3	ADP-ribosylation factor-binding protein GGA3 OS=Homo sapiens OX=9606 GN=GGA3 PE=1 SV=1	0	High	9.886	5	3	3	2	632	67.9	6.67	9.06	0	1118.5	1147.8	1072.4	1042.8	1008.1	1093.8	1112.9	1048.233333	0.941893551	0.12311733
Q8NEZ4	KMT2C	Histone-lysine N-methyltransferase 2C OS=Homo sapiens OX=9606 GN=KMT2C PE=1 SV=3	0	High	98.461	6	26	29	25	4911	541	6.49	87.67	0	12005.7	12094.6	13165.4	10462.6	12142.1	12496.4	12421.9	11700.36667	0.941914415	0.37868116
Q7Z4H3	HDDC2	5'-deoxynucleotidase HDDC2 OS=Homo sapiens OX=9606 GN=HDDC2 PE=1 SV=1	0	High	18.607	28	5	6	5	204	23.4	5.49	14.68	0	2353.5	2630.9	2571.9	2348.1	2201.7	2568	2518.766667	2372.6	0.941968953	0.342458117
A0A2R8Y4D3	IKZF1	DNA-binding protein Ikaros OS=Homo sapiens OX=9606 GN=IKZF1 PE=1 SV=1	0	High	7.422	25	2	2	2	77	8.3	4.16	6.68	0	1131.8	1420.6	1359	997.4	1258.7	1428.4	1303.8	1228.166667	0.94199008	0.647098634
P04183	TK1	Thymidine kinase, cytosolic OS=Homo sapiens OX=9606 GN=TK1 PE=1 SV=2	0	High	29.332	23	4	7	4	234	25.5	8.51	23.86	0	2095.8	2876.9	3255.7	1877.4	2414.8	3460.2	2742.8	2584.133333	0.942151573	0.796834351
Q8NDX5	PHC3	Polyhomeotic-like protein 3 OS=Homo sapiens OX=9606 GN=PHC3 PE=1 SV=1	0	High	22.189	5	4	7	3	983	106.1	6.62	21.56	0	1702.9	1532.2	1567.9	1461.9	1532.3	1531.1	1601	1508.433333	0.94218197	0.17941678
Q14680	MELK	Maternal embryonic leucine zipper kinase OS=Homo sapiens OX=9606 GN=MELK PE=1 SV=3	0.002	High	3.988	2	2	2	2	651	74.6	8.72	3.71	0	997.4	1178.7	1123.2	950.9	1024.5	1133.3	1099.766667	1036.233333	0.94223017	0.446809652
Q9UPN9	TRIM33	E3 ubiquitin-protein ligase TRIM33 OS=Homo sapiens OX=9606 GN=TRIM33 PE=1 SV=3	0	High	48.929	12	11	13	11	1127	122.5	6.67	42.7	0	5016.7	5508.6	5253.5	4633.9	4868.8	5364.7	5259.6	4955.8	0.942238954	0.304287788
A0AV96	RBM47	RNA-binding protein 47 OS=Homo sapiens OX=9606 GN=RBM47 PE=1 SV=2	0	High	8.907	5	2	2	2	593	64.1	7.68	7.96	0	917.3	807.5	679.9	874.7	722.4	668.9	801.5666667	755.3333333	0.942321287	0.642495985
Q5VWG9	TAF3	Transcription initiation factor TFIID subunit 3 OS=Homo sapiens OX=9606 GN=TAF3 PE=1 SV=1	0	High	38.741	10	9	11	9	929	103.5	9.06	33.07	0	6786.5	5732.8	5829.4	5953.6	5828.2	5508.6	6116.233333	5763.466667	0.942322889	0.384331892
A0A7P0T9D7	BRCA2	Breast cancer type 2 susceptibility protein OS=Homo sapiens OX=9606 GN=BRCA2 PE=1 SV=1	0	High	16.779	2	6	6	6	3418	384	6.71	11.49	0	2944.9	3201.6	3204.5	2857.3	2789.5	3164.9	3117	2937.233333	0.942327024	0.280076171
Q5JSL3	DOCK11	Dedicator of cytokinesis protein 11 OS=Homo sapiens OX=9606 GN=DOCK11 PE=1 SV=2	0	High	70.743	11	20	23	19	2073	237.5	7.74	62.85	1	12716.7	12688.6	11002	11059.6	12306.6	10941.8	12135.76667	11436	0.942338487	0.383497895
Q9UNN5	FAF1	FAS-associated factor 1 OS=Homo sapiens OX=9606 GN=FAF1 PE=1 SV=2	0	High	68.292	26	17	20	17	650	73.9	4.88	69.47	0	7539.5	8200.7	7414.4	7289	7172.2	7359.1	7718.2	7273.433333	0.942374301	0.149790705
Q00013	MPP1	55 kDa erythrocyte membrane protein OS=Homo sapiens OX=9606 GN=MPP1 PE=1 SV=2	0	High	118.191	39	17	38	17	466	52.3	7.37	126.74	0	12859.6	15082.3	15945.5	12620.2	13240	15500.8	14629.13333	13787	0.942434503	0.543327072
Q96LT9	RNPC3	RNA-binding region-containing protein 3 OS=Homo sapiens OX=9606 GN=RNPC3 PE=1 SV=1	0	High	15.048	11	5	5	5	517	58.5	7.72	14.27	0	2560.1	2580.4	2456.1	2377.5	2475.3	2306.7	2532.2	2386.5	0.942461101	0.079228939
A0A0C4DG89	DDX46	RNA helicase OS=Homo sapiens OX=9606 GN=DDX46 PE=1 SV=1	0	High	427.811	52	68	150	1	1032	117.4	9.29	495.2	0	476.6	505.1	487.2	443.3	545.8	395.3	489.6333333	461.4666667	0.94247396	0.566602867
O15360	FANCA	Fanconi anemia group A protein OS=Homo sapiens OX=9606 GN=FANCA PE=1 SV=2	0.04	Medium	1.109	1	1	1	1	1455	162.7	6.6	0	0	129.2	181.8	200.4	111.5	180	190.6	170.4666667	160.7	0.942706296	0.780041715
E9PD50	SMG7	Nonsense-mediated mRNA decay factor SMG7 OS=Homo sapiens OX=9606 GN=SMG7 PE=1 SV=1	0	High	7.558	2	2	2	2	1170	130.8	7.88	5.82	0	705.2	856.8	808.8	642.1	752.2	840.7	790.2666667	745	0.942719757	0.567798597
Q9NPA3	MID1IP1	Mid1-interacting protein 1 OS=Homo sapiens OX=9606 GN=MID1IP1 PE=1 SV=1	0.001	High	4.537	9	2	2	2	183	20.2	5.5	5.24	0	914.5	1259.7	1205.8	918.8	1084.6	1183.3	1126.666667	1062.233333	0.942810651	0.651250133
Q5T200	ZC3H13	Zinc finger CCCH domain-containing protein 13 OS=Homo sapiens OX=9606 GN=ZC3H13 PE=1 SV=1	0	High	241.334	27	53	93	53	1668	196.5	9.42	219.45	0	38020.6	33588.5	33889.1	31681.4	37950.7	29838.5	35166.06667	33156.86667	0.942865376	0.518496101
Q9Y4B4	RAD54L2	Helicase ARIP4 OS=Homo sapiens OX=9606 GN=RAD54L2 PE=1 SV=4	0	High	9.053	2	3	3	3	1467	162.7	6.09	6.31	0	1461	1394.5	1017.7	1372.3	1260.7	1019	1291.066667	1217.333333	0.9428896	0.691863833
O00165	HAX1	HCLS1-associated protein X-1 OS=Homo sapiens OX=9606 GN=HAX1 PE=1 SV=2	0	High	15.642	22	6	6	6	279	31.6	4.92	10.58	0	2368.7	2370.6	2175.8	2273.7	2145.6	2101.1	2305.033333	2173.466667	0.942922011	0.187177091
F5H3M2	KIFC3	Kinesin-like protein OS=Homo sapiens OX=9606 GN=KIFC3 PE=1 SV=1	0.012	Medium	2.126	2	1	1	1	724	81.3	6.73	2.38	0	129.2	179.7	204.5	114.8	179.7	189.6	171.1333333	161.3666667	0.94292949	0.777216675
Q99933	BAG1	BAG family molecular chaperone regulator 1 OS=Homo sapiens OX=9606 GN=BAG1 PE=1 SV=4	0	High	10.44	6	2	3	2	345	38.8	7.81	8.92	0	1032.7	900.8	858.8	916.8	840.3	876.1	930.7666667	877.7333333	0.943021882	0.403767919
Q96GY3	LIN37	Protein lin-37 homolog OS=Homo sapiens OX=9606 GN=LIN37 PE=1 SV=1	0	High	13.262	18	4	4	4	246	28.4	8.7	15.31	0	2338.2	2321.6	2568.2	2039	2338.7	2438.7	2409.333333	2272.133333	0.943054787	0.394839411
Q9ULL5	PRR12	Proline-rich protein 12 OS=Homo sapiens OX=9606 GN=PRR12 PE=1 SV=3	0	High	51.167	7	12	16	10	2036	210.9	7.87	45.48	0	3735.1	3956.4	4196.8	3215.1	4126.3	3870.4	3962.766667	3737.266667	0.943095312	0.497173164
Q9BRP1	PDCD2L	Programmed cell death protein 2-like OS=Homo sapiens OX=9606 GN=PDCD2L PE=1 SV=1	0	High	32.241	32	8	12	8	358	39.4	4.86	37.53	0	8023.1	6469.8	6047.3	7211.8	6295.5	5865.6	6846.733333	6457.633333	0.943169979	0.617604086
Q16656	NRF1	Nuclear respiratory factor 1 OS=Homo sapiens OX=9606 GN=NRF1 PE=1 SV=1	0	High	40.695	20	9	15	9	503	53.5	5.05	38.24	0	6465.8	5307.2	5546.4	5832.1	5112.9	5390.8	5773.133333	5445.266667	0.943208194	0.469261606
Q15833	STXBP2	Syntaxin-binding protein 2 OS=Homo sapiens OX=9606 GN=STXBP2 PE=1 SV=2	0	High	35.75	21	8	9	8	593	66.4	6.55	27.89	0	4183.9	4646.1	4556.9	3850.5	3994.7	4781.5	4462.3	4208.9	0.943213141	0.475426721
P25398	RPS12	40S ribosomal protein S12 OS=Homo sapiens OX=9606 GN=RPS12 PE=1 SV=3	0	High	74.355	67	10	28	10	132	14.5	7.21	90.32	0	15960.1	13908.6	14692.7	14615.3	14368.2	13049.4	14853.8	14010.96667	0.943258066	0.335383508
Q15029	EFTUD2	116 kDa U5 small nuclear ribonucleoprotein component OS=Homo sapiens OX=9606 GN=EFTUD2 PE=1 SV=1	0	High	336.55	53	49	122	48	972	109.4	5	402.38	0	47817.4	50376.5	49233.6	41562.7	49099.9	48407.6	49142.5	46356.73333	0.943312476	0.330404821
Q8TC07	TBC1D15	TBC1 domain family member 15 OS=Homo sapiens OX=9606 GN=TBC1D15 PE=1 SV=2	0	High	15.969	9	5	5	2	691	79.4	5.67	12.15	3	1576.8	1702.4	1610	1486.7	1469.6	1656.1	1629.733333	1537.466667	0.943385421	0.260120266
P35268	RPL22	60S ribosomal protein L22 OS=Homo sapiens OX=9606 GN=RPL22 PE=1 SV=2	0	High	45.938	69	9	18	9	128	14.8	9.19	56.97	0	7415.8	5978.4	5864.3	6513.7	5898.5	5757	6419.5	6056.4	0.943437962	0.545650149
Q96TC7	RMDN3	Regulator of microtubule dynamics protein 3 OS=Homo sapiens OX=9606 GN=RMDN3 PE=1 SV=2	0	High	16.036	9	3	4	3	470	52.1	5.1	12.92	0	833.8	821.5	804.5	829	691.1	800.8	819.9333333	773.6333333	0.943531994	0.341318678
O75376	NCOR1	Nuclear receptor corepressor 1 OS=Homo sapiens OX=9606 GN=NCOR1 PE=1 SV=2	0	High	121.917	13	30	38	26	2440	270	7.11	105.5	4	16710.4	17568.8	17900.1	14843.2	17351.3	17038.5	17393.1	16411	0.94353508	0.319661262
P12755	SKI	Ski oncogene OS=Homo sapiens OX=9606 GN=SKI PE=1 SV=1	0	High	44.416	19	11	16	11	728	80	7.62	44.59	0	4626.3	5310.7	5409	4231.2	5126.2	5122.1	5115.333333	4826.5	0.943535775	0.496156207
Q2TB10	ZNF800	Zinc finger protein 800 OS=Homo sapiens OX=9606 GN=ZNF800 PE=1 SV=1	0	High	12.889	4	4	5	4	664	75.2	9.47	7.75	0	1630	1608	1417.8	1477.3	1525.7	1390	1551.933333	1464.333333	0.943554276	0.325326601
Q12986	NFX1	Transcriptional repressor NF-X1 OS=Homo sapiens OX=9606 GN=NFX1 PE=1 SV=2	0.015	Medium	1.969	1	1	1	1	1120	124.3	8.24	0	0	694.4	871.1	813.5	705.3	692.9	846.6	793	748.2666667	0.943589744	0.566377044
Q5VW32	BROX	BRO1 domain-containing protein BROX OS=Homo sapiens OX=9606 GN=BROX PE=1 SV=1	0	High	16.424	13	5	6	5	411	46.4	7.65	16.49	0	3306.2	3584.9	3261	3214	2901.5	3464.1	3384.033333	3193.2	0.943607726	0.375805078
Q8IWV8	UBR2	E3 ubiquitin-protein ligase UBR2 OS=Homo sapiens OX=9606 GN=UBR2 PE=1 SV=1	0.005	High	3.019	1	1	1	1	1755	200.4	6.24	2.39	0	570.9	672.7	697.2	576.7	559.8	695	646.9333333	610.5	0.943683017	0.560629454
A0A2R8Y6L5	DYRK1A	Dual-specificity kinase (Fragment) OS=Homo sapiens OX=9606 GN=DYRK1A PE=1 SV=1	0	High	22.599	8	5	7	5	605	68.4	8.95	17.8	0	3712.6	3551.8	3836.3	3342.8	3860.1	3273	3700.233333	3491.966667	0.943715261	0.362180511
Q9NWU1	OXSM	3-oxoacyl-[acyl-carrier-protein] synthase, mitochondrial OS=Homo sapiens OX=9606 GN=OXSM PE=1 SV=1	0	High	32.014	22	7	11	7	459	48.8	7.66	36.81	0	6269.4	5185.2	4510.8	5853.7	4430.7	4782.9	5321.8	5022.433333	0.943747103	0.6769953
Q03169	TNFAIP2	Tumor necrosis factor alpha-induced protein 2 OS=Homo sapiens OX=9606 GN=TNFAIP2 PE=1 SV=2	0	High	25.356	10	7	8	7	654	72.6	6.46	21.75	0	2960.2	3189.6	2938.6	2818.8	2835.9	2922.7	3029.466667	2859.133333	0.943774482	0.120317142
H7BXY6	TSPAN14	Tetraspanin OS=Homo sapiens OX=9606 GN=TSPAN14 PE=1 SV=1	0.004	High	3.579	5	1	1	1	213	23.9	7.77	2.89	0	381.4	409	408.4	391.7	353.8	385.9	399.6	377.1333333	0.94377711	0.205873367
O95155	UBE4B	Ubiquitin conjugation factor E4 B OS=Homo sapiens OX=9606 GN=UBE4B PE=1 SV=1	0	High	11.637	3	4	4	4	1302	146.1	6.55	10.54	0	2271	2496.1	2271.2	2218.8	2138.3	2285.8	2346.1	2214.3	0.943821661	0.201303869
P19474	TRIM21	E3 ubiquitin-protein ligase TRIM21 OS=Homo sapiens OX=9606 GN=TRIM21 PE=1 SV=1	0.001	High	6.976	4	2	2	2	475	54.1	6.38	5.34	0	402.5	421.1	395	402.1	354.5	393.6	406.2	383.4	0.943870015	0.241162224
Q92610	ZNF592	Zinc finger protein 592 OS=Homo sapiens OX=9606 GN=ZNF592 PE=1 SV=2	0	High	81.229	18	19	24	19	1267	137.4	7.84	71.54	0	9516.1	9352.8	9716.6	8552.4	9686.1	8744.1	9528.5	8994.2	0.943926116	0.217908635
P49137	MAPKAPK2	MAP kinase-activated protein kinase 2 OS=Homo sapiens OX=9606 GN=MAPKAPK2 PE=1 SV=1	0	High	10.11	11	4	4	3	400	45.5	8.68	10.26	1	737.9	794.1	737.4	694.5	649.4	798.3	756.4666667	714.0666667	0.943949943	0.426341637
P55197	MLLT10	Protein AF-10 OS=Homo sapiens OX=9606 GN=MLLT10 PE=1 SV=2	0	High	15.148	5	5	5	5	1068	113.3	8.21	11.9	0	2541.3	2543.4	2554.2	2301.7	2475.8	2433.5	2546.3	2403.666667	0.943984081	0.053380934
O96011	PEX11B	Peroxisomal membrane protein 11B OS=Homo sapiens OX=9606 GN=PEX11B PE=1 SV=1	0.007	High	2.677	3	1	1	1	259	28.4	9.85	2.36	0	617.3	629.7	553.8	599.1	549.1	551.9	600.2666667	566.7	0.944080409	0.305061563
A0A2R8Y595	CTCF	Transcriptional repressor CTCF OS=Homo sapiens OX=9606 GN=CTCF PE=1 SV=1	0	High	105.936	30	18	35	18	638	73	8.28	122.73	0	15878.6	17580.1	17692.9	15253.9	16911.4	16127.8	17050.53333	16097.7	0.944117095	0.276785432
A0A590UJG2	MACF1	Microtubule-actin cross-linking factor 1, isoforms 1/2/3/5 OS=Homo sapiens OX=9606 GN=MACF1 PE=1 SV=1	0	High	215.012	12	54	58	1	5379	614.5	5.36	187.57	53	24367.2	25800.1	25745.6	24057.9	22806.7	24809.2	25304.3	23891.26667	0.944158371	0.132247858
Q96DT7	ZBTB10	Zinc finger and BTB domain-containing protein 10 OS=Homo sapiens OX=9606 GN=ZBTB10 PE=1 SV=2	0.001	High	5.552	4	2	2	2	871	94.8	5.16	5.53	0	308.3	306.9	271.3	290	261.6	285.4	295.5	279	0.944162437	0.332160179
Q9NYZ2	SLC25A37	Mitoferrin-1 OS=Homo sapiens OX=9606 GN=SLC25A37 PE=1 SV=2	0.002	High	3.95	3	1	2	1	338	37.3	9.28	2.69	0	967.3	1086	1089.5	963.9	920.4	1083.2	1047.6	989.1666667	0.944221713	0.406820418
Q13422	IKZF1	DNA-binding protein Ikaros OS=Homo sapiens OX=9606 GN=IKZF1 PE=1 SV=1	0	High	50.392	25	11	20	8	519	57.5	6.58	52.23	3	6794.5	8761.9	8843.2	5773.2	8595.5	8671	8133.2	7679.9	0.94426548	0.717098092
Q69YL0	NCBP2AS2	Protein NCBP2AS2 OS=Homo sapiens OX=9606 GN=NCBP2AS2 PE=1 SV=1	0.001	High	6.754	15	1	1	1	99	10.9	12	5.75	0	381	406.4	402.8	384.1	342.7	397.1	396.7333333	374.6333333	0.944295076	0.291888336
Q9NY74	ETAA1	Ewing's tumor-associated antigen 1 OS=Homo sapiens OX=9606 GN=ETAA1 PE=1 SV=2	0.008	High	2.594	1	1	1	1	926	103.4	7.62	2.25	0	441.2	487.5	448.5	439.2	433.4	427.9	459.0666667	433.5	0.94430729	0.157796548
F5GXS2	ACTN4	Actinin, alpha 4, isoform CRA_a OS=Homo sapiens OX=9606 GN=ACTN4 PE=1 SV=3	0	High	558.723	71	69	227	1	911	104.8	5.44	761.1	74	98349.7	122062.2	60819	104201.8	103130.9	58238.1	93743.63333	88523.6	0.944315863	0.83435947
Q9NPC7	MYNN	Myoneurin OS=Homo sapiens OX=9606 GN=MYNN PE=1 SV=1	0.001	High	4.551	2	1	1	1	610	68.6	8.25	3.51	0	525.3	627.4	580	455.7	618.5	562.2	577.5666667	545.4666667	0.944422	0.597905378
P78549	NTHL1	Endonuclease III-like protein 1 OS=Homo sapiens OX=9606 GN=NTHL1 PE=1 SV=2	0	High	15.235	12	5	6	5	312	34.4	9.67	15	0	3023.9	2673.7	2590.8	2641.3	2684.8	2502.1	2762.8	2609.4	0.944476618	0.345913551
A0A804HIC2	TAF1	Transcription initiation factor TFIID subunit OS=Homo sapiens OX=9606 GN=TAF1 PE=1 SV=1	0	High	100.12	14	24	27	24	1907	216.4	5.02	86.51	0	14515.7	13907.6	13219.3	13240.5	13436.6	12653.9	13880.86667	13110.33333	0.944489537	0.156363996
P53985	SLC16A1	Monocarboxylate transporter 1 OS=Homo sapiens OX=9606 GN=SLC16A1 PE=1 SV=3	0	High	14.598	7	3	5	3	500	53.9	8.66	18.21	0	3621.8	3752.9	3275.8	3206.5	3031.3	3821.9	3550.166667	3353.233333	0.944528426	0.518915534
Q96BH1	RNF25	E3 ubiquitin-protein ligase RNF25 OS=Homo sapiens OX=9606 GN=RNF25 PE=1 SV=1	0	High	20.664	14	5	7	5	459	51.2	6.54	14.83	0	2701.7	2265.2	2261.2	2439.6	2249.1	2138.7	2409.366667	2275.8	0.944563578	0.47732335
Q6VN20	RANBP10	Ran-binding protein 10 OS=Homo sapiens OX=9606 GN=RANBP10 PE=1 SV=1	0.001	High	6.583	4	2	2	2	620	67.2	6.77	6.62	0	1080.2	1193	1086.7	1046.4	1172.2	955.3	1119.966667	1057.966667	0.94464121	0.442038458
O60583	CCNT2	Cyclin-T2 OS=Homo sapiens OX=9606 GN=CCNT2 PE=1 SV=2	0	High	7.734	3	3	3	3	730	81	8.92	5.74	0	1483.2	1460	1176.4	1323.1	1332.6	1235.9	1373.2	1297.2	0.944654821	0.502777051
Q9H5V7	IKZF5	Zinc finger protein Pegasus OS=Homo sapiens OX=9606 GN=IKZF5 PE=1 SV=1	0.001	High	5.572	6	3	3	3	419	46.5	7.43	4.56	0	703	795.3	751.9	713.3	725.6	686.9	750.0666667	708.6	0.944716025	0.225998829
A0A7P0TAE3	AKAP8L	A-kinase anchor protein 8-like OS=Homo sapiens OX=9606 GN=AKAP8L PE=1 SV=1	0	High	67.929	26	15	23	15	612	68.2	5.06	62.07	0	11637.6	11215.8	10575.1	10282.8	10307.2	10992	11142.83333	10527.33333	0.944762702	0.186552162
Q86U38	NOP9	Nucleolar protein 9 OS=Homo sapiens OX=9606 GN=NOP9 PE=1 SV=1	0	High	24.033	9	6	6	6	636	69.4	7.28	20.97	0	2870.2	2490.6	2277.9	2463.7	2337.5	2415.7	2546.233333	2405.633333	0.94478118	0.471670481
Q16629	SRSF7	Serine/arginine-rich splicing factor 7 OS=Homo sapiens OX=9606 GN=SRSF7 PE=1 SV=1	0	High	73.696	41	14	36	13	238	27.4	11.82	92.03	1	15711.9	15282.8	17236	13297.9	18563.7	13711.5	16076.9	15191.03333	0.944898167	0.646877744
Q2KHT3	CLEC16A	Protein CLEC16A OS=Homo sapiens OX=9606 GN=CLEC16A PE=1 SV=2	0.003	High	3.635	1	1	1	1	1053	117.6	5.86	3.44	0	366.4	440.3	438.9	389.9	391.7	395.4	415.2	392.3333333	0.94492614	0.402732956
Q99717	SMAD5	Mothers against decapentaplegic homolog 5 OS=Homo sapiens OX=9606 GN=SMAD5 PE=1 SV=1	0	High	26.403	14	7	8	5	465	52.2	7.71	26.46	2	2827.7	3056.7	2919.8	2755.2	2738.1	2826.2	2934.733333	2773.166667	0.94494673	0.087582311
Q86UX7	FERMT3	Fermitin family homolog 3 OS=Homo sapiens OX=9606 GN=FERMT3 PE=1 SV=1	0	High	225.102	58	30	83	30	667	75.9	6.98	280.88	0	33773	34562.4	32989.7	29592.3	32378.6	33776.9	33775.03333	31915.93333	0.944956383	0.229167124
P0DMN0	SULT1A4	Sulfotransferase 1A4 OS=Homo sapiens OX=9606 GN=SULT1A4 PE=1 SV=1	0.001	High	4.248	5	2	2	2	295	34.2	6.01	2.24	0	509.3	595.9	539.6	508.6	478.8	567.1	548.2666667	518.1666667	0.945099708	0.453394732
Q5JZ08	HEPH	Hephaestin OS=Homo sapiens OX=9606 GN=HEPH PE=1 SV=2	0.009	High	2.353	1	1	1	1	1087	122.6	5.92	0	0	176.9	161.8	157.1	156.9	141.5	170.2	165.2666667	156.2	0.945139169	0.425098658
O75150	RNF40	E3 ubiquitin-protein ligase BRE1B OS=Homo sapiens OX=9606 GN=RNF40 PE=1 SV=5	0	High	317.693	46	57	95	51	1001	113.6	6.29	302.99	6	44214.3	41447.2	42666.3	38643	41581.5	41070.1	42775.93333	40431.53333	0.945193481	0.124588229
P49189	ALDH9A1	4-trimethylaminobutyraldehyde dehydrogenase OS=Homo sapiens OX=9606 GN=ALDH9A1 PE=1 SV=3	0	High	40.456	23	11	15	11	494	53.8	5.87	44.05	0	8116.1	8056.7	7156.9	7930.4	6599.6	7523	7776.566667	7351	0.945275764	0.443717092
Q8NFH3	NUP43	Nucleoporin Nup43 OS=Homo sapiens OX=9606 GN=NUP43 PE=1 SV=1	0	High	53.76	29	8	16	8	380	42.1	5.63	64.49	0	4685.3	6253.3	5373.3	4758.6	5344.6	5316.7	5437.3	5139.966667	0.945315996	0.578426622
E5RGY0	DERL1	Derlin OS=Homo sapiens OX=9606 GN=DERL1 PE=1 SV=1	0.002	High	3.993	15	2	3	2	151	17.2	9.88	7.27	0	1284.2	1435.4	1294.6	1204.9	1274.1	1315.7	1338.066667	1264.9	0.945319117	0.279170729
P51570	GALK1	Galactokinase OS=Homo sapiens OX=9606 GN=GALK1 PE=1 SV=1	0	High	22.469	21	7	7	7	392	42.2	6.46	19.57	0	2614.9	2786.5	2434.8	2599.8	2392.8	2415.5	2612.066667	2469.366667	0.945368929	0.303114378
Q8WYP5	AHCTF1	Protein ELYS OS=Homo sapiens OX=9606 GN=AHCTF1 PE=1 SV=3	0	High	337.313	32	56	91	56	2266	252.3	6.6	317.71	0	35205.3	46701.3	43745.7	30552	43142.8	45094.4	41884.1	39596.4	0.945380228	0.709336754
Q9NR33	POLE4	DNA polymerase epsilon subunit 4 OS=Homo sapiens OX=9606 GN=POLE4 PE=1 SV=2	0.021	Medium	1.719	9	1	1	1	117	12.2	4.92	0	0	384.3	396.8	411.5	366.5	432.9	328.1	397.5333333	375.8333333	0.945413383	0.530056506
Q9H211	CDT1	DNA replication factor Cdt1 OS=Homo sapiens OX=9606 GN=CDT1 PE=1 SV=3	0	High	38.039	21	8	9	8	546	60.4	9.77	32.92	0	3298	3566.4	3326	2721.2	3591.6	3321.7	3396.8	3211.5	0.945448658	0.531638214
P13796	LCP1	Plastin-2 OS=Homo sapiens OX=9606 GN=LCP1 PE=1 SV=6	0	High	202.43	57	32	80	31	627	70.2	5.43	253.03	1	29942.8	46266.4	27270.5	30877.5	35101.5	31862.8	34493.23333	32613.93333	0.94551685	0.772408769
Q14684	RRP1B	Ribosomal RNA processing protein 1 homolog B OS=Homo sapiens OX=9606 GN=RRP1B PE=1 SV=3	0	High	254.255	38	35	89	35	758	84.4	9.76	321.59	0	47392.1	40305.7	41276.8	38989.2	42561.6	40400.1	42991.53333	40650.3	0.94554199	0.393260635
A0A8I5KVM3	TAF8	Transcription initiation factor TFIID subunit 8 OS=Homo sapiens OX=9606 GN=TAF8 PE=4 SV=1	0	High	10.544	9	2	3	2	318	35.1	6.55	8.76	0	728.3	676.6	731.7	645.6	697.3	677.4	712.2	673.4333333	0.945567724	0.171973546
Q8NBN7	RDH13	Retinol dehydrogenase 13 OS=Homo sapiens OX=9606 GN=RDH13 PE=1 SV=2	0	High	29.325	18	6	8	6	331	35.9	8.1	24.29	0	2959.8	2998.3	2664.2	2815.6	2638.6	2699	2874.1	2717.733333	0.945594563	0.254490066
C9JYA1	NUP42	Nucleoporin NUP42 (Fragment) OS=Homo sapiens OX=9606 GN=NUP42 PE=1 SV=1	0	High	31.454	21	6	8	6	435	46.4	9.25	26.56	0	2370.5	3212.4	3107.7	2220.9	2987.3	3010.3	2896.866667	2739.5	0.945676938	0.693072411
P43155	CRAT	Carnitine O-acetyltransferase OS=Homo sapiens OX=9606 GN=CRAT PE=1 SV=5	0	High	9.596	6	3	3	3	626	70.8	8.44	7.69	0	1566.7	1408.9	1297.8	1504.6	1346.2	1190.7	1424.466667	1347.166667	0.945734076	0.553196743
O15056	SYNJ2	Synaptojanin-2 OS=Homo sapiens OX=9606 GN=SYNJ2 PE=1 SV=3	0.005	High	3.062	1	1	1	1	1496	165.4	7.34	2.54	0	157	145.7	158.3	143.6	138.1	154.3	153.6666667	145.3333333	0.945770065	0.251065795
H3BPC4	UBE2I	SUMO-conjugating enzyme UBC9 OS=Homo sapiens OX=9606 GN=UBE2I PE=1 SV=3	0	High	53.027	74	8	16	8	74	8.3	9.72	50.17	0	7059.3	7849.8	7058.2	6410.7	7531.7	6835.1	7322.433333	6925.833333	0.945837677	0.398378838
Q9H410	DSN1	Kinetochore-associated protein DSN1 homolog OS=Homo sapiens OX=9606 GN=DSN1 PE=1 SV=2	0	High	29.266	22	7	8	7	356	40	7.05	26.05	0	4487.5	3626.6	3739.5	4153.4	3504.7	3553.7	3951.2	3737.266667	0.945856111	0.564732394
Q9NQ11	ATP13A2	Polyamine-transporting ATPase 13A2 OS=Homo sapiens OX=9606 GN=ATP13A2 PE=1 SV=2	0.036	Medium	1.164	1	1	1	1	1180	128.7	8.12	0	0	338.1	325.9	319	326.9	320.8	282.1	327.6666667	309.9333333	0.945879959	0.305331505
Q8IXW5	RPAP2	Putative RNA polymerase II subunit B1 CTD phosphatase RPAP2 OS=Homo sapiens OX=9606 GN=RPAP2 PE=1 SV=1	0.053	Low	0.949	1	1	1	1	612	69.5	7.78	0	0	174.8	156.8	153	160	128.5	169.9	161.5333333	152.8	0.945934792	0.571214218
C9JJ19	MRPS34	28S ribosomal protein S34, mitochondrial OS=Homo sapiens OX=9606 GN=MRPS34 PE=1 SV=2	0	High	15.152	24	5	5	5	225	26.3	9.89	12.69	0	2127.7	2239.8	2065.9	1807.6	2135.6	2142.4	2144.466667	2028.533333	0.945938384	0.394529768
Q9BRZ2	TRIM56	E3 ubiquitin-protein ligase TRIM56 OS=Homo sapiens OX=9606 GN=TRIM56 PE=1 SV=3	0	High	31.716	9	6	8	6	755	81.4	7.74	25.88	0	2553.8	2551	2344.5	2460.3	2274.4	2311.9	2483.1	2348.866667	0.945941229	0.208377615
Q8NHP8	PLBD2	Putative phospholipase B-like 2 OS=Homo sapiens OX=9606 GN=PLBD2 PE=1 SV=2	0.004	High	3.383	1	1	1	1	589	65.4	6.8	3.76	0	468.1	475	380.2	520.8	406	325.1	441.1	417.3	0.946043981	0.730663177
Q9BVC3	DSCC1	Sister chromatid cohesion protein DCC1 OS=Homo sapiens OX=9606 GN=DSCC1 PE=1 SV=2	0	High	15.305	11	4	4	4	393	44.8	5.17	13.55	0	1791	1851.1	1989.5	1663.1	1735.1	1929.8	1877.2	1776	0.946089921	0.364431792
Q8TED0	UTP15	U3 small nucleolar RNA-associated protein 15 homolog OS=Homo sapiens OX=9606 GN=UTP15 PE=1 SV=3	0	High	72.915	25	13	22	13	518	58.4	9.11	65.4	0	11456.2	10625.8	11075.7	9806.5	10432.1	11132.2	11052.56667	10456.93333	0.946109049	0.257890276
Q8NF64	ZMIZ2	Zinc finger MIZ domain-containing protein 2 OS=Homo sapiens OX=9606 GN=ZMIZ2 PE=1 SV=2	0.001	High	5.981	2	2	2	1	920	96.5	7.12	5.35	0	559.6	469.6	489.1	486.2	476.4	473.9	506.1	478.8333333	0.946123954	0.378998411
P13647	KRT5	Keratin, type II cytoskeletal 5 OS=Homo sapiens OX=9606 GN=KRT5 PE=1 SV=3	0	High	74.905	25	18	35	7	590	62.3	7.74	76.91	3	6131.8	5730.7	6997.1	7433.9	5128.8	5281.2	6286.533333	5947.966667	0.946144139	0.70515968
Q86VN1	VPS36	Vacuolar protein-sorting-associated protein 36 OS=Homo sapiens OX=9606 GN=VPS36 PE=1 SV=1	0	High	28.611	22	9	13	9	386	43.8	7.2	34.17	0	5609.1	5066	5179	5367.4	4483.4	5150.1	5284.7	5000.3	0.946184268	0.415235982
Q6PIW4	FIGNL1	Fidgetin-like protein 1 OS=Homo sapiens OX=9606 GN=FIGNL1 PE=1 SV=2	0.001	High	6.941	4	3	3	1	674	74	7.85	8.03	0	244.5	276.9	275.4	217	244.1	292.9	265.6	251.3333333	0.946285141	0.592896474
Q9Y5N6	ORC6	Origin recognition complex subunit 6 OS=Homo sapiens OX=9606 GN=ORC6 PE=1 SV=1	0	High	12.474	15	3	3	3	252	28.1	8.66	10.59	0	1849.6	2242.9	2371.9	1697.9	2091.7	2327.6	2154.8	2039.066667	0.946290452	0.657033555
P46777	RPL5	60S ribosomal protein L5 OS=Homo sapiens OX=9606 GN=RPL5 PE=1 SV=3	0	High	119.413	58	19	37	19	297	34.3	9.72	102.59	0	17360.8	20900	18586.2	16695.1	19138.8	17961.4	18949	17931.76667	0.946317308	0.46303804
Q9NXR8	ING3	Inhibitor of growth protein 3 OS=Homo sapiens OX=9606 GN=ING3 PE=1 SV=2	0	High	25.828	18	7	9	7	418	46.7	6.27	19.48	0	2266.7	2306.3	2379.6	2028.9	2245.7	2304.8	2317.533333	2193.133333	0.946322239	0.239745745
Q14244	MAP7	Ensconsin OS=Homo sapiens OX=9606 GN=MAP7 PE=1 SV=1	0.001	High	5.857	3	2	2	2	749	84	9.61	5.88	0	1040	729.4	839.5	1010.4	777.5	681	869.6333333	822.9666667	0.946337537	0.744314718
Q9H4K7	MTG2	Mitochondrial ribosome-associated GTPase 2 OS=Homo sapiens OX=9606 GN=MTG2 PE=1 SV=1	0.026	Medium	1.484	2	1	1	1	406	43.9	9.45	0	0	89.6	76	87.9	73.8	72.7	93.4	84.5	79.96666667	0.946351085	0.599898371
Q7Z6E9	RBBP6	E3 ubiquitin-protein ligase RBBP6 OS=Homo sapiens OX=9606 GN=RBBP6 PE=1 SV=1	0	High	255.474	28	50	71	50	1792	201.4	9.64	210.93	0	40165.8	32641.4	32995.2	34812.3	34335.9	30980.3	35267.46667	33376.16667	0.946372672	0.526825603
A0A1W2PNP0	PIGT	GPI transamidase component PIG-T (Fragment) OS=Homo sapiens OX=9606 GN=PIGT PE=1 SV=1	0	High	8.592	4	3	5	3	580	65.9	8.65	9.87	0	1349.2	1249.7	1277.4	1210.2	1177.3	1281	1292.1	1222.833333	0.946392178	0.179311926
Q9BRJ6	C7orf50	Uncharacterized protein C7orf50 OS=Homo sapiens OX=9606 GN=C7orf50 PE=1 SV=1	0	High	12.539	20	3	3	3	194	22.1	9.64	10.08	0	517.4	472.7	463.8	485.7	454	436.3	484.6333333	458.6666667	0.946419974	0.303197882
Q4VC44	FLYWCH1	FLYWCH-type zinc finger-containing protein 1 OS=Homo sapiens OX=9606 GN=FLYWCH1 PE=1 SV=2	0	High	43.986	18	10	13	10	716	80.1	8.34	40.89	0	4908.6	4959.9	5269.1	4452.4	4777.4	5097.3	5045.866667	4775.7	0.946457827	0.282165127
A0A7P0T8J7	AAR2	Protein AAR2 homolog OS=Homo sapiens OX=9606 GN=AAR2 PE=1 SV=1	0	High	14.511	17	5	6	5	329	37.4	6.13	15.16	0	1957	2100.2	1778.8	1875.3	1962.7	1685.7	1945.333333	1841.233333	0.94648732	0.447747688
P62701	RPS4X	40S ribosomal protein S4, X isoform OS=Homo sapiens OX=9606 GN=RPS4X PE=1 SV=2	0	High	120.581	68	22	45	22	263	29.6	10.15	127.18	0	20958.7	22836.8	21999.4	18289.3	20302.5	23683	21931.63333	20758.26667	0.946498893	0.519788393
P84022	SMAD3	Mothers against decapentaplegic homolog 3 OS=Homo sapiens OX=9606 GN=SMAD3 PE=1 SV=1	0	High	32.361	15	6	9	4	425	48.1	7.15	28.76	0	3279.4	3585.4	3249.6	3013.9	3378.3	3181.1	3371.466667	3191.1	0.946502017	0.296487329
Q9UQR1	ZNF148	Zinc finger protein 148 OS=Homo sapiens OX=9606 GN=ZNF148 PE=1 SV=2	0	High	47.202	16	10	15	10	794	88.9	6.48	47.9	0	5042.2	4972.1	5212.1	4277.6	5011.8	5123	5075.466667	4804.133333	0.94654022	0.379070842
Q8TDN6	BRIX1	Ribosome biogenesis protein BRX1 homolog OS=Homo sapiens OX=9606 GN=BRIX1 PE=1 SV=2	0	High	19.47	14	5	7	5	353	41.4	9.92	18.15	0	3449.1	3324.3	3032.4	2722.5	3616.7	2942.9	3268.6	3094.033333	0.946592833	0.587003073
Q13630	GFUS	GDP-L-fucose synthase OS=Homo sapiens OX=9606 GN=GFUS PE=1 SV=1	0	High	19.542	17	5	5	5	321	35.9	6.6	17.49	0	2603.4	2703.4	2402	2522	2253	2523	2569.6	2432.666667	0.946710253	0.338913017
Q96A00	PPP1R14A	Protein phosphatase 1 regulatory subunit 14A OS=Homo sapiens OX=9606 GN=PPP1R14A PE=1 SV=1	0	High	9.543	20	3	5	3	147	16.7	9.38	10.79	0	1316.9	1209.5	1163.6	1191.7	1207.5	1094.6	1230	1164.6	0.946829268	0.319076973
Q9BYD2	MRPL9	39S ribosomal protein L9, mitochondrial OS=Homo sapiens OX=9606 GN=MRPL9 PE=1 SV=2	0	High	16.021	23	6	6	6	267	30.2	10.08	14.26	0	2142.1	2120.1	2074.7	1881.7	2008.6	2109.8	2112.3	2000.033333	0.946850984	0.178583507
A0A494C1E2	PGM3	Phosphoacetylglucosamine mutase OS=Homo sapiens OX=9606 GN=PGM3 PE=1 SV=1	0	High	19.958	13	5	6	5	461	51	5.88	16.8	0	1511	1737	1693.5	1531.9	1502.5	1644.5	1647.166667	1559.633333	0.946858241	0.344034231
Q9Y5Z7	HCFC2	Host cell factor 2 OS=Homo sapiens OX=9606 GN=HCFC2 PE=1 SV=1	0	High	14.854	8	5	7	4	792	86.7	8.48	19.79	0	1463.4	1346.4	1355.6	1454.4	1198.7	1291	1388.466667	1314.7	0.946871849	0.427737788
F5H492	RAD9A	Cell cycle checkpoint control protein RAD9A OS=Homo sapiens OX=9606 GN=RAD9A PE=1 SV=1	0.014	Medium	2.05	14	1	1	1	118	13.1	9.11	0	0	64.9	66.5	62.5	62.6	56.6	64.4	64.63333333	61.2	0.946879835	0.261594455
Q14257	RCN2	Reticulocalbin-2 OS=Homo sapiens OX=9606 GN=RCN2 PE=1 SV=1	0.001	High	5.821	9	2	2	2	317	36.9	4.4	5.03	0	409.8	461.4	426.8	466.1	353.2	409.8	432.6666667	409.7	0.946918336	0.557708999
A0A0M3HER2	CENPV	Centromere protein V OS=Homo sapiens OX=9606 GN=CENPV PE=1 SV=1	0.001	High	7.009	19	2	2	1	175	18.8	10.05	6.85	0	152.7	139.5	122.8	124.9	136.1	132	138.3333333	131	0.946987952	0.472224939
Q5T447	HECTD3	E3 ubiquitin-protein ligase HECTD3 OS=Homo sapiens OX=9606 GN=HECTD3 PE=1 SV=1	0	High	12.518	6	5	5	5	861	97.1	5.64	9.18	0	2382.1	2528.2	2847.1	2474	2260.5	2611.8	2585.8	2448.766667	0.94700544	0.468179989
Q9UHB9	SRP68	Signal recognition particle subunit SRP68 OS=Homo sapiens OX=9606 GN=SRP68 PE=1 SV=2	0	High	156.287	48	26	43	26	627	70.7	8.56	144.13	0	23464.5	21941	22771.4	20730.9	20003.9	23831.2	22725.63333	21522	0.947036313	0.391298286
Q86WA6	BPHL	Valacyclovir hydrolase OS=Homo sapiens OX=9606 GN=BPHL PE=1 SV=1	0.031	Medium	1.246	2	1	1	1	291	32.5	9.14	1.62	0	54.2	56.8	49.5	48.5	48.8	54.7	53.5	50.66666667	0.947040498	0.389616776
A0A0A0MTH3	ILK	Integrin-linked protein kinase OS=Homo sapiens OX=9606 GN=ILK PE=1 SV=1	0	High	48.867	28	15	19	15	483	54.6	7.97	46.39	0	8261.7	9206.3	9553.3	7642	8752.3	9196.2	9007.1	8530.166667	0.94704918	0.472646712
Q68EM7	ARHGAP17	Rho GTPase-activating protein 17 OS=Homo sapiens OX=9606 GN=ARHGAP17 PE=1 SV=1	0	High	31.624	9	9	9	9	881	95.4	7.62	30.49	0	5529.7	4093.8	4317.3	4945.5	3813.1	4445.5	4646.933333	4401.366667	0.947155113	0.680213495
M0R1T5	CHMP2A	Charged multivesicular body protein 2a OS=Homo sapiens OX=9606 GN=CHMP2A PE=1 SV=2	0	High	58.257	32	14	21	14	265	29.6	6	51.2	0	12754.2	12289.3	14199	11914.1	11989.5	13265.8	13080.83333	12389.8	0.947172071	0.393376406
O15235	MRPS12	28S ribosomal protein S12, mitochondrial OS=Homo sapiens OX=9606 GN=MRPS12 PE=1 SV=1	0	High	9.011	30	3	3	3	138	15.2	10.29	6.75	0	597	565.5	609.9	568.8	565.3	544.7	590.8	559.6	0.947190251	0.109017391
A0A2R8Y811	RPS14	40S ribosomal protein S14 (Fragment) OS=Homo sapiens OX=9606 GN=RPS14 PE=1 SV=1	0	High	102.155	43	11	29	11	150	16.1	10.05	122.62	0	12706.7	13633.6	12562.2	12327.8	12409.4	12114.1	12967.5	12283.76667	0.947273311	0.120118187
Q9NUI1	DECR2	Peroxisomal 2,4-dienoyl-CoA reductase [(3E)-enoyl-CoA-producing] OS=Homo sapiens OX=9606 GN=DECR2 PE=1 SV=1	0.014	Medium	2.034	2	1	1	1	292	30.8	9.22	2.33	0	335	282.8	255	289.1	254.8	282.9	290.9333333	275.6	0.947296059	0.583086127
A0A384DVK4	R3HCC1L	Coiled-coil domain-containing protein R3HCC1L OS=Homo sapiens OX=9606 GN=R3HCC1L PE=1 SV=1	0.005	High	3.053	1	1	1	1	778	86.2	5.1	2.65	0	451.6	410.3	451.5	454	390.5	399.7	437.8	414.7333333	0.947312319	0.392991487
H0YIY8	PPP4R3A	Serine/threonine-protein phosphatase 4 regulatory subunit 3A (Fragment) OS=Homo sapiens OX=9606 GN=PPP4R3A PE=1 SV=1	0	High	11.948	8	4	4	1	543	62.2	4.81	10.51	0	535.9	577.9	457.1	478.9	513.8	495.5	523.6333333	496.0666667	0.947355019	0.495599686
Q9H857	NT5DC2	5'-nucleotidase domain-containing protein 2 OS=Homo sapiens OX=9606 GN=NT5DC2 PE=1 SV=1	0.001	High	6.769	7	3	3	3	520	60.7	6.77	5.83	0	972.1	1022.1	1023.2	917.6	886.4	1054.6	1005.8	952.8666667	0.94737191	0.385139029
Q5JU97	ZBTB43	Zinc finger and BTB domain-containing protein 43 (Fragment) OS=Homo sapiens OX=9606 GN=ZBTB43 PE=1 SV=8	0	High	11.667	13	2	3	2	195	21.8	5.21	9.72	0	876.1	1216.1	1037.7	794.1	1114.1	1057	1043.3	988.4	0.94737851	0.713234357
P42356	PI4KA	Phosphatidylinositol 4-kinase alpha OS=Homo sapiens OX=9606 GN=PI4KA PE=1 SV=4	0	High	40.168	6	11	12	11	2102	236.7	7.06	37.7	0	4115.2	6273.1	5713	4633.3	5044.7	5576.4	5367.1	5084.8	0.947401763	0.708054696
Q15005	SPCS2	Signal peptidase complex subunit 2 OS=Homo sapiens OX=9606 GN=SPCS2 PE=1 SV=3	0	High	43.683	36	7	11	7	226	25	8.47	37.52	0	8568.6	8022.6	8149	7491.6	7512.9	8436.5	8246.733333	7813.666667	0.947486277	0.286564999
Q9P2K8	EIF2AK4	eIF-2-alpha kinase GCN2 OS=Homo sapiens OX=9606 GN=EIF2AK4 PE=1 SV=3	0.01	High	2.28	0	1	1	1	1649	186.8	6.28	2.5	0	212.6	195.6	186.1	188.1	166.5	208.5	198.1	187.7	0.947501262	0.509896035
Q96JN8	NEURL4	Neuralized-like protein 4 OS=Homo sapiens OX=9606 GN=NEURL4 PE=1 SV=2	0.008	High	2.445	1	1	1	1	1562	166.8	5.86	2.61	0	274.2	315.1	314.2	257	289.4	309.7	301.1666667	285.3666667	0.947537355	0.482460548
P56270	MAZ	Myc-associated zinc finger protein OS=Homo sapiens OX=9606 GN=MAZ PE=1 SV=1	0	High	60.538	17	11	21	7	477	48.6	8.95	61.64	5	7914.4	8869.1	9219	6451	9610.4	8578.2	8667.5	8213.2	0.947585809	0.675714614
Q9UQR0	SCML2	Sex comb on midleg-like protein 2 OS=Homo sapiens OX=9606 GN=SCML2 PE=1 SV=1	0	High	134.534	40	25	36	25	700	77.2	8.54	119.79	0	15168	14523.7	17206.3	13404.3	14620.4	16418.3	15632.66667	14814.33333	0.947652352	0.530006689
E9PC52	RBBP7	Histone-binding protein RBBP7 OS=Homo sapiens OX=9606 GN=RBBP7 PE=1 SV=1	0	High	94.478	32	15	58	7	416	46.9	5.07	159.38	0	9321.3	9246.6	9354.4	8773.5	9312.5	8374.9	9307.433333	8820.3	0.947661905	0.149531584
P35240	NF2	Merlin OS=Homo sapiens OX=9606 GN=NF2 PE=1 SV=1	0	High	47.742	21	13	15	13	595	69.6	6.47	38.26	0	6102	8007.8	6196.2	7041.5	6641.3	5561.6	6768.666667	6414.8	0.947719886	0.666330864
P20248	CCNA2	Cyclin-A2 OS=Homo sapiens OX=9606 GN=CCNA2 PE=1 SV=2	0	High	55.14	22	8	23	8	432	48.5	6.54	73.1	0	8226.5	9552.3	9933.1	7563.3	8929.4	9771.6	9237.3	8754.766667	0.947762514	0.590259902
Q15750	TAB1	TGF-beta-activated kinase 1 and MAP3K7-binding protein 1 OS=Homo sapiens OX=9606 GN=TAB1 PE=1 SV=1	0	High	13.324	7	3	4	3	504	54.6	5.52	9.64	0	1176.7	1146	1003.5	1105.5	981.6	1065.7	1108.733333	1050.933333	0.947868438	0.421891767
P58511	SMIM11	Small integral membrane protein 11 OS=Homo sapiens OX=9606 GN=SMIM11 PE=1 SV=1	0.046	Medium	1.021	14	1	1	1	58	6.9	9.86	0	0	531.4	453.7	434.2	497	405.6	442.8	473.1	448.4666667	0.947932079	0.569653319
Q9NP50	SINHCAF	SIN3-HDAC complex-associated factor OS=Homo sapiens OX=9606 GN=SINHCAF PE=1 SV=1	0.001	High	6.439	10	2	2	2	221	24.8	9.41	6.47	0	1370.3	1472.8	1524.6	1139.1	1514.1	1487.2	1455.9	1380.133333	0.94795888	0.588519377
G3V4A5	MED6	Mediator of RNA polymerase II transcription subunit 6 OS=Homo sapiens OX=9606 GN=MED6 PE=1 SV=1	0	High	15.811	11	3	5	3	249	28.7	8.82	14.52	0	3823.2	3348.5	3443.4	3147.4	3724.4	3191.6	3538.366667	3354.466667	0.948026867	0.478305395
A0A7I2V490	DNMT1	DNA (cytosine-5)-methyltransferase OS=Homo sapiens OX=9606 GN=DNMT1 PE=1 SV=1	0	High	519.944	52	87	202	1	1658	187.2	7.9	600.16	0	645.2	685.6	747.7	524.8	712.5	733.2	692.8333333	656.8333333	0.948039452	0.646353045
Q9UPN6	SCAF8	SR-related and CTD-associated factor 8 OS=Homo sapiens OX=9606 GN=SCAF8 PE=1 SV=1	0	High	104.829	21	24	39	21	1271	140.4	8.29	104.03	0	11574.6	9487.2	10880.1	9531.8	11577.6	9173	10647.3	10094.13333	0.948046297	0.598368556
H0Y9Z4	EME1	Crossover junction endonuclease EME1 (Fragment) OS=Homo sapiens OX=9606 GN=EME1 PE=1 SV=1	0.004	High	3.498	3	1	1	1	337	37.2	9.14	2.91	0	277.6	249.1	247.8	259	232.6	242.7	258.1666667	244.7666667	0.948095546	0.340577571
I3L4Z6	GOSR2	Golgi SNAP receptor complex member 2 OS=Homo sapiens OX=9606 GN=GOSR2 PE=1 SV=2	0	High	11.888	16	2	4	2	210	24.5	8.78	14.32	0	1264	1180.8	1293.5	1171.9	1111.2	1261.4	1246.1	1181.5	0.948158254	0.306475789
P08397	HMBS	Porphobilinogen deaminase OS=Homo sapiens OX=9606 GN=HMBS PE=1 SV=2	0	High	106.903	53	17	36	17	361	39.3	7.18	120.04	0	9584.4	13781.9	14744.9	9697.9	10580.9	15857.8	12703.73333	12045.53333	0.948188459	0.804704295
Q9ULJ6	ZMIZ1	Zinc finger MIZ domain-containing protein 1 OS=Homo sapiens OX=9606 GN=ZMIZ1 PE=1 SV=3	0.001	High	5.923	2	2	2	1	1067	115.4	7.46	5.56	1	670.2	775.6	742.7	652	707.5	715.7	729.5	691.7333333	0.948229381	0.365192717
P10155	RO60	RNA-binding protein RO60 OS=Homo sapiens OX=9606 GN=RO60 PE=1 SV=2	0	High	50.456	28	11	16	11	538	60.6	8.03	44.72	0	5209.8	5280.1	5023.9	4874.7	4454.9	5381.3	5171.266667	4903.633333	0.948246078	0.390998156
Q04637	EIF4G1	Eukaryotic translation initiation factor 4 gamma 1 OS=Homo sapiens OX=9606 GN=EIF4G1 PE=1 SV=4	0	High	253.629	31	49	88	1	1599	175.4	5.33	249.88	52	38370.6	45958.1	43391.4	37199.1	38115.7	45808.9	42573.36667	40374.56667	0.948352687	0.566468664
Q9UPT8	ZC3H4	Zinc finger CCCH domain-containing protein 4 OS=Homo sapiens OX=9606 GN=ZC3H4 PE=1 SV=3	0	High	90.246	21	18	26	18	1303	140.2	6.27	80.54	0	11407.8	9839.3	10091	9402.4	10804.8	9512.4	10446.03333	9906.533333	0.948353602	0.461318516
P02790	HPX	Hemopexin OS=Homo sapiens OX=9606 GN=HPX PE=1 SV=2	0.001	High	5.257	4	2	2	2	462	51.6	7.02	3.11	0	364.1	336.7	322.4	394	250.8	325.6	341.0666667	323.4666667	0.948397185	0.704082197
Q9Y512	SAMM50	Sorting and assembly machinery component 50 homolog OS=Homo sapiens OX=9606 GN=SAMM50 PE=1 SV=3	0	High	17.802	14	5	5	5	469	51.9	6.9	16.65	0	2479.7	2367.4	2358.9	2658.7	1815.1	2360.8	2402	2278.2	0.948459617	0.646494882
Q96BU1	S100PBP	S100P-binding protein OS=Homo sapiens OX=9606 GN=S100PBP PE=1 SV=1	0.004	High	3.222	4	1	1	1	408	45.6	5.17	2.7	0	355.9	317.8	343.2	319.2	331.2	314.1	338.9666667	321.5	0.948470843	0.228422316
P30613	PKLR	Pyruvate kinase PKLR OS=Homo sapiens OX=9606 GN=PKLR PE=1 SV=2	0	High	182.929	57	31	60	29	574	61.8	7.74	185.35	0	19423.5	19917	23825	18592.4	16531.8	24799.7	21055.16667	19974.63333	0.948680846	0.723693771
Q9UL54	TAOK2	Serine/threonine-protein kinase TAO2 OS=Homo sapiens OX=9606 GN=TAOK2 PE=1 SV=2	0	High	23.666	5	7	9	6	1235	138.2	7.27	16.7	0	1949.2	1968.5	1824.1	1913.3	1818.1	1715.9	1913.933333	1815.766667	0.948709464	0.248707114
Q9NYR9	NKIRAS2	NF-kappa-B inhibitor-interacting Ras-like protein 2 OS=Homo sapiens OX=9606 GN=NKIRAS2 PE=1 SV=1	0.012	Medium	2.129	4	1	1	1	191	21.5	8.05	2.49	0	614.3	420.7	405.3	586.7	393.2	386.6	480.1	455.5	0.948760675	0.806401685
Q8ND04	SMG8	Nonsense-mediated mRNA decay factor SMG8 OS=Homo sapiens OX=9606 GN=SMG8 PE=1 SV=1	0	High	23.4	8	5	6	5	991	109.6	7.68	22.56	0	1599.2	1911.4	1703.7	1744	1499.9	1704	1738.1	1649.3	0.948909729	0.49658475
Q6P9B9	INTS5	Integrator complex subunit 5 OS=Homo sapiens OX=9606 GN=INTS5 PE=1 SV=1	0	High	33.434	12	8	9	8	1019	107.9	7.05	31.1	0	2537.7	2586.4	2458.3	2219.4	2602.4	2373.3	2527.466667	2398.366667	0.948921186	0.333092812
P63010	AP2B1	AP-2 complex subunit beta OS=Homo sapiens OX=9606 GN=AP2B1 PE=1 SV=1	0	High	205.214	42	39	61	18	937	104.5	5.38	198.2	22	26563.1	35373	28865.1	32744.7	26057.2	27365.6	30267.06667	28722.5	0.948968736	0.667672942
P23511	NFYA	Nuclear transcription factor Y subunit alpha OS=Homo sapiens OX=9606 GN=NFYA PE=1 SV=2	0	High	7.267	10	3	3	3	347	36.9	8.94	5.96	0	811	601.6	1022.4	621.1	973.2	716.5	811.6666667	770.2666667	0.94899384	0.809356946
Q8N1G2	CMTR1	Cap-specific mRNA (nucleoside-2'-O-)-methyltransferase 1 OS=Homo sapiens OX=9606 GN=CMTR1 PE=1 SV=1	0	High	153.763	34	35	57	34	835	95.3	7.05	144.06	1	28694.8	29298.3	28437.9	25186.2	28461.7	28377.2	28810.33333	27341.7	0.949024077	0.255566483
P51153	RAB13	Ras-related protein Rab-13 OS=Homo sapiens OX=9606 GN=RAB13 PE=1 SV=1	0	High	42.738	26	6	15	3	203	22.8	9.19	45.47	1	4661.5	5777.2	5108.1	4593.5	5277.1	4883.7	5182.266667	4918.1	0.94902488	0.525141968
Q14657	LAGE3	EKC/KEOPS complex subunit LAGE3 OS=Homo sapiens OX=9606 GN=LAGE3 PE=1 SV=2	0.001	High	6.375	16	1	1	1	143	14.8	8.63	6.65	0	198	234	233.6	196.4	225.1	210.2	221.8666667	210.5666667	0.94906851	0.480149871
Q5TBB1	RNASEH2B	Ribonuclease H2 subunit B OS=Homo sapiens OX=9606 GN=RNASEH2B PE=1 SV=1	0	High	24.598	19	5	7	5	312	35.1	9.13	22.66	0	3750.8	3269.3	3167.9	3383.6	2912.5	3374.2	3396	3223.433333	0.949185316	0.508062063
Q14687	GSE1	Genetic suppressor element 1 OS=Homo sapiens OX=9606 GN=GSE1 PE=1 SV=3	0	High	68.027	15	17	18	17	1217	136.1	7.74	53.98	0	7721.8	9038.8	9957.1	6456.3	9264.3	9639.7	8905.9	8453.433333	0.949194729	0.724349425
Q9NXR7	BABAM2	BRISC and BRCA1-A complex member 2 OS=Homo sapiens OX=9606 GN=BABAM2 PE=1 SV=2	0	High	11.664	10	5	5	5	383	43.5	5.81	9.8	0	2915.9	2651.2	2565.9	2698.3	2592.3	2429.8	2711	2573.466667	0.949268413	0.353489763
O95067	CCNB2	G2/mitotic-specific cyclin-B2 OS=Homo sapiens OX=9606 GN=CCNB2 PE=1 SV=1	0	High	12.74	11	4	5	4	398	45.3	8.9	13.56	0	2938.2	3916.6	4080.4	2828.6	3490.1	4061.9	3645.066667	3460.2	0.949283049	0.732404095
Q86UU1	PHLDB1	Pleckstrin homology-like domain family B member 1 OS=Homo sapiens OX=9606 GN=PHLDB1 PE=1 SV=1	0	High	18.79	5	5	5	5	1377	151.1	8.63	17.86	0	1460.3	1820.4	1744	1504.1	1701.7	1564.7	1674.9	1590.166667	0.949409915	0.53242516
P40937	RFC5	Replication factor C subunit 5 OS=Homo sapiens OX=9606 GN=RFC5 PE=1 SV=1	0	High	78.098	46	14	28	14	340	38.5	7.2	80.44	0	12334.3	12540.1	12945.2	10495.1	12022.2	13389.2	12606.53333	11968.83333	0.949415118	0.497169791
P15924	DSP	Desmoplakin OS=Homo sapiens OX=9606 GN=DSP PE=1 SV=3	0	High	7.842	1	3	3	3	2871	331.6	6.81	7.26	0	1182.9	1472.6	1303.6	1533.1	1013.3	1212.5	1319.7	1252.966667	0.949432952	0.719567542
P58004	SESN2	Sestrin-2 OS=Homo sapiens OX=9606 GN=SESN2 PE=1 SV=1	0.001	High	4.909	5	2	2	2	480	54.5	5.9	3.22	0	900.3	754.1	648.5	908.4	671.6	606.5	767.6333333	728.8333333	0.949455035	0.757282942
Q9Y263	PLAA	Phospholipase A-2-activating protein OS=Homo sapiens OX=9606 GN=PLAA PE=1 SV=2	0	High	23.073	8	7	8	7	795	87.1	6.37	21.93	0	4396.7	4772.1	4301.9	4543.4	4007.4	4240	4490.233333	4263.6	0.949527493	0.344075584
Q96Q89	KIF20B	Kinesin-like protein KIF20B OS=Homo sapiens OX=9606 GN=KIF20B PE=1 SV=3	0	High	90.745	15	23	30	23	1820	210.5	5.67	84.94	0	10082.4	13113	15132.8	9162.7	12539.3	14692	12776.06667	12131.33333	0.949535851	0.781937844
O95486	SEC24A	Protein transport protein Sec24A OS=Homo sapiens OX=9606 GN=SEC24A PE=1 SV=2	0	High	11.87	3	3	5	2	1093	119.7	7.66	14.34	0	1656.1	1875.3	1710.9	1578.4	1673.2	1726.5	1747.433333	1659.366667	0.949602274	0.326464505
Q08431	MFGE8	Lactadherin OS=Homo sapiens OX=9606 GN=MFGE8 PE=1 SV=3	0	High	8.202	10	4	4	4	387	43.1	8.15	4.91	0	1484.4	1567.5	1324	1474.7	1341.7	1339	1458.633333	1385.133333	0.949610366	0.432676572
Q15013	MAD2L1BP	MAD2L1-binding protein OS=Homo sapiens OX=9606 GN=MAD2L1BP PE=1 SV=1	0	High	22.145	23	5	8	5	274	31	6.3	21.64	0	5039.6	3470.9	3918.6	4416.9	3679.4	3706.8	4143.033333	3934.366667	0.949634326	0.711476266
Q5JTZ9	AARS2	Alanine--tRNA ligase, mitochondrial OS=Homo sapiens OX=9606 GN=AARS2 PE=1 SV=1	0	High	30.574	9	7	9	7	985	107.3	6.27	29.46	0	3372.2	3347.3	3138.4	3194.7	2960.7	3207	3285.966667	3120.8	0.949735745	0.204818525
A0A804HJI2	RSRC1	Serine/Arginine-related protein 53 OS=Homo sapiens OX=9606 GN=RSRC1 PE=1 SV=1	0	High	33.387	28	7	10	7	342	39.5	11.08	36.94	0	4607.7	4295.4	5159.3	4083.6	5189.9	4082.3	4687.466667	4451.933333	0.949752532	0.626221789
H3BMM9	RNPS1	RNA-binding protein with serine-rich domain 1 (Fragment) OS=Homo sapiens OX=9606 GN=RNPS1 PE=1 SV=1	0	High	21.99	23	5	6	5	284	31.7	11.62	22.38	0	2557.7	2180.3	2033	2264.1	2218.8	1948	2257	2143.633333	0.949771083	0.572749927
D3DPS3	MAP7D1	Arginine/proline rich coiled-coil 1, isoform CRA_b OS=Homo sapiens OX=9606 GN=MAP7D1 PE=1 SV=1	0	High	50.811	14	12	17	12	840	92.6	10.11	49.67	0	7591.8	7122.5	8430.8	7992.7	6341.3	7648.7	7715.033333	7327.566667	0.949777707	0.572991931
P24666	ACP1	Low molecular weight phosphotyrosine protein phosphatase OS=Homo sapiens OX=9606 GN=ACP1 PE=1 SV=3	0	High	64.975	69	9	15	8	158	18	6.74	56.88	1	7522.6	7523.6	7306.9	7569.5	6699.4	6961.6	7451.033333	7076.833333	0.949778778	0.234537463
P49116	NR2C2	Nuclear receptor subfamily 2 group C member 2 OS=Homo sapiens OX=9606 GN=NR2C2 PE=1 SV=1	0	High	101.5	40	19	26	9	596	65.4	6.28	90.97	10	15112.6	13192.9	13299.7	13239.4	13022.7	13254.1	13868.4	13172.06667	0.94978993	0.329238525
P46087	NOP2	Probable 28S rRNA (cytosine(4447)-C(5))-methyltransferase OS=Homo sapiens OX=9606 GN=NOP2 PE=1 SV=2	0	High	166.063	40	33	59	33	812	89.2	9.23	174.33	0	43299.3	27785.2	23482.2	39492.5	29209.3	21118.4	31522.23333	29940.06667	0.949807913	0.853414039
A0A0A6YYA0	TMED7-TICAM2	Protein TMED7-TICAM2 OS=Homo sapiens OX=9606 GN=TMED7-TICAM2 PE=3 SV=1	0.01	High	2.25	5	1	2	1	188	21.2	6.2	5.26	0	855.9	750.2	737.8	833.6	759.1	633.6	781.3	742.1	0.949827211	0.602111752
P14373	TRIM27	Zinc finger protein RFP OS=Homo sapiens OX=9606 GN=TRIM27 PE=1 SV=1	0	High	18.526	14	6	6	6	513	58.5	6.21	13	0	2466.2	2312.4	2178.6	2245.4	2177.8	2185	2319.066667	2202.733333	0.949836141	0.246681757
P49247	RPIA	Ribose-5-phosphate isomerase OS=Homo sapiens OX=9606 GN=RPIA PE=1 SV=3	0	High	31.906	30	8	10	8	311	33.2	8.54	29.99	0	4411.9	4557.9	4253.6	4272.7	3517.5	4770.9	4407.8	4187.033333	0.949914545	0.587499368
A0A804HKC5	TTC1	Tetratricopeptide repeat protein 1 OS=Homo sapiens OX=9606 GN=TTC1 PE=1 SV=1	0.001	High	5.018	9	2	2	2	232	26.5	4.69	4.87	0	1123.5	911.6	1097.2	1170.3	932.6	872.7	1044.1	991.8666667	0.949972863	0.667170447
Q13451	FKBP5	Peptidyl-prolyl cis-trans isomerase FKBP5 OS=Homo sapiens OX=9606 GN=FKBP5 PE=1 SV=2	0	High	108.445	44	17	29	17	457	51.2	5.9	98.31	0	16064.7	14776.1	12782.8	15316.3	12989.1	13136.2	14541.2	13813.86667	0.949981203	0.581826892
Q8N1G1	REXO1	RNA exonuclease 1 homolog OS=Homo sapiens OX=9606 GN=REXO1 PE=1 SV=3	0	High	18.815	6	6	6	6	1221	131.4	8.95	15.19	0	2400	2264.6	1952.6	2200.7	2108.3	1977.7	2205.733333	2095.566667	0.950054404	0.496408777
A0A087WT45	GRIPAP1	GRIP1-associated protein 1 OS=Homo sapiens OX=9606 GN=GRIPAP1 PE=1 SV=1	0	High	13.728	9	5	5	5	796	90.8	5.11	9.62	0	1849.8	1728.7	1741.7	1698.1	1769	1587.4	1773.4	1684.833333	0.950058268	0.246575213
P26358	DNMT1	DNA (cytosine-5)-methyltransferase 1 OS=Homo sapiens OX=9606 GN=DNMT1 PE=1 SV=2	0	High	522.394	54	88	205	2	1616	183.1	7.75	607.92	93	89672.8	104110.4	114638.5	81053.4	103173.7	108807.2	102807.2333	97678.1	0.950109217	0.669135707
P26572	MGAT1	Alpha-1,3-mannosyl-glycoprotein 2-beta-N-acetylglucosaminyltransferase OS=Homo sapiens OX=9606 GN=MGAT1 PE=1 SV=2	0.001	High	4.225	2	1	1	1	445	50.8	9.16	3.37	0	573.1	576.5	524	547.7	494.8	547.9	557.8666667	530.1333333	0.950286807	0.320752908
P07900	HSP90AA1	Heat shock protein HSP 90-alpha OS=Homo sapiens OX=9606 GN=HSP90AA1 PE=1 SV=5	0	High	506.345	66	60	246	37	732	84.6	5.02	776.96	0	54792.6	63619	61384.9	57537.9	52187.1	61138.9	59932.16667	56954.63333	0.950318276	0.467478048
A0A590UJS4	NIPBL	Nipped-B protein OS=Homo sapiens OX=9606 GN=NIPBL PE=1 SV=1	0	High	187.812	20	52	69	52	2649	298.7	7.99	165.71	0	39001.7	33888.2	37607.3	33559	36022.5	35427.2	36832.4	35002.9	0.950329058	0.341676819
M0R228	KXD1	KxDL motif-containing protein 1 (Fragment) OS=Homo sapiens OX=9606 GN=KXD1 PE=1 SV=8	0.054	Low	0.946	5	1	1	1	131	15	5.83	0	0	178.1	177.1	190.8	194	156.3	168.7	182	173	0.950549451	0.49284729
A0A8I5KZ67	CWC27	Spliceosome-associated protein CWC27 homolog OS=Homo sapiens OX=9606 GN=CWC27 PE=4 SV=1	0	High	55.559	30	9	13	9	418	47.1	5.35	50.39	0	6677.4	5377.1	4600.5	6185.8	4981.1	4664.6	5551.666667	5277.166667	0.950555389	0.737140944
Q969E2	SCAMP4	Secretory carrier-associated membrane protein 4 OS=Homo sapiens OX=9606 GN=SCAMP4 PE=1 SV=1	0.004	High	3.414	5	1	1	1	229	25.7	8.82	3.27	0	411.7	498.9	440.9	420.8	387.6	476.3	450.5	428.2333333	0.950573437	0.573946841
F8U8C0	TNFRSF10A	Tumor necrosis factor receptor superfamily member 10A OS=Homo sapiens OX=9606 GN=TNFRSF10A PE=1 SV=1	0.001	High	4.638	4	1	1	1	310	33.9	5.34	3.28	0	169.9	209.6	205.5	161.9	185.2	209	195	185.3666667	0.950598291	0.630794644
Q9BX68	HINT2	Adenosine 5'-monophosphoramidase HINT2 OS=Homo sapiens OX=9606 GN=HINT2 PE=1 SV=1	0.001	High	6.788	20	2	2	2	163	17.2	9.16	6.65	0	718.5	525.6	559.6	776.6	510.8	427.2	601.2333333	571.5333333	0.950601541	0.818115293
Q9NZN4	EHD2	EH domain-containing protein 2 OS=Homo sapiens OX=9606 GN=EHD2 PE=1 SV=2	0	High	44.952	22	14	17	13	543	61.1	6.46	43.86	0	7265.2	7707.5	7242.8	6675.1	6949	7494.6	7405.166667	7039.566667	0.950629065	0.268054723
Q9BZL6	PRKD2	Serine/threonine-protein kinase D2 OS=Homo sapiens OX=9606 GN=PRKD2 PE=1 SV=3	0	High	15.029	5	3	4	3	878	96.7	6.84	14.56	0	2113	2034.3	1924.4	2123.2	1752.8	1896	2023.9	1924	0.950639854	0.455118339
Q9Y692	GMEB1	Glucocorticoid modulatory element-binding protein 1 OS=Homo sapiens OX=9606 GN=GMEB1 PE=1 SV=2	0	High	44.179	18	10	11	9	573	62.6	4.83	37.72	1	6177	5323.3	5163	5578.8	5097.6	5165.5	5554.433333	5280.633333	0.950706043	0.476330387
P61009	SPCS3	Signal peptidase complex subunit 3 OS=Homo sapiens OX=9606 GN=SPCS3 PE=1 SV=1	0.004	High	3.353	5	1	2	1	180	20.3	8.62	5.43	0	1043.7	1000	1010	930.3	963.6	1009.4	1017.9	967.7666667	0.950748273	0.131112344
Q9P2R6	RERE	Arginine-glutamic acid dipeptide repeats protein OS=Homo sapiens OX=9606 GN=RERE PE=1 SV=2	0	High	12.313	2	4	5	4	1566	172.3	7.69	10.94	0	1908.5	2075.9	1967.6	1762.5	1957.3	1939.3	1984	1886.366667	0.950789651	0.284925013
P78537	BLOC1S1	Biogenesis of lysosome-related organelles complex 1 subunit 1 OS=Homo sapiens OX=9606 GN=BLOC1S1 PE=1 SV=2	0	High	8.983	19	3	3	3	153	17.3	9.33	5.6	0	859	679.2	859.9	918.4	662.6	699.2	799.3666667	760.0666667	0.950836079	0.714218199
Q9BZV1	UBXN6	UBX domain-containing protein 6 OS=Homo sapiens OX=9606 GN=UBXN6 PE=1 SV=1	0	High	11.08	12	3	3	3	441	49.7	6.89	9.03	0	49.2	63.1	52.6	45.5	49.5	61.8	54.96666667	52.26666667	0.950879321	0.696844956
Q9NPQ8	RIC8A	Synembryn-A OS=Homo sapiens OX=9606 GN=RIC8A PE=1 SV=3	0	High	20.656	12	6	7	6	531	59.7	5.33	26.37	0	2772.4	3399.1	2805.7	3330.8	2469.6	2735.9	2992.4	2845.433333	0.950886691	0.675439553
Q2KHR2	RFX7	DNA-binding protein RFX7 OS=Homo sapiens OX=9606 GN=RFX7 PE=1 SV=1	0.009	High	2.351	1	1	1	1	1363	146.8	6.76	2.52	0	316.3	274	301.6	296.9	283.3	267.9	297.3	282.7	0.950891356	0.384454525
Q8IXI1	RHOT2	Mitochondrial Rho GTPase 2 OS=Homo sapiens OX=9606 GN=RHOT2 PE=1 SV=2	0	High	28.059	15	6	6	6	618	68.1	5.86	24.45	0	2282.1	2466.7	2262.7	2194.6	2190.8	2281.8	2337.166667	2222.4	0.950894958	0.183638395
P55211	CASP9	Caspase-9 OS=Homo sapiens OX=9606 GN=CASP9 PE=1 SV=3	0	High	8.068	12	3	3	3	416	46.3	6.05	5.67	0	718.1	738.3	662.4	698.2	669.6	647	706.2666667	671.6	0.950915613	0.270021288
Q6IEG0	SNRNP48	U11/U12 small nuclear ribonucleoprotein 48 kDa protein OS=Homo sapiens OX=9606 GN=SNRNP48 PE=1 SV=2	0	High	17.51	14	4	5	4	339	39.9	6.95	14.23	0	1952	1907.2	1794.7	1732.4	1964.3	1679.7	1884.633333	1792.133333	0.950918835	0.403676287
O75792	RNASEH2A	Ribonuclease H2 subunit A OS=Homo sapiens OX=9606 GN=RNASEH2A PE=1 SV=2	0	High	34.12	34	8	11	8	299	33.4	5.25	35.48	0	5029.1	4430	4487.1	4443	4157.4	4662.2	4648.733333	4420.866667	0.950983063	0.396897082
Q9Y6G3	MRPL42	39S ribosomal protein L42, mitochondrial OS=Homo sapiens OX=9606 GN=MRPL42 PE=1 SV=1	0.021	Medium	1.674	4	1	1	1	142	16.7	8.35	2.27	0	225.2	219.2	221.2	197.8	219	216.2	221.8666667	211	0.951021635	0.189341598
D6RAW2	NUDT9	ADP-ribose pyrophosphatase, mitochondrial (Fragment) OS=Homo sapiens OX=9606 GN=NUDT9 PE=1 SV=1	0.003	High	3.761	6	1	1	1	206	23	9.52	3.25	0	517.4	506.8	519.8	508.1	468.6	491.7	514.6666667	489.4666667	0.951036269	0.106393732
A0A590UJS6	SLMAP	Sarcolemmal membrane-associated protein (Fragment) OS=Homo sapiens OX=9606 GN=SLMAP PE=1 SV=1	0.005	High	3.112	3	1	1	1	477	55.2	5.19	2.33	0	147.2	169.2	145.2	207.4	115.3	116.3	153.8666667	146.3333333	0.951039861	0.822673238
Q00796	SORD	Sorbitol dehydrogenase OS=Homo sapiens OX=9606 GN=SORD PE=1 SV=4	0	High	53.164	36	13	20	13	357	38.3	7.97	50.56	0	7986.7	9853.8	10296.5	7952.1	8556.5	10250.9	9379	8919.833333	0.95104311	0.666001972
A0A087WXU9	B3GAT2	Galactosylgalactosylxylosylprotein 3-beta-glucuronosyltransferase OS=Homo sapiens OX=9606 GN=B3GAT2 PE=3 SV=1	0.014	Medium	2.03	3	1	1	1	251	28.5	10.42	2.22	0	171.9	165.3	151	168	149.7	146.6	162.7333333	154.7666667	0.951044654	0.430283286
Q13616	CUL1	Cullin-1 OS=Homo sapiens OX=9606 GN=CUL1 PE=1 SV=2	0	High	143.592	38	31	47	31	776	89.6	8	132.45	0	23485.7	25847.3	27924.9	20652.2	25182.2	27650.5	25752.63333	24494.96667	0.95116357	0.630354298
Q9NPF4	OSGEP	tRNA N6-adenosine threonylcarbamoyltransferase OS=Homo sapiens OX=9606 GN=OSGEP PE=1 SV=1	0	High	17.527	11	4	4	4	335	36.4	6.35	13.3	0	1689.4	1870.8	1688.6	1604.3	1700.8	1687.4	1749.6	1664.166667	0.951169791	0.275543179
M0R2A0	EMC10	ER membrane protein complex subunit 10 OS=Homo sapiens OX=9606 GN=EMC10 PE=1 SV=1	0.006	High	2.954	2	1	1	1	371	39	6.9	3.2	0	607.8	517.6	466	532.9	448	532.9	530.4666667	504.6	0.951237904	0.633390068
Q9H2F5	EPC1	Enhancer of polycomb homolog 1 OS=Homo sapiens OX=9606 GN=EPC1 PE=1 SV=1	0	High	39.115	14	9	13	9	836	93.4	8.59	41.32	0	4593.9	4519.8	4448.1	4061.7	4478.9	4360.4	4520.6	4300.333333	0.951274905	0.168140663
Q01196	RUNX1	Runt-related transcription factor 1 OS=Homo sapiens OX=9606 GN=RUNX1 PE=1 SV=3	0	High	70.261	30	11	21	5	453	48.7	9.35	67.15	7	6336.1	6714.1	6558.8	5711.3	6744.9	6197.5	6536.333333	6217.9	0.951282574	0.373402585
A0A2R8Y7Z0	CTNNB1	Catenin beta-1 OS=Homo sapiens OX=9606 GN=CTNNB1 PE=1 SV=1	0.029	Medium	1.29	1	1	1	1	780	85.3	5.92	2.74	0	853.2	729.9	617.5	851.3	630.1	612.2	733.5333333	697.8666667	0.951376897	0.745850309
Q9H4Z2	ZNF335	Zinc finger protein 335 OS=Homo sapiens OX=9606 GN=ZNF335 PE=1 SV=1	0.034	Medium	1.2	1	1	1	1	1342	144.8	6.42	0	0	99.3	107.8	97.5	102.6	90.4	96.8	101.5333333	96.6	0.951411687	0.357064443
Q5QPM7	PSMF1	Proteasome inhibitor PI31 subunit OS=Homo sapiens OX=9606 GN=PSMF1 PE=1 SV=2	0	High	9.879	18	3	4	3	263	28.9	6.44	11.83	0	1353.2	1360.8	1288.1	1274.1	1277.7	1256	1334.033333	1269.266667	0.951450488	0.054351356
Q9UER7	DAXX	Death domain-associated protein 6 OS=Homo sapiens OX=9606 GN=DAXX PE=1 SV=2	0	High	59.635	20	14	18	14	740	81.3	4.87	49.79	0	8119.7	7572.5	6659.7	7740.8	7423.4	6103.3	7450.633333	7089.166667	0.951485109	0.611903335
Q9NX07	TRNAU1AP	tRNA selenocysteine 1-associated protein 1 OS=Homo sapiens OX=9606 GN=TRNAU1AP PE=1 SV=1	0	High	15.07	16	4	4	4	287	32.5	4.74	12.22	0	2129.1	2322.5	2038.6	2065.1	1996.8	2113.5	2163.4	2058.466667	0.951496102	0.30989025
O43252	PAPSS1	Bifunctional 3'-phosphoadenosine 5'-phosphosulfate synthase 1 OS=Homo sapiens OX=9606 GN=PAPSS1 PE=1 SV=2	0	High	9.219	5	3	3	3	624	70.8	6.86	8.44	0	492.4	571.5	496.1	511.1	491.4	481.9	520	494.8	0.951538462	0.406150341
P67870	CSNK2B	Casein kinase II subunit beta OS=Homo sapiens OX=9606 GN=CSNK2B PE=1 SV=1	0	High	49.129	37	6	22	6	215	24.9	5.55	76.66	0	6615.1	6956	7304.9	5920.3	7058.9	6888.2	6958.666667	6622.466667	0.951686147	0.454812122
P16220	CREB1	Cyclic AMP-responsive element-binding protein 1 OS=Homo sapiens OX=9606 GN=CREB1 PE=1 SV=3	0	High	30.47	21	5	10	3	327	35.1	5.27	30.37	0	717.5	558.4	713.4	643.5	703.1	546.6	663.1	631.0666667	0.95169155	0.668536051
Q5SRN1	CDC40	Pre-mRNA-processing factor 17 OS=Homo sapiens OX=9606 GN=CDC40 PE=1 SV=1	0.003	High	3.667	3	2	2	2	539	60.8	6.71	5.09	0	778	682.3	662.8	696.4	682.5	641.8	707.7	673.5666667	0.95176864	0.432886353
P29374	ARID4A	AT-rich interactive domain-containing protein 4A OS=Homo sapiens OX=9606 GN=ARID4A PE=1 SV=3	0	High	26.448	8	10	10	8	1257	142.7	5.1	23.92	0	4996.4	4550.9	4337.3	4634.7	4271.9	4309.1	4628.2	4405.233333	0.951824323	0.379272756
Q9Y217	MTMR6	Myotubularin-related protein 6 OS=Homo sapiens OX=9606 GN=MTMR6 PE=1 SV=3	0.005	High	3.183	2	2	2	2	621	71.9	7.66	4.43	0	980.1	984.9	918.6	950.5	876.5	917.7	961.2	914.9	0.951831045	0.200391756
G3V2N2	SIX4	Homeobox protein SIX4 (Fragment) OS=Homo sapiens OX=9606 GN=SIX4 PE=1 SV=3	0	High	23.977	13	4	5	4	494	52.6	6.86	19.64	0	1428.7	1614.5	1669.5	1303.1	1540.1	1642.5	1570.9	1495.233333	0.951832283	0.575089931
Q3L8U1	CHD9	Chromodomain-helicase-DNA-binding protein 9 OS=Homo sapiens OX=9606 GN=CHD9 PE=1 SV=2	0	High	49.171	6	17	23	7	2897	325.8	7.01	52.84	0	2808.6	3057.7	2760.8	2699.7	2800.9	2711.1	2875.7	2737.233333	0.951849405	0.22836874
Q15102	PAFAH1B3	Platelet-activating factor acetylhydrolase IB subunit alpha1 OS=Homo sapiens OX=9606 GN=PAFAH1B3 PE=1 SV=1	0	High	21.952	26	7	9	7	231	25.7	6.84	17.09	0	3773.3	3464.9	3705.6	3696.3	3495.5	3225.2	3647.933333	3472.333333	0.951863155	0.348459937
Q9Y3Q8	TSC22D4	TSC22 domain family protein 4 OS=Homo sapiens OX=9606 GN=TSC22D4 PE=1 SV=2	0.004	High	3.387	5	1	1	1	395	41	7.21	3.54	0	128.3	122.5	117.4	113.4	124.6	112.5	122.7333333	116.8333333	0.9519283	0.303903981
A0A3F2YNX6	KAT6A	Histone acetyltransferase OS=Homo sapiens OX=9606 GN=KAT6A PE=1 SV=1	0	High	8.367	1	2	4	1	2006	225.1	5.71	12.52	0	375.8	277.9	265.9	331.8	292.7	250.9	306.5333333	291.8	0.951935624	0.742958373
Q6ZMI0	PPP1R21	Protein phosphatase 1 regulatory subunit 21 OS=Homo sapiens OX=9606 GN=PPP1R21 PE=1 SV=1	0.001	High	4.767	3	2	2	2	780	88.3	6.84	1.67	0	1121.5	1088.9	1006.7	1119.2	963.7	979.6	1072.366667	1020.833333	0.951944298	0.439215167
Q69YN4	VIRMA	Protein virilizer homolog OS=Homo sapiens OX=9606 GN=VIRMA PE=1 SV=2	0	High	113.758	15	23	39	23	1812	201.9	5.01	116.66	0	16150.4	14504.9	14586.9	13594.9	15813.6	13666.1	15080.73333	14358.2	0.952088979	0.468746954
D3YTB1	RPL32	60S ribosomal protein L32 (Fragment) OS=Homo sapiens OX=9606 GN=RPL32 PE=1 SV=1	0	High	15.537	34	5	7	5	133	15.6	11.44	18.04	0	3449.6	4734.5	4055.6	3730.3	4094.8	3828.5	4079.9	3884.533333	0.952114839	0.640026006
Q8NFI3	ENGASE	Cytosolic endo-beta-N-acetylglucosaminidase OS=Homo sapiens OX=9606 GN=ENGASE PE=1 SV=1	0	High	22.014	9	5	6	5	743	83.9	6.79	18.61	0	1471.1	1197.9	1173.9	1344.5	1104.9	1209.5	1280.966667	1219.633333	0.952119493	0.630318826
Q86Y56	DNAAF5	Dynein axonemal assembly factor 5 OS=Homo sapiens OX=9606 GN=DNAAF5 PE=1 SV=4	0	High	36.7	15	10	12	10	855	93.5	6.42	36.79	0	4265.1	4567.1	4642.8	3916.9	4379.1	4534.3	4491.666667	4276.766667	0.952155844	0.380815508
F8WD19	DONSON	Protein downstream neighbor of Son OS=Homo sapiens OX=9606 GN=DONSON PE=1 SV=1	0.004	High	3.455	5	1	1	1	210	22.9	9.25	2.89	0	808.2	746.2	750.4	714.6	695.3	784.7	768.2666667	731.5333333	0.952186741	0.337379711
P52732	KIF11	Kinesin-like protein KIF11 OS=Homo sapiens OX=9606 GN=KIF11 PE=1 SV=2	0	High	105.277	26	28	35	28	1056	119.1	5.64	94.94	0	16724.7	11738.3	23996.7	15945	11478	22533.7	17486.56667	16652.23333	0.952287184	0.870277686
P29375	KDM5A	Lysine-specific demethylase 5A OS=Homo sapiens OX=9606 GN=KDM5A PE=1 SV=3	0	High	45.55	6	10	13	10	1690	192	6.49	38.91	0	6522.5	6527.4	6805.5	5914.2	6550.9	6443.4	6618.466667	6302.833333	0.952310203	0.221004266
Q99570	PIK3R4	Phosphoinositide 3-kinase regulatory subunit 4 OS=Homo sapiens OX=9606 GN=PIK3R4 PE=1 SV=3	0.003	High	3.827	1	2	2	2	1358	153	7.17	2.39	0	576.6	697	824.4	630.8	641.7	725.6	699.3333333	666.0333333	0.952383222	0.689783113
Q53HL2	CDCA8	Borealin OS=Homo sapiens OX=9606 GN=CDCA8 PE=1 SV=2	0	High	12.95	16	4	5	4	280	31.3	9.86	13.91	0	2246.8	2193.5	2271.8	2023.1	2134	2235.5	2237.366667	2130.866667	0.952399398	0.179479682
B2WTI3	JMJD6	Bifunctional arginine demethylase and lysyl-hydroxylase JMJD6 OS=Homo sapiens OX=9606 GN=JMJD6 PE=1 SV=1	0	High	32.689	19	6	8	6	335	39.2	9.54	29.48	0	3118.2	3104.7	2990.3	2840.4	2818.3	3116	3071.066667	2924.9	0.952405245	0.232606496
O15084	ANKRD28	Serine/threonine-protein phosphatase 6 regulatory ankyrin repeat subunit A OS=Homo sapiens OX=9606 GN=ANKRD28 PE=1 SV=5	0.001	High	6.293	1	1	1	1	1053	112.9	6.25	5.14	0	231.2	300.8	313.3	213.5	278.8	312.8	281.7666667	268.3666667	0.95244292	0.746879945
O15014	ZNF609	Zinc finger protein 609 OS=Homo sapiens OX=9606 GN=ZNF609 PE=1 SV=2	0	High	126.522	21	27	37	27	1411	151.1	8.03	111.64	0	20313.8	18442.5	20459.5	18367.9	19341.3	18690.6	19738.6	18799.93333	0.952445124	0.256515418
Q9HBH1	PDF	Peptide deformylase, mitochondrial OS=Homo sapiens OX=9606 GN=PDF PE=1 SV=1	0	High	12.742	18	3	3	3	243	27	9.16	12.18	0	797.8	821.8	755.2	731	733.8	797.2	791.6	754	0.952501263	0.265833578
Q92541	RTF1	RNA polymerase-associated protein RTF1 homolog OS=Homo sapiens OX=9606 GN=RTF1 PE=1 SV=4	0	High	38.741	13	9	11	9	710	80.3	8.15	33.78	0	5055.5	4618	4166.9	4703.7	4240.5	4238.9	4613.466667	4394.366667	0.952508598	0.505053981
Q8N7Z5	ANKRD31	Ankyrin repeat domain-containing protein 31 OS=Homo sapiens OX=9606 GN=ANKRD31 PE=2 SV=2	0.041	Medium	1.078	1	1	1	1	1873	210.7	6.2	0	0	376.2	306.2	337.5	332	324.2	315.3	339.9666667	323.8333333	0.952544367	0.481496769
P35250	RFC2	Replication factor C subunit 2 OS=Homo sapiens OX=9606 GN=RFC2 PE=1 SV=3	0	High	115.813	49	16	31	16	354	39.1	6.44	107.33	0	13622.9	14170	15021.5	12084.8	13565.2	15133.6	14271.46667	13594.53333	0.952567361	0.523592579
A0A8I5KWT8	MYH9	Myosin-9 OS=Homo sapiens OX=9606 GN=MYH9 PE=4 SV=1	0	High	986.329	59	145	307	122	1981	229	5.64	1011.28	25	128691.1	167836.8	146996.9	119724.5	165494.6	137277.6	147841.6	140832.2333	0.952588671	0.708949001
A0A0G2JJD3	ABHD16A	Phosphatidylserine lipase ABHD16A OS=Homo sapiens OX=9606 GN=ABHD16A PE=1 SV=1	0.001	High	5.552	5	2	2	2	601	67.5	8.84	2.48	0	408.5	474.5	454.4	383	401.2	489.8	445.8	424.6666667	0.952594587	0.610799373
Q15007	WTAP	Pre-mRNA-splicing regulator WTAP OS=Homo sapiens OX=9606 GN=WTAP PE=1 SV=2	0	High	110.994	45	19	33	19	396	44.2	5.19	115.09	0	17381.9	15345.7	15544.9	14697.2	17320.5	13967.5	16090.83333	15328.4	0.952616914	0.56185488
Q3ZCQ8	TIMM50	Mitochondrial import inner membrane translocase subunit TIM50 OS=Homo sapiens OX=9606 GN=TIMM50 PE=1 SV=2	0	High	36.352	24	7	12	7	353	39.6	8.37	39.93	0	4700.1	4772.5	4755.5	4242.7	4405.4	4906.1	4742.7	4518.066667	0.952635981	0.32594349
Q15021	NCAPD2	Condensin complex subunit 1 OS=Homo sapiens OX=9606 GN=NCAPD2 PE=1 SV=3	0	High	157.924	29	34	45	34	1401	157.1	6.61	143.89	0	20920.1	20347.3	23227.3	18756.6	18917.9	23775.3	21498.23333	20483.26667	0.952788369	0.615602835
H0YAR2	PABPC1	Polyadenylate-binding protein OS=Homo sapiens OX=9606 GN=PABPC1 PE=1 SV=2	0	High	151.717	41	27	49	19	599	66.6	9.28	135.23	9	22102	26814.4	23572	22601.8	22374.1	24095.4	24162.8	23023.76667	0.952860044	0.488042486
Q9NPA0	EMC7	ER membrane protein complex subunit 7 OS=Homo sapiens OX=9606 GN=EMC7 PE=1 SV=1	0	High	8.834	14	3	3	3	242	26.5	9.25	8.12	0	2053.1	1928.9	1782.2	1967.9	1626.7	1897.9	1921.4	1830.833333	0.952864231	0.525019161
P35580	MYH10	Myosin-10 OS=Homo sapiens OX=9606 GN=MYH10 PE=1 SV=3	0	High	847.249	59	136	274	114	1976	228.9	5.54	905.12	3	102536.5	132978.8	116138.2	93691.8	128381.8	113017.9	117217.8333	111697.1667	0.952902502	0.70043798
Q9BYC9	MRPL20	39S ribosomal protein L20, mitochondrial OS=Homo sapiens OX=9606 GN=MRPL20 PE=1 SV=1	0.008	High	2.53	5	1	1	1	149	17.4	10.86	2.21	0	521.8	439.4	466.4	441.5	446.2	472.7	475.8666667	453.4666667	0.952927991	0.439556438
Q8IWB1	ITPRIP	Inositol 1,4,5-trisphosphate receptor-interacting protein OS=Homo sapiens OX=9606 GN=ITPRIP PE=1 SV=1	0	High	7.245	5	2	2	2	547	62	5.88	5.65	0	532.9	612.7	558.2	544.1	565.6	513.9	567.9333333	541.2	0.952928748	0.392447801
P39656	DDOST	Dolichyl-diphosphooligosaccharide--protein glycosyltransferase 48 kDa subunit OS=Homo sapiens OX=9606 GN=DDOST PE=1 SV=4	0	High	63.291	28	13	23	13	456	50.8	6.55	63.14	0	9734.4	8897	8745.9	8497.4	8006.3	9586	9125.766667	8696.566667	0.952968335	0.485357746
Q9BS16	CENPK	Centromere protein K OS=Homo sapiens OX=9606 GN=CENPK PE=1 SV=1	0.006	High	2.794	4	1	1	1	269	31.6	4.89	2.35	0	917.9	1031.3	1108.3	836.1	1040.1	1037.6	1019.166667	971.2666667	0.953000818	0.612512836
Q6PML9	SLC30A9	Zinc transporter 9 OS=Homo sapiens OX=9606 GN=SLC30A9 PE=1 SV=1	0.005	High	3.169	3	2	2	2	568	63.5	8.32	3.13	0	978.6	847.7	780.5	1066.4	652.9	765	868.9333333	828.1	0.953007519	0.779697596
Q13144	EIF2B5	Translation initiation factor eIF-2B subunit epsilon OS=Homo sapiens OX=9606 GN=EIF2B5 PE=1 SV=3	0	High	24.434	10	5	6	5	721	80.3	5.08	17.12	0	2732.9	2799.2	2706.4	2496.1	2451.1	2904.7	2746.166667	2617.3	0.953073982	0.429889854
A6NED2	RCCD1	RCC1 domain-containing protein 1 OS=Homo sapiens OX=9606 GN=RCCD1 PE=1 SV=1	0.003	High	3.6	3	1	1	1	376	40.1	5.27	2.76	0	547.1	433.7	489.8	491.7	452.5	457.4	490.2	467.2	0.953080375	0.546780796
Q5VWZ2	LYPLAL1	Lysophospholipase-like protein 1 OS=Homo sapiens OX=9606 GN=LYPLAL1 PE=1 SV=3	0.004	High	3.549	4	1	1	1	237	26.3	7.84	3.5	0	995.6	1105	1062.4	927.2	876.9	1210.6	1054.333333	1004.9	0.953114132	0.67269668
A0A6Q8PFJ0	LMNA	Prelamin-A/C OS=Homo sapiens OX=9606 GN=LMNA PE=1 SV=1	0	High	536.215	70	69	229	67	729	80.9	8.27	717.11	2	81148.3	144772.3	132728.7	79479.9	133595.3	128778.8	119549.7667	113951.3333	0.953170688	0.840482326
Q14694	USP10	Ubiquitin carboxyl-terminal hydrolase 10 OS=Homo sapiens OX=9606 GN=USP10 PE=1 SV=2	0	High	74.882	21	14	22	14	798	87.1	5.31	75.46	0	10972.5	11428.8	10149	10286.5	9972.1	10769.4	10850.1	10342.66667	0.953232382	0.31346178
J3QRZ6	MIF4GD	MIF4G domain-containing protein (Fragment) OS=Homo sapiens OX=9606 GN=MIF4GD PE=1 SV=8	0.001	High	6.796	12	2	2	2	204	23.3	5.17	6.11	0	348.8	298.7	265.9	307.3	283.3	280.1	304.4666667	290.2333333	0.953251587	0.607671768
Q92973	TNPO1	Transportin-1 OS=Homo sapiens OX=9606 GN=TNPO1 PE=1 SV=2	0	High	123.965	30	23	45	17	898	102.3	4.98	134.69	6	16231.8	19713.4	19820.4	14508.5	18341.5	20309.9	18588.53333	17719.96667	0.953274061	0.696528675
P49959	MRE11	Double-strand break repair protein MRE11 OS=Homo sapiens OX=9606 GN=MRE11 PE=1 SV=3	0	High	252.47	59	38	89	2	708	80.5	5.9	291.63	0	2522.4	2118.2	2366.3	2108.9	2305.2	2265.9	2335.633333	2226.666667	0.953345988	0.455735238
Q9BUL5	PHF23	PHD finger protein 23 OS=Homo sapiens OX=9606 GN=PHF23 PE=1 SV=1	0	High	23.221	12	6	9	6	403	43.8	5.78	24.77	0	5019.2	4265.1	4223.2	4610.4	4213.7	4053.4	4502.5	4292.5	0.953359245	0.531622974
Q2VPB7	AP5B1	AP-5 complex subunit beta-1 OS=Homo sapiens OX=9606 GN=AP5B1 PE=1 SV=4	0.003	High	3.854	2	1	1	1	878	93.9	5.92	3.34	0	170.8	158.6	170.6	138.7	151.8	186.2	166.6666667	158.9	0.9534	0.625836669
Q13111	CHAF1A	Chromatin assembly factor 1 subunit A OS=Homo sapiens OX=9606 GN=CHAF1A PE=1 SV=3	0	High	156.806	35	32	60	31	956	106.8	5.94	170.26	1	24215.4	26419.5	32150.4	20615	29710.6	28602.2	27595.1	26309.26667	0.953403563	0.746690627
Q13472	TOP3A	DNA topoisomerase 3-alpha OS=Homo sapiens OX=9606 GN=TOP3A PE=1 SV=1	0	High	78.258	21	19	25	18	1001	112.3	8.34	72.45	1	8697.3	9021.4	8554.1	7752.1	8776.7	8520	8757.6	8349.6	0.953411894	0.293171644
Q49A26	GLYR1	Putative oxidoreductase GLYR1 OS=Homo sapiens OX=9606 GN=GLYR1 PE=1 SV=4	0	High	102.054	42	17	32	17	553	60.5	9.17	100.24	0	12334.9	11417.5	12595.8	10660.5	11662.2	12332.6	12116.06667	11551.76667	0.953425479	0.402407257
H0Y5K5	ERGIC3	Endoplasmic reticulum-Golgi intermediate compartment protein 3 (Fragment) OS=Homo sapiens OX=9606 GN=ERGIC3 PE=1 SV=1	0	High	9.741	5	3	3	3	397	44.6	6.47	8.64	0	1537.2	1600.9	1537.5	1581.7	1400.8	1475.6	1558.533333	1486.033333	0.953481906	0.269412187
P49754	VPS41	Vacuolar protein sorting-associated protein 41 homolog OS=Homo sapiens OX=9606 GN=VPS41 PE=1 SV=3	0.001	High	5.968	4	3	3	3	854	98.5	5.85	4.58	0	1821.5	1945.1	2060.4	1658.8	1883.1	2014.1	1942.333333	1852	0.953492363	0.508528531
Q14249	ENDOG	Endonuclease G, mitochondrial OS=Homo sapiens OX=9606 GN=ENDOG PE=1 SV=4	0	High	31.201	24	6	12	6	297	32.6	9.5	34.26	0	3602.1	3531.1	3067.4	3322.7	3344.4	3059.7	3400.2	3242.266667	0.953551752	0.454779335
Q9Y5W9	SNX11	Sorting nexin-11 OS=Homo sapiens OX=9606 GN=SNX11 PE=1 SV=2	0.003	High	3.809	4	1	1	1	270	30.4	7.05	2.55	0	516.5	515.5	479.5	510	489.9	441.4	503.8333333	480.4333333	0.95355607	0.379747455
Q68DK7	MSL1	Male-specific lethal 1 homolog OS=Homo sapiens OX=9606 GN=MSL1 PE=1 SV=3	0	High	56.808	31	12	14	12	614	67.1	8.92	48.87	0	5340.3	4915.9	5367.6	4614.4	5268.4	5016.9	5207.933333	4966.566667	0.953654041	0.371684166
G3V3T3	ACIN1	Apoptotic chromatin condensation inducer in the nucleus (Fragment) OS=Homo sapiens OX=9606 GN=ACIN1 PE=1 SV=1	0	High	36.604	40	8	11	1	194	21.1	4.55	40.04	0	538.7	537.9	529.7	509.4	557.9	464.6	535.4333333	510.6333333	0.953682376	0.411798196
H0Y368	DPM1	Dolichol-phosphate mannosyltransferase subunit 1 OS=Homo sapiens OX=9606 GN=DPM1 PE=1 SV=2	0	High	20.498	13	5	7	5	295	33.3	9.14	19.54	0	3533.9	3266	3111.1	2983.1	2918.2	3551.2	3303.666667	3150.833333	0.953738271	0.552468386
Q96F86	EDC3	Enhancer of mRNA-decapping protein 3 OS=Homo sapiens OX=9606 GN=EDC3 PE=1 SV=1	0	High	31.623	19	8	9	8	508	56	7.11	31.97	0	4304.3	4809.2	4467.4	4243.3	4175.4	4534.2	4526.966667	4317.633333	0.953758587	0.321165658
O94762	RECQL5	ATP-dependent DNA helicase Q5 OS=Homo sapiens OX=9606 GN=RECQL5 PE=1 SV=2	0	High	83.415	24	22	28	22	991	108.8	8.56	71.58	0	11929.5	10986.6	10078.8	10389.4	10777.5	10302.4	10998.3	10489.76667	0.953762551	0.410505944
Q9NY27	PPP4R2	Serine/threonine-protein phosphatase 4 regulatory subunit 2 OS=Homo sapiens OX=9606 GN=PPP4R2 PE=1 SV=3	0	High	22.26	17	4	5	4	417	46.9	4.54	18.09	0	2352.6	2650.5	2278.4	2222.6	2406.7	2315.8	2427.166667	2315.033333	0.953800728	0.422127114
Q86U44	METTL3	N6-adenosine-methyltransferase catalytic subunit OS=Homo sapiens OX=9606 GN=METTL3 PE=1 SV=2	0	High	55.356	26	11	15	11	580	64.4	6.42	49.13	0	9394.3	7091.2	7389.2	7941.7	7122.2	7708.7	7958.233333	7590.866667	0.953838163	0.655397753
Q9H4Q4	PRDM12	PR domain zinc finger protein 12 OS=Homo sapiens OX=9606 GN=PRDM12 PE=1 SV=2	0.017	Medium	1.801	2	1	1	1	367	40.4	8.31	0	0	288.6	360.4	326.4	257.2	363.8	309.4	325.1333333	310.1333333	0.953865081	0.706736865
Q02040	AKAP17A	A-kinase anchor protein 17A OS=Homo sapiens OX=9606 GN=AKAP17A PE=1 SV=2	0	High	37.142	14	10	15	10	695	80.7	9.73	33.26	0	8721.4	6752.1	6587.2	7502.1	7016	6525	7353.566667	7014.366667	0.953872724	0.671021419
A2IDC6	MRPL28	39S ribosomal protein L28, mitochondrial (Fragment) OS=Homo sapiens OX=9606 GN=MRPL28 PE=1 SV=1	0	High	16.708	19	4	5	4	240	28.5	7.94	18.49	0	3559.8	3312	3408.1	3157.3	3177.6	3472.4	3426.633333	3269.1	0.95402679	0.275360535
Q15542	TAF5	Transcription initiation factor TFIID subunit 5 OS=Homo sapiens OX=9606 GN=TAF5 PE=1 SV=3	0	High	65.064	24	15	17	15	800	86.8	5.64	58.2	0	8489.8	7555.4	7384.5	7778.4	7499.2	7075.6	7809.9	7451.066667	0.954054043	0.420040632
Q5VVC8	RPL11	60S ribosomal protein L11 OS=Homo sapiens OX=9606 GN=RPL11 PE=1 SV=2	0	High	33.868	38	8	14	8	167	19	9.8	38.22	0	5970.3	8785.1	7188.2	6279.4	7543.7	7113.5	7314.533333	6978.866667	0.954109626	0.726818967
A0A3B3ITE9	JAGN1	Protein jagunal homolog 1 OS=Homo sapiens OX=9606 GN=JAGN1 PE=1 SV=1	0	High	8.216	24	1	2	1	50	5.9	8.92	6.86	0	394.9	339.1	362.6	375.9	320.4	350	365.5333333	348.7666667	0.95413095	0.502452749
C9JQQ5	ATL2	Atlastin-2 (Fragment) OS=Homo sapiens OX=9606 GN=ATL2 PE=1 SV=1	0	High	7.345	12	2	2	2	175	20.3	7.53	6.27	0	1267.7	1292.7	1190.2	1210.4	1152.3	1215.9	1250.2	1192.866667	0.954140671	0.195787715
P43362	MAGEA9B	Melanoma-associated antigen 9 OS=Homo sapiens OX=9606 GN=MAGEA9B PE=1 SV=1	0	High	9.071	11	2	2	2	315	35.1	4.53	7.71	0	735.8	816.1	756.7	643.6	786.1	773.1	769.5333333	734.2666667	0.954171359	0.530762575
Q6XQN6	NAPRT	Nicotinate phosphoribosyltransferase OS=Homo sapiens OX=9606 GN=NAPRT PE=1 SV=2	0	High	19.763	13	6	7	6	538	57.5	5.68	16.24	0	1573.4	1498.9	1542.6	1492.9	1298	1612.9	1538.3	1467.933333	0.954256864	0.496877064
Q13206	DDX10	Probable ATP-dependent RNA helicase DDX10 OS=Homo sapiens OX=9606 GN=DDX10 PE=1 SV=2	0	High	77.129	26	20	22	20	875	100.8	8.63	65.33	0	12556.9	11985.1	11673.1	11010.1	12141.9	11407.3	12071.7	11519.76667	0.95427874	0.25963896
Q13155	AIMP2	Aminoacyl tRNA synthase complex-interacting multifunctional protein 2 OS=Homo sapiens OX=9606 GN=AIMP2 PE=1 SV=2	0	High	28.383	27	7	11	7	320	35.3	8.22	36.1	0	4890.6	5915.5	5200.2	4837.8	4831.7	5605.1	5335.433333	5091.533333	0.95428675	0.572714033
A0A804HL74	EXT2	Exostosin-2 OS=Homo sapiens OX=9606 GN=EXT2 PE=1 SV=1	0.05	Medium	0.983	1	1	1	1	640	73.5	6.87	0	0	55.9	63.6	46.9	51.6	51.4	55.8	55.46666667	52.93333333	0.954326923	0.641268836
O95071	UBR5	E3 ubiquitin-protein ligase UBR5 OS=Homo sapiens OX=9606 GN=UBR5 PE=1 SV=2	0	High	40.874	5	10	11	10	2799	309.2	5.85	37.42	0	4392.5	5434.6	5025.1	4156	4775.2	5243	4950.733333	4724.733333	0.954350197	0.632335006
O60287	URB1	Nucleolar pre-ribosomal-associated protein 1 OS=Homo sapiens OX=9606 GN=URB1 PE=1 SV=4	0	High	118.884	11	24	31	24	2271	254.2	6.47	93.82	0	11284.3	12002.9	12727.2	9935.4	12227.9	12208	12004.8	11457.1	0.954376583	0.562056037
Q12904	AIMP1	Aminoacyl tRNA synthase complex-interacting multifunctional protein 1 OS=Homo sapiens OX=9606 GN=AIMP1 PE=1 SV=2	0	High	30.397	23	6	10	6	312	34.3	8.43	28.67	0	5714.1	7341	6362.6	5372.2	6181.8	6978	6472.566667	6177.333333	0.954386977	0.678772541
P02647	APOA1	Apolipoprotein A-I OS=Homo sapiens OX=9606 GN=APOA1 PE=1 SV=1	0.001	High	6.327	9	2	3	2	267	30.8	5.76	9.39	0	346.5	299.1	348.3	403.5	235.4	309.7	331.3	316.2	0.954421974	0.782863224
P49327	FASN	Fatty acid synthase OS=Homo sapiens OX=9606 GN=FASN PE=1 SV=3	0	High	367.359	27	60	121	60	2511	273.3	6.44	385.15	0	39324.2	51070	49627.4	36437.2	44305.3	52910	46673.86667	44550.83333	0.954513446	0.74235959
Q9Y597	KCTD3	BTB/POZ domain-containing protein KCTD3 OS=Homo sapiens OX=9606 GN=KCTD3 PE=1 SV=2	0.001	High	4.475	1	1	1	1	815	88.9	7.03	3.85	0	275.1	421.6	388.7	293.6	424	318.5	361.8	345.3666667	0.954578957	0.796823846
Q09161	NCBP1	Nuclear cap-binding protein subunit 1 OS=Homo sapiens OX=9606 GN=NCBP1 PE=1 SV=1	0	High	66.562	17	14	23	14	790	91.8	6.43	73.03	0	10237.3	10486.1	9729.5	9380.5	10091.3	9598.6	10150.96667	9690.133333	0.954602025	0.206785159
P00568	AK1	Adenylate kinase isoenzyme 1 OS=Homo sapiens OX=9606 GN=AK1 PE=1 SV=3	0	High	21.862	26	5	6	5	194	21.6	8.63	18.6	0	3408.6	3712.3	3497.7	3282.5	3389.4	3464.8	3539.533333	3378.9	0.95461737	0.199075006
O00159	MYO1C	Unconventional myosin-Ic OS=Homo sapiens OX=9606 GN=MYO1C PE=1 SV=4	0	High	56.875	17	15	17	15	1063	121.6	9.41	54.02	0	6444.6	7736.3	6771.6	6385.2	7346.4	6270.3	6984.166667	6667.3	0.954630712	0.5726954
C9JPR8	GALNT11	Polypeptide N-acetylgalactosaminyltransferase 11 (Fragment) OS=Homo sapiens OX=9606 GN=GALNT11 PE=1 SV=1	0.031	Medium	1.252	7	1	1	1	113	12.8	8.62	1.79	0	548.6	508.1	526.1	507.7	470.3	533	527.6	503.6666667	0.954637352	0.331064227
G3V2M2	ZFYVE21	Zinc finger FYVE domain-containing protein 21 OS=Homo sapiens OX=9606 GN=ZFYVE21 PE=1 SV=1	0.057	Low	0.913	6	1	1	1	93	10.5	10.77	1.75	0	344.7	387.5	458.4	324.5	385.5	426.6	396.8666667	378.8666667	0.954644717	0.706453947
Q99519	NEU1	Sialidase-1 OS=Homo sapiens OX=9606 GN=NEU1 PE=1 SV=1	0.004	High	3.542	4	2	2	2	415	45.4	5.88	3.66	0	497.3	430.3	429.8	472.1	353.3	470.6	452.4666667	432	0.954766465	0.67475645
P55347	PKNOX1	Homeobox protein PKNOX1 OS=Homo sapiens OX=9606 GN=PKNOX1 PE=1 SV=3	0	High	16.137	11	4	5	4	436	47.6	4.91	11.95	0	1448.5	1270.9	1458.4	1315.8	1286.5	1386.9	1392.6	1329.733333	0.954856623	0.406407362
Q96A35	MRPL24	39S ribosomal protein L24, mitochondrial OS=Homo sapiens OX=9606 GN=MRPL24 PE=1 SV=1	0	High	16.264	23	5	5	5	216	24.9	9.29	14.4	0	1920.5	1886.1	1866.6	1742.2	1860.3	1814.6	1891.066667	1805.7	0.954857929	0.086952418
M0QXA7	WIZ	Protein Wiz OS=Homo sapiens OX=9606 GN=WIZ PE=1 SV=1	0	High	213.017	50	37	69	7	968	103.2	9.52	218.39	31	32149.9	28197.1	29794.3	28537.6	29842.2	27693.7	30047.1	28691.16667	0.954873071	0.358170167
P40425	PBX2	Pre-B-cell leukemia transcription factor 2 OS=Homo sapiens OX=9606 GN=PBX2 PE=1 SV=2	0	High	70.425	32	10	15	10	430	45.9	7.56	55.88	0	4980.9	4638.3	4978.5	4390.4	4720.4	4828.3	4865.9	4646.366667	0.954883304	0.275789614
P78406	RAE1	mRNA export factor RAE1 OS=Homo sapiens OX=9606 GN=RAE1 PE=1 SV=1	0	High	176.139	55	20	55	20	368	40.9	7.83	194.73	0	26381	28408.1	26430.1	24565.6	27232.8	25758.5	27073.06667	25852.3	0.954908445	0.297537534
Q9NUJ1	ABHD10	Palmitoyl-protein thioesterase ABHD10, mitochondrial OS=Homo sapiens OX=9606 GN=ABHD10 PE=1 SV=1	0	High	10.955	8	2	3	2	306	33.9	8.57	10.87	0	1646.6	1558	1330.3	1518.7	1269.1	1542.7	1511.633333	1443.5	0.954927341	0.624171443
O14787	TNPO2	Transportin-2 OS=Homo sapiens OX=9606 GN=TNPO2 PE=1 SV=3	0	High	48.572	13	11	21	5	897	101.3	5.01	46.46	0	2065.1	2115.9	2265.6	2035.5	2191.6	1929	2148.866667	2052.033333	0.954937486	0.375268536
A0A7P0Z482	MTO1	Protein MTO1 homolog, mitochondrial OS=Homo sapiens OX=9606 GN=MTO1 PE=1 SV=1	0.003	High	3.765	3	2	2	2	463	50.9	7.85	4.28	0	869.6	817.4	766.8	809.3	733.6	800.4	817.9333333	781.1	0.954967805	0.388379683
Q96HI0	SENP5	Sentrin-specific protease 5 OS=Homo sapiens OX=9606 GN=SENP5 PE=1 SV=3	0	High	15.243	7	4	4	4	755	86.6	9.17	14.52	0	2550.8	2287.7	2562.5	2470.2	2257.2	2340.6	2467	2356	0.95500608	0.366232226
Q9H3L0	MMADHC	Cobalamin trafficking protein CblD OS=Homo sapiens OX=9606 GN=MMADHC PE=1 SV=2	0.001	High	6.637	9	2	2	2	296	32.9	5.29	4.68	0	384.9	408.7	433.3	351.4	359.5	460.8	408.9666667	390.5666667	0.955008558	0.652444545
H3BND2	PRR14	Proline-rich protein 14 (Fragment) OS=Homo sapiens OX=9606 GN=PRR14 PE=1 SV=8	0.003	High	3.682	5	1	2	1	242	26.5	9.82	5.26	0	726.2	796.1	769.5	715.7	737.2	735.8	763.9333333	729.5666667	0.955013526	0.185525939
Q15776	ZKSCAN8	Zinc finger protein with KRAB and SCAN domains 8 OS=Homo sapiens OX=9606 GN=ZKSCAN8 PE=1 SV=2	0.014	Medium	2.026	2	1	1	1	578	65.8	7.39	2.25	0	429.7	558.6	399.3	360.1	528.9	436.2	462.5333333	441.7333333	0.955030268	0.778212929
P54709	ATP1B3	Sodium/potassium-transporting ATPase subunit beta-3 OS=Homo sapiens OX=9606 GN=ATP1B3 PE=1 SV=1	0	High	15.442	19	5	6	5	279	31.5	8.35	10.84	0	1747.1	1928.5	1973.3	1922	1579.4	1893.6	1882.966667	1798.333333	0.955053196	0.549775203
P54619	PRKAG1	5'-AMP-activated protein kinase subunit gamma-1 OS=Homo sapiens OX=9606 GN=PRKAG1 PE=1 SV=1	0	High	10.911	8	3	4	3	331	37.6	6.92	10.25	0	1754.3	1765.6	1699.5	1626.1	1548.6	1810.2	1739.8	1661.633333	0.955071464	0.385029509
A0A0C4DGU3	HM13	Minor histocompatibility antigen H13 OS=Homo sapiens OX=9606 GN=HM13 PE=1 SV=1	0	High	8.965	10	2	2	2	143	15.4	8.03	6.42	0	1394.9	1407.7	1355.7	1321	1189.7	1460.9	1386.1	1323.866667	0.955101845	0.47928901
O00311	CDC7	Cell division cycle 7-related protein kinase OS=Homo sapiens OX=9606 GN=CDC7 PE=1 SV=1	0	High	10.737	6	4	4	4	574	63.8	8.73	9.78	0	3158.6	2894.6	2909.8	2807.9	2716.4	3036.3	2987.666667	2853.533333	0.955104318	0.353667014
Q5TDF0	NTPCR	Cancer-related nucleoside-triphosphatase OS=Homo sapiens OX=9606 GN=NTPCR PE=1 SV=1	0	High	30.94	33	7	10	7	228	25.1	9.42	25.78	0	4094.4	3742.9	3691.2	3728.9	3559.4	3722.8	3842.833333	3670.366667	0.95511992	0.280399356
P06132	UROD	Uroporphyrinogen decarboxylase OS=Homo sapiens OX=9606 GN=UROD PE=1 SV=2	0	High	36.772	20	7	14	7	367	40.8	6.14	45.22	0	6275.7	6094.1	6189.2	6190.9	4993.4	6541.8	6186.333333	5908.7	0.955121504	0.587735741
Q9H7Z3	NRDE2	Nuclear exosome regulator NRDE2 OS=Homo sapiens OX=9606 GN=NRDE2 PE=1 SV=3	0.001	High	6.409	3	2	2	2	1164	132.6	7.68	3.29	0	612.9	648.1	689.6	565.4	666.7	631	650.2	621.0333333	0.955142008	0.474967096
Q96L91	EP400	E1A-binding protein p400 OS=Homo sapiens OX=9606 GN=EP400 PE=1 SV=4	0	High	334.403	28	62	92	60	3159	343.3	9.19	330.25	2	36047.2	38125.1	38221.8	32239.7	37959.5	37154.1	37464.7	35784.43333	0.955150671	0.431592216
Q15555	MAPRE2	Microtubule-associated protein RP/EB family member 2 OS=Homo sapiens OX=9606 GN=MAPRE2 PE=1 SV=1	0	High	94.075	57	17	26	14	327	37	5.57	75.72	3	12943.9	13054.9	14166.8	13302	11147.6	13914.6	13388.53333	12788.06667	0.955150676	0.55182465
Q9NZC9	SMARCAL1	SWI/SNF-related matrix-associated actin-dependent regulator of chromatin subfamily A-like protein 1 OS=Homo sapiens OX=9606 GN=SMARCAL1 PE=1 SV=1	0	High	16.996	5	5	5	5	954	105.9	9.06	13.77	0	2325.2	1789.5	1714.5	2056.1	1624.9	1886.9	1943.066667	1855.966667	0.955173952	0.723685407
Q9NXW9	ALKBH4	Alpha-ketoglutarate-dependent dioxygenase alkB homolog 4 OS=Homo sapiens OX=9606 GN=ALKBH4 PE=1 SV=1	0	High	8.912	12	2	2	2	302	33.8	6.67	8.2	0	551.1	543.3	542.6	537.9	479.7	546.1	545.6666667	521.2333333	0.955222969	0.310863489
O43818	RRP9	U3 small nucleolar RNA-interacting protein 2 OS=Homo sapiens OX=9606 GN=RRP9 PE=1 SV=1	0	High	43.717	24	11	15	11	475	51.8	7.85	44.73	0	7926.7	5930.2	6005.6	7379.5	6255.9	5339.3	6620.833333	6324.9	0.955302706	0.753624081
O00442	RTCA	RNA 3'-terminal phosphate cyclase OS=Homo sapiens OX=9606 GN=RTCA PE=1 SV=1	0	High	30.595	26	6	8	6	366	39.3	7.85	27.53	0	2277.8	2222.6	1958.6	2167.9	1982.9	2019.6	2153	2056.8	0.955318161	0.444697033
O00287	RFXAP	Regulatory factor X-associated protein OS=Homo sapiens OX=9606 GN=RFXAP PE=1 SV=1	0.001	High	7.114	10	2	2	2	272	28.2	5.54	6.29	0	674.2	644	693	598.4	722	601	670.4	640.4666667	0.95535004	0.526492877
E5RHU4	BIN3	Bridging integrator 3 OS=Homo sapiens OX=9606 GN=BIN3 PE=1 SV=1	0.003	High	3.753	6	1	1	1	149	17.4	8.62	2.69	0	507.2	468.4	502.8	461.2	490.6	460.6	492.8	470.8	0.955357143	0.235317612
Q99735	MGST2	Microsomal glutathione S-transferase 2 OS=Homo sapiens OX=9606 GN=MGST2 PE=1 SV=1	0	High	9.25	10	1	2	1	147	16.6	9.55	7.79	0	1001	811.1	611.8	921.6	720.3	673.8	807.9666667	771.9	0.955361195	0.803510921
F5GZ78	PXN	Paxillin OS=Homo sapiens OX=9606 GN=PXN PE=1 SV=1	0.001	High	4.766	3	2	2	2	589	64.2	6.35	6.13	0	1607.1	1613.6	1247.4	1547.8	1412.7	1308.3	1489.366667	1422.933333	0.955394911	0.658651429
Q9Y5A7	NUB1	NEDD8 ultimate buster 1 OS=Homo sapiens OX=9606 GN=NUB1 PE=1 SV=2	0	High	9.378	5	4	4	4	615	70.5	5.96	9.89	0	1456	1308.6	1247.2	1276.1	1165.2	1391.9	1337.266667	1277.733333	0.95548133	0.544982089
P20290	BTF3	Transcription factor BTF3 OS=Homo sapiens OX=9606 GN=BTF3 PE=1 SV=1	0	High	51.236	52	10	19	5	206	22.2	9.38	66.54	6	7722.8	8266.9	9577.8	7946.8	7656.1	8827.6	8522.5	8143.5	0.955529481	0.5930711
Q99549	MPHOSPH8	M-phase phosphoprotein 8 OS=Homo sapiens OX=9606 GN=MPHOSPH8 PE=1 SV=2	0	High	43.14	13	8	11	8	860	97.1	6.06	36.88	0	4440.9	3797.4	4347.6	3938.1	4358.3	3731.8	4195.3	4009.4	0.955688509	0.532646407
Q6P2H3	CEP85	Centrosomal protein of 85 kDa OS=Homo sapiens OX=9606 GN=CEP85 PE=1 SV=1	0	High	13.398	7	4	4	3	762	85.6	6	12.23	0	463.8	555	562.8	401.7	503	606.9	527.2	503.8666667	0.955741022	0.746010143
Q8NFM4	ADCY4	Adenylate cyclase type 4 OS=Homo sapiens OX=9606 GN=ADCY4 PE=1 SV=1	0.055	Low	0.936	1	1	1	1	1077	119.7	7.47	2.42	0	676.3	664.9	648.9	518	708.3	675.8	663.3666667	634.0333333	0.955781117	0.646805154
Q9NS86	LANCL2	LanC-like protein 2 OS=Homo sapiens OX=9606 GN=LANCL2 PE=1 SV=1	0	High	31.116	22	8	8	8	450	50.8	7.43	25.63	0	2900.8	3046.5	2765.1	2695.7	2800.9	2830.6	2904.133333	2775.733333	0.955787154	0.230972974
Q5SRE5	NUP188	Nucleoporin NUP188 OS=Homo sapiens OX=9606 GN=NUP188 PE=1 SV=1	0	High	88.777	13	19	26	19	1749	195.9	6.73	86.75	0	7859.7	9956.5	9502.5	7149.1	9080.7	9883.6	9106.233333	8704.466667	0.955880038	0.716776064
Q96CK0	ZNF653	Zinc finger protein 653 OS=Homo sapiens OX=9606 GN=ZNF653 PE=1 SV=1	0	High	7.902	4	1	1	1	615	67.2	6.98	6.89	0	110.7	111.1	132.5	98.5	122.9	117.3	118.1	112.9	0.955969517	0.640536546
Q8N5C6	SRBD1	S1 RNA-binding domain-containing protein 1 OS=Homo sapiens OX=9606 GN=SRBD1 PE=1 SV=2	0	High	157.678	41	35	50	35	995	111.7	8.72	142.33	0	22687.3	21821.3	22914.3	20063.4	21747.6	22643.3	22474.3	21484.76667	0.955970449	0.297221264
Q12981	BNIP1	Vesicle transport protein SEC20 OS=Homo sapiens OX=9606 GN=BNIP1 PE=1 SV=3	0	High	8.138	8	2	2	2	228	26.1	8.95	6.15	0	928.1	905.2	967	853.9	800.3	1022.9	933.4333333	892.3666667	0.956004714	0.586155335
O60678	PRMT3	Protein arginine N-methyltransferase 3 OS=Homo sapiens OX=9606 GN=PRMT3 PE=1 SV=4	0	High	20.762	13	5	5	5	531	59.9	5.35	16.8	0	1176.1	1277.6	1284	1168.5	1090.5	1314.4	1245.9	1191.133333	0.956042486	0.502198487
F5GZ99	KDM5A	Lysine-specific demethylase 5A (Fragment) OS=Homo sapiens OX=9606 GN=KDM5A PE=1 SV=1	0.002	High	4.091	8	1	5	1	126	14.1	9.1	6.22	0	1744.4	1883.7	2043.3	1480	2112.1	1830	1890.466667	1807.366667	0.9560426	0.702136938
Q5TDH0	DDI2	Protein DDI1 homolog 2 OS=Homo sapiens OX=9606 GN=DDI2 PE=1 SV=1	0	High	54.011	35	9	12	9	399	44.5	5.05	47.78	0	3907.1	4015.3	3692	3734.1	3457.4	3913	3871.466667	3701.5	0.956097603	0.356118534
O15143	ARPC1B	Actin-related protein 2/3 complex subunit 1B OS=Homo sapiens OX=9606 GN=ARPC1B PE=1 SV=3	0	High	50.028	27	11	16	11	372	40.9	8.35	47.14	0	11660.7	10825.3	9855.3	11074.2	10172.6	9678.9	10780.43333	10308.56667	0.956229341	0.515685897
Q92616	GCN1	eIF-2-alpha kinase activator GCN1 OS=Homo sapiens OX=9606 GN=GCN1 PE=1 SV=7	0	High	237.581	20	53	66	53	2671	292.5	7.43	208.63	0	24945	25535.8	25524.8	22599.3	22608	27479.3	25335.2	24228.86667	0.956332165	0.536181043
O43159	RRP8	Ribosomal RNA-processing protein 8 OS=Homo sapiens OX=9606 GN=RRP8 PE=1 SV=2	0	High	57.674	32	12	17	12	456	50.7	9.42	63.01	0	9988.8	7578.3	7469.5	8577.5	8311.7	7055.7	8345.533333	7981.633333	0.956395836	0.720259918
Q5BKZ1	ZNF326	DBIRD complex subunit ZNF326 OS=Homo sapiens OX=9606 GN=ZNF326 PE=1 SV=2	0	High	51.65	22	12	16	12	582	65.6	5.15	54.23	0	9695.7	9321.8	9661	8348.9	10456.7	8623	9559.5	9142.866667	0.956416828	0.569018744
P52435	POLR2J	DNA-directed RNA polymerase II subunit RPB11-a OS=Homo sapiens OX=9606 GN=POLR2J PE=1 SV=1	0	High	11.359	36	5	5	4	117	13.3	5.86	5.38	0	3043.7	2838.4	4072.2	2700.1	4246.1	2574.4	3318.1	3173.533333	0.956430889	0.837157198
O75570	MTRF1	Peptide chain release factor 1, mitochondrial OS=Homo sapiens OX=9606 GN=MTRF1 PE=1 SV=2	0.001	High	4.991	4	2	2	2	445	52.3	8.5	4.4	0	1298.5	1335.6	1257.9	1280.1	1226.6	1215.8	1297.333333	1240.833333	0.956449126	0.132549841
Q9NRD1	FBXO6	F-box only protein 6 OS=Homo sapiens OX=9606 GN=FBXO6 PE=1 SV=1	0	High	8.185	4	1	2	1	293	33.9	6.09	7.69	0	191.2	206.9	170.3	207.4	174	162.3	189.4666667	181.2333333	0.956544687	0.656690916
A0A0C4DGC9	STK35	Serine/threonine-protein kinase 35 (Fragment) OS=Homo sapiens OX=9606 GN=STK35 PE=1 SV=1	0.039	Medium	1.132	2	1	1	1	395	43.9	9.07	1.61	0	999.3	878.2	902.1	941.8	850.5	866.6	926.5333333	886.3	0.956576486	0.435792201
C9JCC6	DRAP1	Dr1-associated corepressor OS=Homo sapiens OX=9606 GN=DRAP1 PE=1 SV=1	0	High	22.286	18	5	8	5	212	23.2	5.27	13.58	0	2893.8	2616.5	2837	2515.9	2742.2	2726.8	2782.433333	2661.633333	0.956584764	0.340413838
O14641	DVL2	Segment polarity protein dishevelled homolog DVL-2 OS=Homo sapiens OX=9606 GN=DVL2 PE=1 SV=1	0	High	13.554	5	3	3	3	736	78.9	6.02	10.89	0	1225.2	1529.6	1405.6	1163.6	1438.3	1378.1	1386.8	1326.666667	0.956638785	0.646578024
E7EW49	CLASP2	CLIP-associating protein 2 OS=Homo sapiens OX=9606 GN=CLASP2 PE=1 SV=1	0	High	105.414	20	24	31	22	1514	165.6	8.25	97.07	2	13415.8	14668	15660.3	13818.9	12877	15153.4	14581.36667	13949.76667	0.956684444	0.532716585
Q96GG9	DCUN1D1	DCN1-like protein 1 OS=Homo sapiens OX=9606 GN=DCUN1D1 PE=1 SV=1	0	High	60.465	40	12	21	12	259	30.1	5.34	66.87	0	10111.2	9901.1	10631.2	9195.5	9519	10601.8	10214.5	9772.1	0.956689021	0.40653964
Q9Y608	LRRFIP2	Leucine-rich repeat flightless-interacting protein 2 OS=Homo sapiens OX=9606 GN=LRRFIP2 PE=1 SV=1	0	High	22.259	7	5	6	5	721	82.1	6.95	18.65	0	1590.7	2158.6	1867	1526.2	2193.8	1653.1	1872.1	1791.033333	0.95669747	0.772669765
Q8IXM3	MRPL41	39S ribosomal protein L41, mitochondrial OS=Homo sapiens OX=9606 GN=MRPL41 PE=1 SV=1	0.001	High	6.164	16	2	2	2	137	15.4	9.57	5.32	0	518	534.9	553	415.3	612.8	508.3	535.3	512.1333333	0.956722087	0.709677399
Q8IYB5	SMAP1	Stromal membrane-associated protein 1 OS=Homo sapiens OX=9606 GN=SMAP1 PE=1 SV=2	0	High	26.434	9	4	7	4	467	50.4	8.75	26.4	0	3510.7	3486.7	3562	3783.2	2980.9	3338.8	3519.8	3367.633333	0.956768377	0.549526017
F8VV52	CNOT2	CCR4-NOT transcription complex subunit 2 (Fragment) OS=Homo sapiens OX=9606 GN=CNOT2 PE=1 SV=1	0	High	11.165	7	3	5	3	531	58.6	7.37	17.35	0	2674.8	2817.3	2808.5	2582.3	2539.3	2821.1	2766.866667	2647.566667	0.956882635	0.294750184
S5FZ81	PHF10	PHD finger protein 10 OS=Homo sapiens OX=9606 GN=PHF10 PE=1 SV=1	0	High	33.426	24	8	9	1	377	42.6	5.45	25.28	0	946.1	848.4	773.8	867	797.2	793.4	856.1	819.2	0.956897559	0.541316294
Q00537	CDK17	Cyclin-dependent kinase 17 OS=Homo sapiens OX=9606 GN=CDK17 PE=1 SV=2	0.001	High	4.233	3	2	3	1	523	59.5	9.03	7.26	0	561.8	852	573.2	695.3	658	548.1	662.3333333	633.8	0.95691998	0.798656614
Q7Z2T5	TRMT1L	TRMT1-like protein OS=Homo sapiens OX=9606 GN=TRMT1L PE=1 SV=2	0	High	39.322	15	9	13	9	733	81.7	7.88	38.78	0	6097.9	5186.6	4988.1	5470.8	5028.4	5072.4	5424.2	5190.533333	0.956921451	0.56150628
Q16610	ECM1	Extracellular matrix protein 1 OS=Homo sapiens OX=9606 GN=ECM1 PE=1 SV=2	0	High	13.199	8	4	6	4	540	60.6	6.71	15.49	0	1893.2	1959.6	1741.2	1773.7	1711.7	1867.7	1864.666667	1784.366667	0.956936003	0.366682953
Q0VG06	FAAP100	Fanconi anemia core complex-associated protein 100 OS=Homo sapiens OX=9606 GN=FAAP100 PE=1 SV=3	0	High	8.319	2	2	3	2	881	93.4	5.29	6.88	0	848.8	1033.5	1081.5	761.3	1002.4	1072.5	987.9333333	945.4	0.956947162	0.736649683
P22830	FECH	Ferrochelatase, mitochondrial OS=Homo sapiens OX=9606 GN=FECH PE=1 SV=2	0	High	73.402	39	15	22	15	423	47.8	8.73	67.64	0	9590	9791.5	11672.9	9065.9	8819.1	11834.5	10351.46667	9906.5	0.957014143	0.723559316
O95619	YEATS4	YEATS domain-containing protein 4 OS=Homo sapiens OX=9606 GN=YEATS4 PE=1 SV=1	0	High	31.11	22	8	10	8	227	26.5	8.41	23.9	0	7538.4	6926.1	6959	6737.4	7002.6	6763.5	7141.166667	6834.5	0.957056503	0.228713141
Q92945	KHSRP	Far upstream element-binding protein 2 OS=Homo sapiens OX=9606 GN=KHSRP PE=1 SV=4	0	High	456.62	65	50	182	44	711	73.1	7.3	602.22	6	90176.9	67973.5	91306.4	79302.5	90683.4	68764.1	83152.26667	79583.33333	0.957079542	0.736389844
Q16514	TAF12	Transcription initiation factor TFIID subunit 12 OS=Homo sapiens OX=9606 GN=TAF12 PE=1 SV=1	0	High	10.352	22	4	5	4	161	17.9	7.99	9.76	0	2415.1	2523.8	2417.5	2211.2	2526.9	2302.8	2452.133333	2346.966667	0.957112174	0.353946823
Q05655	PRKCD	Protein kinase C delta type OS=Homo sapiens OX=9606 GN=PRKCD PE=1 SV=2	0	High	20.373	9	5	7	5	676	77.5	7.75	14.77	0	1613.9	1928.8	1736.9	1709.6	1632.7	1711	1759.866667	1684.433333	0.957136904	0.472526163
Q9P2K3	RCOR3	REST corepressor 3 OS=Homo sapiens OX=9606 GN=RCOR3 PE=1 SV=2	0	High	71.7	31	12	21	8	495	55.5	8.27	68.68	0	5145.8	4525.3	4562.7	4599.2	4664.6	4360.6	4744.6	4541.466667	0.957186415	0.41024717
Q9UNY4	TTF2	Transcription termination factor 2 OS=Homo sapiens OX=9606 GN=TTF2 PE=1 SV=2	0	High	62.555	14	14	17	14	1162	129.5	8.37	55.45	0	7768.7	7198.5	7472.9	7678.5	6967.7	6833.2	7480.033333	7159.8	0.957188248	0.359462474
O94761	RECQL4	ATP-dependent DNA helicase Q4 OS=Homo sapiens OX=9606 GN=RECQL4 PE=1 SV=2	0	High	10.258	3	3	3	3	1208	133	8.09	8.94	0	442	499.9	467	418.8	462.7	467.2	469.6333333	449.5666667	0.95727163	0.428332476
O75330	HMMR	Hyaluronan mediated motility receptor OS=Homo sapiens OX=9606 GN=HMMR PE=1 SV=2	0	High	59.476	22	14	18	13	724	84	5.83	55.87	0	7705.1	7324.9	9353.9	7104.4	7136.7	9101.3	8127.966667	7780.8	0.95728739	0.721547124
G3V3E8	NPC2	NPC intracellular cholesterol transporter 2 OS=Homo sapiens OX=9606 GN=NPC2 PE=1 SV=1	0	High	7.557	14	2	2	2	174	19.2	8.44	7.14	0	972.4	929.6	809.6	892.9	933.6	769.3	903.8666667	865.2666667	0.957294586	0.607659884
H0YIV4	NAP1L1	Nucleosome assembly protein 1-like 1 (Fragment) OS=Homo sapiens OX=9606 GN=NAP1L1 PE=1 SV=1	0	High	103.364	32	13	40	11	385	44.7	4.49	157	0	13061.4	14169.8	14037.3	12885.1	12937.6	13683.8	13756.16667	13168.83333	0.957303997	0.247708719
Q13546	RIPK1	Receptor-interacting serine/threonine-protein kinase 1 OS=Homo sapiens OX=9606 GN=RIPK1 PE=1 SV=3	0	High	7.846	6	3	3	3	671	75.9	6.33	3	0	921.3	946.6	954.6	839.1	915.2	947.8	940.8333333	900.7	0.957342781	0.29994252
R4GND2	SUPT20H	Transcription factor SPT20 homolog OS=Homo sapiens OX=9606 GN=SUPT20H PE=1 SV=1	0	High	24.997	14	6	7	6	522	58.7	8.19	23.98	0	4138.9	4283.5	4235.7	3652.6	4383	4082.6	4219.366667	4039.4	0.957347469	0.451946325
Q96SB8	SMC6	Structural maintenance of chromosomes protein 6 OS=Homo sapiens OX=9606 GN=SMC6 PE=1 SV=2	0	High	87.024	24	23	29	23	1091	126.2	6.99	76.34	0	12508.5	13487.7	14210.9	10937.2	13867.9	13687.8	13402.36667	12830.96667	0.957365739	0.621290941
A0A8I5KQH9	GOLGA3	Golgin subfamily A member 3 (Fragment) OS=Homo sapiens OX=9606 GN=GOLGA3 PE=4 SV=1	0	High	38.962	10	11	11	11	1276	143.6	5.62	26.21	0	5091.6	5128	5224.2	4689.8	4819.5	5276.8	5147.933333	4928.7	0.957413331	0.295616174
P42677	RPS27	40S ribosomal protein S27 OS=Homo sapiens OX=9606 GN=RPS27 PE=1 SV=3	0	High	14.575	38	3	6	1	84	9.5	9.45	19.58	2	3065.3	3692.1	3583.6	2795.8	3167.2	3938.6	3447	3300.533333	0.957508945	0.725102347
Q8N2W9	PIAS4	E3 SUMO-protein ligase PIAS4 OS=Homo sapiens OX=9606 GN=PIAS4 PE=1 SV=1	0	High	35.716	22	12	14	12	510	56.5	6.14	39.29	0	5559.9	5771.6	6052.4	4871.1	5596.9	6177.5	5794.633333	5548.5	0.957523916	0.575202809
Q14320	FAM50A	Protein FAM50A OS=Homo sapiens OX=9606 GN=FAM50A PE=1 SV=2	0	High	39.387	26	10	16	10	339	40.2	6.83	42	0	9363.5	9063.5	9180.8	8632.4	8854.5	8950.3	9202.6	8812.4	0.957598939	0.03843187
Q96A65	EXOC4	Exocyst complex component 4 OS=Homo sapiens OX=9606 GN=EXOC4 PE=1 SV=1	0	High	28.159	9	8	10	8	974	110.4	6.49	27.12	0	4258.9	4647.3	4671.2	4178.9	4181.9	4641.5	4525.8	4334.1	0.957642848	0.399877252
Q5VXN0	RPF2	Ribosome production factor 2 homolog (Fragment) OS=Homo sapiens OX=9606 GN=RPF2 PE=1 SV=1	0	High	11.262	17	3	3	3	214	24.6	9.55	9.64	0	1763.4	1537.7	1570.1	1416.8	1845	1404.1	1623.733333	1555.3	0.957854327	0.692877183
Q2NKX8	ERCC6L	DNA excision repair protein ERCC-6-like OS=Homo sapiens OX=9606 GN=ERCC6L PE=1 SV=1	0	High	64.301	17	18	19	18	1250	141	5.31	54.52	0	7863.6	7225.9	7331.3	7192.8	7024.3	7259.2	7473.6	7158.766667	0.957873938	0.207099756
O75113	N4BP1	NEDD4-binding protein 1 OS=Homo sapiens OX=9606 GN=N4BP1 PE=1 SV=4	0.004	High	3.281	1	1	1	1	896	100.3	5.36	3.14	0	794.7	785.3	718.3	783	687.9	730.6	766.1	733.8333333	0.957881913	0.427035611
Q12797	ASPH	Aspartyl/asparaginyl beta-hydroxylase OS=Homo sapiens OX=9606 GN=ASPH PE=1 SV=3	0	High	20.954	9	5	5	5	758	85.8	5.01	16.38	0	1907.9	1787.8	1526.3	1823.3	1606.1	1573.2	1740.666667	1667.533333	0.957985446	0.622443896
Q8TF01	PNISR	Arginine/serine-rich protein PNISR OS=Homo sapiens OX=9606 GN=PNISR PE=1 SV=2	0	High	43.063	15	10	17	10	805	92.5	10.02	51.52	0	10147.4	8851.6	9107	8533.9	9774	8617.5	9368.666667	8975.133333	0.957994734	0.523191397
Q9Y4P3	TBL2	Transducin beta-like protein 2 OS=Homo sapiens OX=9606 GN=TBL2 PE=1 SV=1	0	High	29.067	17	7	11	7	447	49.8	9.44	24.35	0	4167.7	4292.5	4168.7	3902.4	3920.6	4276	4209.633333	4033	0.958040684	0.241175651
Q5TI78	METTL18	Histidine protein methyltransferase 1 homolog (Fragment) OS=Homo sapiens OX=9606 GN=METTL18 PE=1 SV=1	0	High	21.777	40	6	7	6	184	20.7	5.78	18.5	0	2840.5	1984.8	2101	2496.2	2092.5	2047	2308.766667	2211.9	0.958043977	0.765667955
Q96BR5	COA7	Cytochrome c oxidase assembly factor 7 OS=Homo sapiens OX=9606 GN=COA7 PE=1 SV=2	0	High	7.219	12	3	3	3	231	25.7	6.02	7.68	0	1824.6	1945.6	1846.7	1628.9	2017.8	1735.6	1872.3	1794.1	0.958233189	0.555895165
B8ZZT4	VAMP8	Vesicle-associated membrane protein 8 OS=Homo sapiens OX=9606 GN=VAMP8 PE=1 SV=1	0	High	12.295	27	3	5	3	99	11.2	5.03	11.52	0	3367.8	4129.8	2796.3	3447.5	2938.4	3478.1	3431.3	3288	0.958237403	0.752410785
Q15813	TBCE	Tubulin-specific chaperone E OS=Homo sapiens OX=9606 GN=TBCE PE=1 SV=1	0	High	57.329	26	15	22	14	527	59.3	6.76	53.67	1	11203.1	10839.4	11189.2	10902.6	10054.6	10887.8	11077.23333	10615	0.958271771	0.203557614
A0A7I2RAZ6	DENND4A	C-myc promoter-binding protein OS=Homo sapiens OX=9606 GN=DENND4A PE=1 SV=1	0.012	Medium	2.156	0	1	1	1	1907	213.6	7.09	2.44	0	458.1	537.9	512.6	484.6	452.5	508.6	502.8666667	481.9	0.958305714	0.504263366
C9JA28	SSR3	Translocon-associated protein subunit gamma OS=Homo sapiens OX=9606 GN=SSR3 PE=1 SV=1	0.001	High	5.877	8	1	2	1	174	20.1	9.44	9.04	0	959.2	864.8	774.6	803	816	871.3	866.2	830.1	0.958323713	0.562619048
Q9NSD9	FARSB	Phenylalanine--tRNA ligase beta subunit OS=Homo sapiens OX=9606 GN=FARSB PE=1 SV=3	0	High	110.327	37	26	37	26	589	66.1	6.84	116.99	0	18404.1	19248.5	18753.6	17441.2	16719	19897.8	18802.06667	18019.33333	0.958369825	0.474550187
O15060	ZBTB39	Zinc finger and BTB domain-containing protein 39 OS=Homo sapiens OX=9606 GN=ZBTB39 PE=1 SV=1	0.021	Medium	1.664	1	1	1	1	712	79	6.54	0	0	90.9	107.1	93.1	68.3	103.6	107.1	97.03333333	93	0.958433528	0.778249715
Q13625	TP53BP2	Apoptosis-stimulating of p53 protein 2 OS=Homo sapiens OX=9606 GN=TP53BP2 PE=1 SV=2	0	High	15.79	5	5	5	5	1128	125.5	6.07	10.75	0	2894.6	3438.4	3179.9	2935.8	3038.5	3143.8	3170.966667	3039.366667	0.95849846	0.477539341
F8W0Q9	PPHLN1	Periphilin-1 OS=Homo sapiens OX=9606 GN=PPHLN1 PE=1 SV=1	0	High	24.37	25	9	11	7	385	44.7	8.28	19.2	2	3461.8	3130.4	3642.5	2994.8	3717.5	3098.7	3411.566667	3270.333333	0.95860162	0.629628037
Q96MW1	CCDC43	Coiled-coil domain-containing protein 43 OS=Homo sapiens OX=9606 GN=CCDC43 PE=1 SV=2	0	High	13.137	18	4	6	4	224	25.2	4.92	11.66	0	3130.7	2634.2	2880.8	3091.3	2403.8	2792.9	2881.9	2762.666667	0.958626832	0.652310818
P05423	POLR3D	DNA-directed RNA polymerase III subunit RPC4 OS=Homo sapiens OX=9606 GN=POLR3D PE=1 SV=2	0	High	14.529	10	3	4	3	398	44.4	6.98	11.37	0	2793.8	2832.2	3104.1	2441.1	2783	3144.9	2910.033333	2789.666667	0.958637358	0.62170308
Q8IUH3	RBM45	RNA-binding protein 45 OS=Homo sapiens OX=9606 GN=RBM45 PE=1 SV=1	0	High	22.272	18	9	10	9	476	53.5	7.17	22.99	0	6242.8	5646.8	5750.4	5476.9	6164.8	5269.2	5880	5636.966667	0.9586678	0.498851614
A0A8I5QL06	DOT1L	Histone-lysine N-methyltransferase, H3 lysine-79-specific OS=Homo sapiens OX=9606 GN=DOT1L PE=4 SV=1	0	High	11.228	2	4	5	4	1738	184.6	9.33	12.56	0	1742.7	1808.7	1739.4	1575.7	1781.3	1715.5	1763.6	1690.833333	0.958739699	0.323549111
Q9GZR1	SENP6	Sentrin-specific protease 6 OS=Homo sapiens OX=9606 GN=SENP6 PE=1 SV=2	0	High	11.977	2	2	3	2	1112	126.1	6.73	10.34	0	1494.4	1449.2	1423.8	1368.6	1294.9	1523.7	1455.8	1395.733333	0.958739754	0.442321713
Q92643	PIGK	GPI-anchor transamidase OS=Homo sapiens OX=9606 GN=PIGK PE=1 SV=2	0	High	11.922	6	2	3	2	395	45.2	6.16	8.84	0	771.8	675.6	699.6	681.7	684.2	692.6	715.6666667	686.1666667	0.958779693	0.367988251
Q03252	LMNB2	Lamin-B2 OS=Homo sapiens OX=9606 GN=LMNB2 PE=1 SV=4	0	High	217.167	60	46	91	38	620	69.9	5.59	246.98	0	30355.6	39917.7	41078.2	28924.9	38225.1	39614.2	37117.16667	35588.06667	0.958803429	0.764831516
Q96M27	PRRC1	Protein PRRC1 OS=Homo sapiens OX=9606 GN=PRRC1 PE=1 SV=1	0	High	7.493	7	3	3	3	445	46.7	5.83	8.34	0	1854.7	1714.3	1528.1	1683	1535.5	1668.9	1699.033333	1629.133333	0.958858959	0.544276139
Q8WV44	TRIM41	E3 ubiquitin-protein ligase TRIM41 OS=Homo sapiens OX=9606 GN=TRIM41 PE=1 SV=3	0	High	7.831	6	2	2	2	630	71.6	5.06	6.91	0	555.2	441.4	457.5	474.7	480.1	439.5	484.7	464.7666667	0.958874905	0.625543957
P53803	POLR2K	DNA-directed RNA polymerases I, II, and III subunit RPABC4 OS=Homo sapiens OX=9606 GN=POLR2K PE=1 SV=1	0.005	High	3.105	24	2	3	2	58	7	9.06	4.89	0	1181.3	1067	1139.9	1033.3	1130	1085.7	1129.4	1083	0.958916239	0.346798274
O75182	SIN3B	Paired amphipathic helix protein Sin3b OS=Homo sapiens OX=9606 GN=SIN3B PE=1 SV=2	0	High	13.164	4	3	3	3	1162	133	6.93	10.37	0	1008.4	1007.8	934.1	970.5	955.9	902.7	983.4333333	943.0333333	0.958919432	0.277136918
Q9ULW0	TPX2	Targeting protein for Xklp2 OS=Homo sapiens OX=9606 GN=TPX2 PE=1 SV=2	0	High	246.816	47	39	67	39	747	85.6	9.23	222.49	0	29452.4	27050.7	39032.9	25105.9	35550.3	30963	31845.33333	30539.73333	0.959001842	0.796897653
Q13393	PLD1	Phospholipase D1 OS=Homo sapiens OX=9606 GN=PLD1 PE=1 SV=1	0	High	15.504	4	4	5	4	1074	124.1	8.78	12.54	0	1456.9	1680.1	1587.1	1454.3	1531	1545.5	1574.7	1510.266667	0.959082153	0.41332061
Q01081	U2AF1	Splicing factor U2AF 35 kDa subunit OS=Homo sapiens OX=9606 GN=U2AF1 PE=1 SV=3	0	High	69.172	35	8	47	6	240	27.9	8.81	131.52	3	17720	18232	19361.9	14753.2	20104.1	18195	18437.96667	17684.1	0.959113351	0.669450262
P51580	TPMT	Thiopurine S-methyltransferase OS=Homo sapiens OX=9606 GN=TPMT PE=1 SV=1	0	High	19.677	23	6	8	6	245	28.2	6.23	19.88	0	3041.2	3261.9	2967.8	3158.5	2582.5	3151.1	3090.3	2964.033333	0.959140968	0.580514026
O75164	KDM4A	Lysine-specific demethylase 4A OS=Homo sapiens OX=9606 GN=KDM4A PE=1 SV=2	0	High	17.311	7	6	6	6	1064	120.6	5.85	17.66	0	2598.8	2374.8	2205	2448.7	2129.7	2307.1	2392.866667	2295.166667	0.959170312	0.541859121
Q9NYB0	TERF2IP	Telomeric repeat-binding factor 2-interacting protein 1 OS=Homo sapiens OX=9606 GN=TERF2IP PE=1 SV=1	0	High	70.803	40	13	22	13	399	44.2	4.73	55.1	0	9904.4	6197.8	7229.4	8704.3	7489.2	6186	7777.2	7459.833333	0.959192683	0.822127395
Q13112	CHAF1B	Chromatin assembly factor 1 subunit B OS=Homo sapiens OX=9606 GN=CHAF1B PE=1 SV=1	0	High	79.447	29	13	22	13	559	61.5	7.5	71.6	0	9982.9	10430.9	11534.8	8587.9	11243.9	10813.3	10649.53333	10215.03333	0.95920009	0.669032734
H7BZ55	CROCC2	Ciliary rootlet coiled-coil protein 2 OS=Homo sapiens OX=9606 GN=CROCC2 PE=1 SV=4	0	High	7.521	2	2	3	1	1653	185.5	5.5	5.8	0	989.2	807.1	780.3	942.7	788.8	740.3	858.8666667	823.9333333	0.959326244	0.716507442
Q5VTR2	RNF20	E3 ubiquitin-protein ligase BRE1A OS=Homo sapiens OX=9606 GN=RNF20 PE=1 SV=2	0	High	231.165	44	42	70	36	975	113.6	5.94	236.56	0	28912.2	27886.4	28075.9	25519.8	28023.8	27879.3	28291.5	27140.96667	0.959332897	0.256879208
Q15365	PCBP1	Poly(rC)-binding protein 1 OS=Homo sapiens OX=9606 GN=PCBP1 PE=1 SV=2	0	High	166.633	56	17	116	10	356	37.5	7.09	391	0	18695.3	17790.5	19684.5	17349.8	18822.3	17716	18723.43333	17962.7	0.959369987	0.340431312
Q9UKZ1	CNOT11	CCR4-NOT transcription complex subunit 11 OS=Homo sapiens OX=9606 GN=CNOT11 PE=1 SV=1	0.005	High	3.163	2	1	1	1	510	55.2	6.4	2.16	0	578.7	577.5	496.1	578.5	474	532.7	550.7666667	528.4	0.959389941	0.612425395
Q9UJ78	ZMYM5	Zinc finger MYM-type protein 5 OS=Homo sapiens OX=9606 GN=ZMYM5 PE=1 SV=4	0	High	9.223	6	3	3	2	669	74.8	8.16	8.55	0	484.4	546.1	558.1	446.1	478.6	599.4	529.5333333	508.0333333	0.959398212	0.700072479
P02763	ORM1	Alpha-1-acid glycoprotein 1 OS=Homo sapiens OX=9606 GN=ORM1 PE=1 SV=2	0	High	11.615	7	1	2	1	201	23.5	5.11	9.85	0	334.5	260.6	309	309.7	260.2	297.5	301.3666667	289.1333333	0.959407145	0.66594744
Q96E39	RBMXL1	RNA binding motif protein, X-linked-like-1 OS=Homo sapiens OX=9606 GN=RBMXL1 PE=1 SV=1	0	High	94.915	55	27	43	6	390	42.1	9.89	113.22	0	3535	2906.8	2963.8	3446.3	2965.1	2612.6	3135.2	3008	0.959428426	0.706159326
O15247	CLIC2	Chloride intracellular channel protein 2 OS=Homo sapiens OX=9606 GN=CLIC2 PE=1 SV=3	0	High	54.129	53	10	13	9	247	28.3	5.59	45.93	0	3000.5	3732.5	3262.8	2998.2	3161.5	3431.2	3331.933333	3196.966667	0.959492987	0.615984412
J3KMZ8	DPF2	Zinc finger protein ubi-d4 OS=Homo sapiens OX=9606 GN=DPF2 PE=1 SV=1	0	High	158.249	54	21	49	20	405	45.8	6.98	176.65	1	22344.7	19845.1	20623.5	20221.6	20746.4	19302.9	20937.76667	20090.3	0.959524496	0.375422511
A0A140T9L0	WDR46	WD repeat-containing protein 46 (Fragment) OS=Homo sapiens OX=9606 GN=WDR46 PE=1 SV=1	0	High	28.938	20	4	5	1	322	35.7	8.88	21.4	0	798.5	660.1	713.3	669.5	719.9	694.6	723.9666667	694.6666667	0.959528523	0.53169291
Q9NUP7	TRMT13	tRNA:m(4)X modification enzyme TRM13 homolog OS=Homo sapiens OX=9606 GN=TRMT13 PE=1 SV=2	0.025	Medium	1.517	1	1	1	1	481	54.2	8.09	2.01	0	496.4	420.2	377.4	451.6	360.4	429.7	431.3333333	413.9	0.959582689	0.714284789
Q8TAK5	GABPB2	GA-binding protein subunit beta-2 OS=Homo sapiens OX=9606 GN=GABPB2 PE=1 SV=1	0.003	High	3.735	4	2	2	2	448	48.6	5.26	2.92	0	1529.3	1091.8	1136.1	1318.8	1096.5	1190.3	1252.4	1201.866667	0.959650804	0.758128263
Q15054	POLD3	DNA polymerase delta subunit 3 OS=Homo sapiens OX=9606 GN=POLD3 PE=1 SV=2	0	High	12.36	8	4	4	4	466	51.4	9.35	7.86	0	2002.2	1976.8	1793.3	1931.2	1768.4	1840.7	1924.1	1846.766667	0.959808049	0.393378235
P25791	LMO2	Rhombotin-2 OS=Homo sapiens OX=9606 GN=LMO2 PE=1 SV=1	0	High	20.308	30	5	8	5	158	18.3	7.09	20.54	0	3004.1	3743.9	4109.1	2637.9	3612.7	4170.2	3619.033333	3473.6	0.959814315	0.805654114
Q96DE5	ANAPC16	Anaphase-promoting complex subunit 16 OS=Homo sapiens OX=9606 GN=ANAPC16 PE=1 SV=1	0	High	7.318	25	2	2	2	110	11.7	4.97	5.72	0	778.3	694.9	749.8	667	732.5	734.2	741	711.2333333	0.95982906	0.417929201
H0YJM2	UBR7	Putative E3 ubiquitin-protein ligase UBR7 (Fragment) OS=Homo sapiens OX=9606 GN=UBR7 PE=1 SV=1	0.001	High	6.624	12	2	2	2	174	20.5	6.52	5.66	0	816.5	887.4	866	764.6	794.6	907.6	856.6333333	822.2666667	0.959881707	0.516341713
P63218	GNG5	Guanine nucleotide-binding protein G(I)/G(S)/G(O) subunit gamma-5 OS=Homo sapiens OX=9606 GN=GNG5 PE=1 SV=3	0	High	9.632	34	3	4	3	68	7.3	9.85	8.62	0	2359.9	3253.3	3098.8	2637.6	2743.4	2981.5	2904	2787.5	0.95988292	0.711997
O75718	CRTAP	Cartilage-associated protein OS=Homo sapiens OX=9606 GN=CRTAP PE=1 SV=1	0	High	9.658	9	4	4	4	401	46.5	5.73	6.94	0	1634.9	1900.3	1602.5	1544.9	1755.9	1630.8	1712.566667	1643.866667	0.959884773	0.574342262
Q8IYB7	DIS3L2	DIS3-like exonuclease 2 OS=Homo sapiens OX=9606 GN=DIS3L2 PE=1 SV=4	0.009	High	2.391	1	1	1	1	885	99.2	6.1	2.85	0	713.4	663.7	655.8	750.3	551.3	650	677.6333333	650.5333333	0.960007871	0.675956725
Q9BRX9	WDR83	WD repeat domain-containing protein 83 OS=Homo sapiens OX=9606 GN=WDR83 PE=1 SV=1	0.001	High	6.897	8	2	2	2	315	34.3	5.58	6.2	0	392.6	369.6	360.8	344.4	380.3	353.4	374.3333333	359.3666667	0.960017809	0.356105299
Q14149	MORC3	MORC family CW-type zinc finger protein 3 OS=Homo sapiens OX=9606 GN=MORC3 PE=1 SV=3	0	High	139.231	37	33	43	33	939	107	5.6	138.61	0	20272.9	21118.7	22733	18969.3	22223.8	20369.4	21374.86667	20520.83333	0.960044975	0.511656596
P0C1Z6	TFPT	TCF3 fusion partner OS=Homo sapiens OX=9606 GN=TFPT PE=1 SV=1	0	High	14.338	15	3	3	3	253	28.3	5.21	12.16	0	2079	1871.4	1975.5	1739.7	2044	1905.6	1975.3	1896.433333	0.960073575	0.499854969
Q8NBA8	DTWD2	tRNA-uridine aminocarboxypropyltransferase 2 OS=Homo sapiens OX=9606 GN=DTWD2 PE=1 SV=1	0.004	High	3.445	4	1	1	1	298	33.4	8.68	3.69	0	382	346	347	326.1	340.4	365.6	358.3333333	344.0333333	0.960093023	0.435933721
K7ER00	FARSA	Phenylalanine--tRNA ligase alpha subunit OS=Homo sapiens OX=9606 GN=FARSA PE=1 SV=1	0	High	39.146	18	10	14	10	548	62.4	7.84	39.35	0	5028.7	5172.9	5346.1	4575.4	4639.8	5712.1	5182.566667	4975.766667	0.960096992	0.615106552
C9J3F6	TBC1D5	TBC1 domain family member 5 OS=Homo sapiens OX=9606 GN=TBC1D5 PE=1 SV=1	0	High	7.908	3	1	2	1	593	67.5	7.8	8.05	0	447.6	464.8	464	443.9	445.8	431.8	458.8	440.5	0.960113339	0.061868181
Q9UJU6	DBNL	Drebrin-like protein OS=Homo sapiens OX=9606 GN=DBNL PE=1 SV=1	0	High	36.332	22	7	10	2	430	48.2	5.05	31.02	5	3415.6	3554.1	3079.4	3371.2	3580	2697.7	3349.7	3216.3	0.960175538	0.680758914
A0A7P0TBM9	BLM	DNA helicase OS=Homo sapiens OX=9606 GN=BLM PE=1 SV=1	0	High	169.022	29	34	48	34	1372	154.5	7.03	149.77	0	20011.6	21462.3	22040.8	17162.6	22103.6	21722.6	21171.56667	20329.6	0.960231254	0.646038139
Q9UNI6	DUSP12	Dual specificity protein phosphatase 12 OS=Homo sapiens OX=9606 GN=DUSP12 PE=1 SV=1	0	High	13.947	13	3	3	3	340	37.7	6.84	9.76	0	1093.8	1165.9	1073.1	1046.3	1058.3	1095.7	1110.933333	1066.766667	0.960243639	0.237404762
Q9NZ43	USE1	Vesicle transport protein USE1 OS=Homo sapiens OX=9606 GN=USE1 PE=1 SV=2	0.003	High	3.676	7	2	2	2	259	29.4	9.07	1.82	0	562.6	535	588	531.2	494.2	593.2	561.8666667	539.5333333	0.960251542	0.531952746
Q8N4N3	KLHL36	Kelch-like protein 36 OS=Homo sapiens OX=9606 GN=KLHL36 PE=1 SV=1	0.001	High	5.414	5	3	3	3	616	69.9	6.24	5.96	0	1818.8	1569.2	1352.2	1656.7	1533.5	1362	1580.066667	1517.4	0.960339226	0.714617841
Q9HAP2	MLXIP	MLX-interacting protein OS=Homo sapiens OX=9606 GN=MLXIP PE=1 SV=2	0	High	27.056	7	6	8	6	919	101.1	8.35	23.84	0	1624.6	1803.7	1818.3	1558.1	1651.6	1828.9	1748.866667	1679.533333	0.960355278	0.529825609
Q9Y5M8	SRPRB	Signal recognition particle receptor subunit beta OS=Homo sapiens OX=9606 GN=SRPRB PE=1 SV=3	0	High	43.763	35	10	15	10	271	29.7	9.04	47.55	0	7952.6	7053.1	7029.9	7208.9	6366.6	7586.6	7345.2	7054.033333	0.9603596	0.57030074
Q9BQ67	GRWD1	Glutamate-rich WD repeat-containing protein 1 OS=Homo sapiens OX=9606 GN=GRWD1 PE=1 SV=1	0	High	99.586	48	15	33	15	446	49.4	4.92	136.29	0	13561.1	12428.4	10561.5	13079.9	12201	9821.4	12183.66667	11700.76667	0.960364969	0.730794719
Q9Y678	COPG1	Coatomer subunit gamma-1 OS=Homo sapiens OX=9606 GN=COPG1 PE=1 SV=1	0	High	54.138	17	14	16	12	874	97.7	5.47	50	2	7105	7942.4	7450.8	7142.5	6926.5	7539.1	7499.4	7202.7	0.960436835	0.381507141
Q8TAQ2	SMARCC2	SWI/SNF complex subunit SMARCC2 OS=Homo sapiens OX=9606 GN=SMARCC2 PE=1 SV=1	0	High	385.172	36	47	137	37	1214	132.8	5.69	450.15	0	49576.7	42971.3	43165.3	44552.8	43696.2	42110.2	45237.76667	43453.06667	0.96054845	0.478432153
Q9UL63	MKLN1	Muskelin OS=Homo sapiens OX=9606 GN=MKLN1 PE=1 SV=2	0	High	10.895	5	4	4	4	735	84.7	6.34	10.7	0	1248.8	1662.6	1531.6	1202.9	1446.8	1618.8	1481	1422.833333	0.960724736	0.751765764
P22307	SCP2	Sterol carrier protein 2 OS=Homo sapiens OX=9606 GN=SCP2 PE=1 SV=2	0	High	22.819	14	6	6	6	547	59	6.89	22.97	0	2334.6	2530.2	2543	2342.9	2204.6	2570.2	2469.266667	2372.566667	0.960838576	0.485988934
A0A494C108	KRI1	Protein KRI1 homolog OS=Homo sapiens OX=9606 GN=KRI1 PE=1 SV=1	0	High	131.851	29	22	41	22	709	83.2	5.17	138.46	0	23035.8	16919.8	17495.1	19874.9	19441.7	15886.7	19150.23333	18401.1	0.960881243	0.763275935
Q9NWV8	BABAM1	BRISC and BRCA1-A complex member 1 OS=Homo sapiens OX=9606 GN=BABAM1 PE=1 SV=1	0	High	34.484	29	7	10	7	329	36.5	4.64	34.48	0	3947.8	3602.5	3604.5	3753	3597.5	3368	3718.266667	3572.833333	0.960886793	0.415417215
Q6Y7W6	GIGYF2	GRB10-interacting GYF protein 2 OS=Homo sapiens OX=9606 GN=GIGYF2 PE=1 SV=1	0	High	47.526	11	15	22	14	1299	150	5.54	46.58	0	6666.8	7274.8	7225.3	6716.3	6422.3	7201.6	7055.633333	6780.066667	0.960943738	0.409419879
Q96RL1	UIMC1	BRCA1-A complex subunit RAP80 OS=Homo sapiens OX=9606 GN=UIMC1 PE=1 SV=2	0	High	47.822	19	13	14	13	719	79.7	5.45	37.96	0	9176.7	7266.7	8170.9	8420.1	8125.9	7110.8	8204.766667	7885.6	0.961099848	0.662981045
V9GYT7	PSIP1	PC4 and SFRS1-interacting protein (Fragment) OS=Homo sapiens OX=9606 GN=PSIP1 PE=1 SV=1	0	High	38.69	86	8	16	4	65	7.8	7.52	25.13	0	1546.7	1468.3	1345.8	1633.4	1268.4	1289.4	1453.6	1397.066667	0.961108054	0.690445979
Q9BQ04	RBM4B	RNA-binding protein 4B OS=Homo sapiens OX=9606 GN=RBM4B PE=1 SV=1	0	High	118.341	52	21	44	2	359	40.1	6.74	127.98	0	194.3	212.3	205.8	188.5	224.7	175.4	204.1333333	196.2	0.961136512	0.638967339
P49757	NUMB	Protein numb homolog OS=Homo sapiens OX=9606 GN=NUMB PE=1 SV=2	0	High	31.241	18	9	9	6	651	70.8	8.51	26.61	3	4946.8	5242.2	4860.1	5171	4572.2	4721.2	5016.366667	4821.466667	0.961147178	0.413826713
P08754	GNAI3	Guanine nucleotide-binding protein G(i) subunit alpha-3 OS=Homo sapiens OX=9606 GN=GNAI3 PE=1 SV=3	0	High	18.413	18	6	7	3	354	40.5	5.69	10.16	2	2250.8	3039.9	3200.3	2684.9	2601.8	2874.9	2830.333333	2720.533333	0.961205983	0.736534861
A2RRP1	NBAS	NBAS subunit of NRZ tethering complex OS=Homo sapiens OX=9606 GN=NBAS PE=1 SV=2	0	High	18.735	3	8	8	8	2371	268.4	5.96	14.91	0	4197.1	4267.3	4655.7	3780.6	3858.1	4972.5	4373.366667	4203.733333	0.961212186	0.700692206
Q8IZP0	ABI1	Abl interactor 1 OS=Homo sapiens OX=9606 GN=ABI1 PE=1 SV=4	0	High	37.143	13	5	9	5	508	55	7.06	29.4	0	3681.7	3961.3	4002.4	3699.5	3749.2	3745.2	3881.8	3731.3	0.961229327	0.214129235
H0YNY8	MEIS1	Homeobox protein Meis1 OS=Homo sapiens OX=9606 GN=MEIS1 PE=1 SV=1	0	High	26.697	23	7	10	7	370	40.7	7.06	25.47	0	3297.7	3268.1	3615.5	3010.4	3275.3	3501.3	3393.766667	3262.333333	0.961272136	0.506287037
A0A494C1J1	SPECC1L	Cytospin-A OS=Homo sapiens OX=9606 GN=SPECC1L PE=1 SV=1	0	High	9.777	4	4	4	4	1136	126.2	5.57	8.82	0	1448.1	1677.6	1491.8	1386.6	1572.2	1480	1539.166667	1479.6	0.961299404	0.537504502
E9PIZ2	LARGE2	Xylosyl- and glucuronyltransferase LARGE2 OS=Homo sapiens OX=9606 GN=LARGE2 PE=1 SV=1	0.021	Medium	1.654	2	1	1	1	690	78.7	7.68	0	0	354.2	315	316.6	343.9	277.1	326.7	328.6	315.9	0.961351187	0.621473038
P53007	SLC25A1	Tricarboxylate transport protein, mitochondrial OS=Homo sapiens OX=9606 GN=SLC25A1 PE=1 SV=2	0	High	23.497	17	7	8	7	311	34	9.89	22.26	0	4214.6	4550.5	4423.1	3915	4226.1	4537.5	4396.066667	4226.2	0.961359397	0.453163436
A0A6Q8PFF7	CLCC1	Chloride channel CLIC-like protein 1 OS=Homo sapiens OX=9606 GN=CLCC1 PE=1 SV=1	0	High	17.702	16	4	5	4	431	48.4	6.27	16.07	0	2510.7	2375.8	2303.5	2385.1	2209	2318.1	2396.666667	2304.066667	0.961363004	0.308829487
J3KPG5	BAZ2A	Bromodomain adjacent to zinc finger domain protein 2A OS=Homo sapiens OX=9606 GN=BAZ2A PE=1 SV=1	0	High	128.169	17	28	36	28	1875	207.9	6.64	110.07	0	15978.9	16318.5	19138.5	14532.3	17586.6	17329.8	17145.3	16482.9	0.961365505	0.660737983
Q6P6C2	ALKBH5	RNA demethylase ALKBH5 OS=Homo sapiens OX=9606 GN=ALKBH5 PE=1 SV=2	0	High	64.66	29	13	20	13	394	44.2	9.09	60.74	0	10517.3	8126	7499.8	10032.5	8045.5	7056.4	8714.366667	8378.133333	0.961416205	0.804176731
A8MXV4	NUDT19	Acyl-coenzyme A diphosphatase NUDT19 OS=Homo sapiens OX=9606 GN=NUDT19 PE=1 SV=1	0	High	10.738	9	3	3	3	375	42.2	7.64	8.55	0	1127.4	962.7	834.7	1052.5	913.5	846.1	974.9333333	937.3666667	0.961467451	0.736821408
Q9Y2R4	DDX52	Probable ATP-dependent RNA helicase DDX52 OS=Homo sapiens OX=9606 GN=DDX52 PE=1 SV=4	0	High	93.615	37	18	28	18	599	67.4	9.67	92.14	0	13267.5	11998	12778.1	10956.8	12357.1	13264.2	12681.2	12192.7	0.961478409	0.558431762
Q92619	ARHGAP45	Rho GTPase-activating protein 45 OS=Homo sapiens OX=9606 GN=ARHGAP45 PE=1 SV=2	0.001	High	5.04	2	1	1	1	1136	124.5	6.1	5.63	0	402.5	488.5	519.3	379.3	437	539.7	470.1	452	0.961497554	0.772447508
P00747	PLG	Plasminogen OS=Homo sapiens OX=9606 GN=PLG PE=1 SV=2	0	High	25.734	5	4	22	4	810	90.5	7.24	66.15	0	4377.5	4166.9	4462.1	4931.2	3175.6	4400.2	4335.5	4169	0.961596125	0.767920129
B5ME19	EIF3CL	Eukaryotic translation initiation factor 3 subunit C-like protein OS=Homo sapiens OX=9606 GN=EIF3CL PE=1 SV=1	0	High	74.029	18	18	27	18	914	105.4	5.64	70.99	0	10193.8	12639.6	11892.3	9751.7	10639.6	13002.1	11575.23333	11131.13333	0.961633603	0.732223509
H0YKU1	TMOD3	Tropomodulin-3 (Fragment) OS=Homo sapiens OX=9606 GN=TMOD3 PE=1 SV=1	0	High	39.414	40	7	11	5	187	20.9	7.43	35.21	2	3118.7	2838.6	2897.4	2951.7	2966.5	2597.1	2951.566667	2838.433333	0.961670074	0.486723798
Q9UJ70	NAGK	N-acetyl-D-glucosamine kinase OS=Homo sapiens OX=9606 GN=NAGK PE=1 SV=4	0	High	11.693	8	3	4	3	344	37.4	6.24	8.23	0	1627.2	1680.8	1447.1	1614.6	1417.7	1540.7	1585.033333	1524.333333	0.961704275	0.541550354
D6RE99	HINT1	Adenosine 5'-monophosphoramidase HINT1 OS=Homo sapiens OX=9606 GN=HINT1 PE=1 SV=1	0	High	7.82	27	2	4	2	78	8.6	5.39	13.52	0	3764.3	2882.8	3255.6	3458.2	3261.5	2804	3300.9	3174.566667	0.96172761	0.713694302
P82094	TMF1	TATA element modulatory factor OS=Homo sapiens OX=9606 GN=TMF1 PE=1 SV=2	0.005	High	3.11	1	2	2	2	1093	122.8	4.92	2.11	0	370.1	376.6	382.3	350	357.3	378.5	376.3333333	361.9333333	0.96173605	0.194335821
E9PRK2	NARS2	Probable asparagine--tRNA ligase, mitochondrial (Fragment) OS=Homo sapiens OX=9606 GN=NARS2 PE=1 SV=1	0	High	8.313	10	3	3	3	241	27.2	9.03	7.74	0	1128.9	1017	940.5	1050.7	940.1	977.7	1028.8	989.5	0.961800156	0.570157211
O60930	RNASEH1	Ribonuclease H1 OS=Homo sapiens OX=9606 GN=RNASEH1 PE=1 SV=2	0	High	7.849	7	2	2	2	286	32	9.16	6.68	0	1036.1	1031.1	905	926.2	988	944.5	990.7333333	952.9	0.961812799	0.462794762
Q9P032	NDUFAF4	NADH dehydrogenase [ubiquinone] 1 alpha subcomplex assembly factor 4 OS=Homo sapiens OX=9606 GN=NDUFAF4 PE=1 SV=1	0	High	10.996	25	4	4	4	175	20.3	8.82	9.56	0	2908.4	2497.3	2304.7	2679	2265.8	2471.2	2570.133333	2472	0.961817805	0.670780889
A0A494C0D4	PPOX	Protoporphyrinogen oxidase (Fragment) OS=Homo sapiens OX=9606 GN=PPOX PE=1 SV=1	0	High	12.564	7	2	3	2	379	40.3	7.5	9.36	0	1232.1	1222.3	1275.8	1174.7	1071.3	1342	1243.4	1196	0.96187872	0.587907864
Q8N1G4	LRRC47	Leucine-rich repeat-containing protein 47 OS=Homo sapiens OX=9606 GN=LRRC47 PE=1 SV=1	0	High	97.226	38	19	32	19	583	63.4	8.28	96.95	0	15882.8	13030.6	12937	14851.2	11831.1	13573.8	13950.13333	13418.7	0.961904785	0.704496351
Q8N0X7	SPART	Spartin OS=Homo sapiens OX=9606 GN=SPART PE=1 SV=1	0	High	23.852	13	8	9	8	666	72.8	5.91	21.03	0	4199.4	4378.3	4798.8	4113.3	3871.7	4882	4458.833333	4289	0.961910814	0.655227845
P09429	HMGB1	High mobility group protein B1 OS=Homo sapiens OX=9606 GN=HMGB1 PE=1 SV=3	0	High	206.002	60	25	101	18	215	24.9	5.74	222.94	10	74241.4	53325.2	63605.7	67609.5	56833.7	59461.3	63724.1	61301.5	0.961982986	0.741604521
Q9GZY4	COA1	Cytochrome c oxidase assembly factor 1 homolog OS=Homo sapiens OX=9606 GN=COA1 PE=1 SV=1	0.001	High	4.21	10	1	1	1	146	16.7	8.81	3.16	0	487.3	438.3	421.9	453	382.5	460.8	449.1666667	432.1	0.962003711	0.619073412
A0A2R8YG42	ARHGEF7	Rho guanine nucleotide exchange factor 7 OS=Homo sapiens OX=9606 GN=ARHGEF7 PE=1 SV=1	0	High	10.688	4	4	4	4	862	97.1	6.73	10.01	0	1777.6	1850.2	1913.9	1970.1	1543.9	1817.6	1847.233333	1777.2	0.962087446	0.620611106
Q9GZP9	DERL2	Derlin-2 OS=Homo sapiens OX=9606 GN=DERL2 PE=1 SV=1	0.001	High	5.776	13	1	2	1	239	27.5	7.28	6.39	0	205	221.1	204.4	185	220.2	201.4	210.1666667	202.2	0.962093577	0.528169687
D6RCP9	DCK	Deoxycytidine kinase OS=Homo sapiens OX=9606 GN=DCK PE=1 SV=1	0	High	10.095	28	4	6	4	199	22.9	5.12	12.48	0	1481.7	1593.8	1434.4	1429.3	1405.3	1504.5	1503.3	1446.366667	0.962127763	0.366179628
Q13228	SELENBP1	Methanethiol oxidase OS=Homo sapiens OX=9606 GN=SELENBP1 PE=1 SV=2	0	High	44.933	30	11	12	11	472	52.4	6.37	37.18	0	4719.7	5088.5	4948.5	4781.3	4317.7	5098.9	4918.9	4732.633333	0.962132455	0.499240663
Q9NXC5	MIOS	GATOR complex protein MIOS OS=Homo sapiens OX=9606 GN=MIOS PE=1 SV=2	0	High	11.177	4	3	3	3	875	98.5	6.73	9.27	0	1747.9	1823.3	1757.5	1686.8	1659.6	1780.6	1776.233333	1709	0.962148366	0.198285897
O95881	TXNDC12	Thioredoxin domain-containing protein 12 OS=Homo sapiens OX=9606 GN=TXNDC12 PE=1 SV=1	0.001	High	6.454	15	3	4	3	172	19.2	5.4	6.56	0	2150.3	1803.2	1669.3	1986.8	1762.9	1660.4	1874.266667	1803.366667	0.962171872	0.70247257
Q96ST2	IWS1	Protein IWS1 homolog OS=Homo sapiens OX=9606 GN=IWS1 PE=1 SV=2	0	High	65.977	17	15	26	15	819	91.9	4.69	56.42	0	12507.8	9925.4	11486.6	10668.4	11614.3	10354.1	11306.6	10878.93333	0.962175485	0.637845534
A0A804HKQ1	MYCBP2	RCR-type E3 ubiquitin transferase OS=Homo sapiens OX=9606 GN=MYCBP2 PE=1 SV=1	0.059	Low	0.903	0	1	1	1	4752	521.4	7.02	0	0	871.3	829.7	812.8	857.2	771.5	790.1	837.9333333	806.2666667	0.962208608	0.368862789
P52292	KPNA2	Importin subunit alpha-1 OS=Homo sapiens OX=9606 GN=KPNA2 PE=1 SV=1	0	High	120.185	40	17	42	17	529	57.8	5.4	153.36	0	13900.4	19409.7	19160.3	13448.2	18695.9	18346.4	17490.13333	16830.16667	0.962266344	0.802459205
Q13610	PWP1	Periodic tryptophan protein 1 homolog OS=Homo sapiens OX=9606 GN=PWP1 PE=1 SV=1	0	High	26.907	15	7	8	7	501	55.8	4.77	25.21	0	4255.5	4384.5	4034.5	3941.9	4242.6	4011.8	4224.833333	4065.433333	0.962270701	0.308497057
O15047	SETD1A	Histone-lysine N-methyltransferase SETD1A OS=Homo sapiens OX=9606 GN=SETD1A PE=1 SV=3	0	High	163.472	22	30	44	29	1707	185.9	5.14	142.93	1	18829.2	18324.6	17214.4	16885.7	18547.9	16884.3	18122.73333	17439.3	0.962288617	0.402903123
Q5JR08	RHOC	Rho-related GTP-binding protein RhoC (Fragment) OS=Homo sapiens OX=9606 GN=RHOC PE=1 SV=8	0	High	77.228	50	11	28	6	188	21.5	6.58	68.23	6	10425	11232	9961.5	11292.5	9329.6	9806.5	10539.5	10142.86667	0.962366969	0.600234737
Q7Z2K8	GPRIN1	G protein-regulated inducer of neurite outgrowth 1 OS=Homo sapiens OX=9606 GN=GPRIN1 PE=1 SV=2	0	High	15.885	6	5	5	5	1008	102.3	8.06	13.6	0	2734	3887.2	3333.7	2900.8	3103.6	3575.9	3318.3	3193.433333	0.96237029	0.763955939
A0A075B6H4	KAT14	Cysteine-rich protein 2-binding protein OS=Homo sapiens OX=9606 GN=KAT14 PE=1 SV=1	0	High	22.465	10	6	6	1	781	88.7	6.57	20.09	5	3226.2	3158	3332.3	2947.3	3163.7	3241.2	3238.833333	3117.4	0.962507076	0.297678509
Q14CX7	NAA25	N-alpha-acetyltransferase 25, NatB auxiliary subunit OS=Homo sapiens OX=9606 GN=NAA25 PE=1 SV=1	0	High	56.997	12	13	20	13	972	112.2	6.64	57.44	0	9875.7	9104.6	10644.3	8747.6	8934.7	10832.7	9874.866667	9505	0.962544642	0.668149925
Q9GZL7	WDR12	Ribosome biogenesis protein WDR12 OS=Homo sapiens OX=9606 GN=WDR12 PE=1 SV=2	0	High	26.547	14	5	9	5	423	47.7	5.9	31.94	0	4033.8	4772.5	3939.6	3480.8	4367.8	4420.6	4248.633333	4089.733333	0.962599738	0.713377031
Q14562	DHX8	ATP-dependent RNA helicase DHX8 OS=Homo sapiens OX=9606 GN=DHX8 PE=1 SV=1	0	High	97.12	21	23	29	21	1220	139.2	8.32	89.69	0	12538.3	11708.6	11206	11143.2	11736.1	11248.4	11817.63333	11375.9	0.962620829	0.361588562
A0A804HI95	ACTN2	Alpha-actinin-2 OS=Homo sapiens OX=9606 GN=ACTN2 PE=1 SV=1	0	High	90.833	16	14	36	1	863	100.2	5.54	112.13	0	1278.2	1534.8	879.1	1381.1	1287.1	886	1230.7	1184.733333	0.962649982	0.859631718
Q96BW5	PTER	Phosphotriesterase-related protein OS=Homo sapiens OX=9606 GN=PTER PE=1 SV=1	0.001	High	4.87	5	2	2	2	349	39	6.52	5.27	0	656.6	640.7	542.6	630.1	583.9	557.2	613.3	590.4	0.962661014	0.610644535
O95789	ZMYM6	Zinc finger MYM-type protein 6 OS=Homo sapiens OX=9606 GN=ZMYM6 PE=1 SV=2	0	High	8.196	3	3	3	3	1325	148	8.22	6.51	0	979.7	1046.4	1053.9	905.6	987.4	1072	1026.666667	988.3333333	0.962662338	0.513390401
Q99704	DOK1	Docking protein 1 OS=Homo sapiens OX=9606 GN=DOK1 PE=1 SV=1	0	High	8.956	7	2	2	2	481	52.4	6.47	7.93	0	1295.8	1100.2	1106.4	1282.7	1062.2	1026.9	1167.466667	1123.933333	0.962711284	0.693162678
P42695	NCAPD3	Condensin-2 complex subunit D3 OS=Homo sapiens OX=9606 GN=NCAPD3 PE=1 SV=2	0	High	44.069	10	12	13	12	1498	168.8	7.5	34.92	0	4517.6	5017.1	5499.9	3798.8	4960.3	5715.4	5011.533333	4824.833333	0.962745933	0.780163355
Q68D91	MBLAC2	Acyl-coenzyme A thioesterase MBLAC2 OS=Homo sapiens OX=9606 GN=MBLAC2 PE=1 SV=3	0	High	19.309	21	4	4	4	279	31.4	6.92	17.34	0	701	675.8	639.3	768.2	561.1	611.7	672.0333333	647	0.962749864	0.719166375
Q9H4I2	ZHX3	Zinc fingers and homeoboxes protein 3 OS=Homo sapiens OX=9606 GN=ZHX3 PE=1 SV=3	0	High	9.121	3	3	3	3	956	104.6	6.07	8.02	0	1789.2	1822.5	2062.4	1704.1	1859.7	1899.1	1891.366667	1820.966667	0.962778238	0.537949311
P06727	APOA4	Apolipoprotein A-IV OS=Homo sapiens OX=9606 GN=APOA4 PE=1 SV=4	0.01	High	2.323	2	1	1	1	396	45.3	5.38	2.42	0	543.7	437.2	467.5	535.3	413.4	445.8	482.8	464.8333333	0.962786523	0.728757987
A0A087WTF1	CENPP	Centromere protein P OS=Homo sapiens OX=9606 GN=CENPP PE=1 SV=1	0.001	High	6.392	12	2	2	2	190	22.4	7.17	3.3	0	1299.2	1469.3	1449.2	1241.1	1326.1	1493.6	1405.9	1353.6	0.96279963	0.598393325
Q9ULJ3	ZBTB21	Zinc finger and BTB domain-containing protein 21 OS=Homo sapiens OX=9606 GN=ZBTB21 PE=1 SV=2	0	High	8.808	6	3	3	3	1066	118.8	8.29	8.2	0	471.8	462.5	402.3	451.9	415.3	419.7	445.5333333	428.9666667	0.962816101	0.538346963
A0A590UJN8	MSH3	DNA mismatch repair protein Msh3 OS=Homo sapiens OX=9606 GN=MSH3 PE=1 SV=1	0	High	93.088	23	22	28	22	1072	119.7	7.23	82.01	0	16379.6	13675.1	15193.6	14128.7	13439.5	15998.1	15082.76667	14522.1	0.962827333	0.635306512
E9PQM1	CTSB	Cathepsin B OS=Homo sapiens OX=9606 GN=CTSB PE=1 SV=2	0.025	Medium	1.51	3	1	1	1	283	31.3	6.76	2.28	0	610.8	573.1	445.6	580.9	530.2	457.9	543.1666667	523	0.962872047	0.759109641
Q70IA6	MOB2	MOB kinase activator 2 OS=Homo sapiens OX=9606 GN=MOB2 PE=1 SV=1	0.008	High	2.556	4	1	1	1	237	26.9	6.79	0	0	309.6	285.3	264.5	296.8	277.9	252.8	286.4666667	275.8333333	0.96288108	0.590955282
Q6ZYL4	GTF2H5	General transcription factor IIH subunit 5 OS=Homo sapiens OX=9606 GN=GTF2H5 PE=1 SV=1	0.002	High	4.053	21	1	1	1	71	8	4.65	3.89	0	265.6	221.2	216.9	245.7	226.3	205.6	234.5666667	225.8666667	0.962910331	0.677044127
A0A024R4E5	HDLBP	High density lipoprotein binding protein (Vigilin), isoform CRA_a OS=Homo sapiens OX=9606 GN=HDLBP PE=1 SV=1	0	High	133.413	28	31	38	31	1268	141.4	6.87	115.48	0	18531	19869.4	17873.6	18881	16959.9	18348.6	18758	18063.16667	0.962958027	0.444624988
P19784	CSNK2A2	Casein kinase II subunit alpha' OS=Homo sapiens OX=9606 GN=CSNK2A2 PE=1 SV=1	0	High	89.881	53	16	25	16	350	41.2	8.56	96.96	0	11341.3	11600	11320.6	10531.6	10635	11828.6	11420.63333	10998.4	0.963028904	0.377479253
A0A6Q8PHS7	MTMR2	Phosphatidylinositol-3,5-bisphosphate 3-phosphatase OS=Homo sapiens OX=9606 GN=MTMR2 PE=1 SV=1	0.001	High	6.976	5	3	3	3	527	61	7.93	2.53	0	1501.2	1741	1674	1619.4	1486.5	1628.6	1638.733333	1578.166667	0.96304056	0.51509128
J3QQX3	FDXR	NADPH:adrenodoxin oxidoreductase, mitochondrial OS=Homo sapiens OX=9606 GN=FDXR PE=1 SV=2	0	High	107.472	52	23	38	1	463	50.6	8.59	108.1	0	281.7	308.1	341.4	239.9	293.8	363.1	310.4	298.9333333	0.963058419	0.786646017
Q86U86	PBRM1	Protein polybromo-1 OS=Homo sapiens OX=9606 GN=PBRM1 PE=1 SV=1	0	High	278.061	38	60	101	60	1689	192.8	6.89	313.47	0	47059	44544	48158.6	41527.8	46824.3	46250.7	46587.2	44867.6	0.963088574	0.436277986
Q9NZ01	TECR	Very-long-chain enoyl-CoA reductase OS=Homo sapiens OX=9606 GN=TECR PE=1 SV=1	0	High	26.26	10	4	7	4	308	36	9.45	24.38	0	2420.8	2980.4	2725.2	2193.1	2777.2	2856.2	2708.8	2608.833333	0.96309559	0.724544509
Q92526	CCT6B	T-complex protein 1 subunit zeta-2 OS=Homo sapiens OX=9606 GN=CCT6B PE=1 SV=5	0	High	33.649	10	5	15	1	530	57.8	7.24	44.76	0	574.3	524.6	438.2	573.5	470	436.9	512.3666667	493.4666667	0.963112354	0.757728986
Q9BQ69	MACROD1	ADP-ribose glycohydrolase MACROD1 OS=Homo sapiens OX=9606 GN=MACROD1 PE=1 SV=2	0	High	24.245	21	6	9	6	325	35.5	9.51	22.7	0	4233.2	3666.3	3430.9	3948.2	3541.8	3422.5	3776.8	3637.5	0.963116924	0.652117929
Q8IYS2	KIAA2013	Uncharacterized protein KIAA2013 OS=Homo sapiens OX=9606 GN=KIAA2013 PE=1 SV=1	0	High	13.908	5	2	3	2	634	69.1	8.19	13.47	0	926.1	745.4	737.4	845.6	687.3	787.2	802.9666667	773.3666667	0.963136701	0.720296909
O43189	PHF1	PHD finger protein 1 OS=Homo sapiens OX=9606 GN=PHF1 PE=1 SV=3	0	High	41.658	17	9	13	1	567	62.1	9.01	34.37	0	436	280.7	368.5	478.3	315.6	251.3	361.7333333	348.4	0.963140435	0.877450473
Q15084	PDIA6	Protein disulfide-isomerase A6 OS=Homo sapiens OX=9606 GN=PDIA6 PE=1 SV=1	0	High	112.476	39	17	33	17	440	48.1	5.08	117.14	0	17972.5	17394.7	15227.7	18021.5	15475.1	15237	16864.96667	16244.53333	0.963211707	0.638237562
Q9Y237	PIN4	Peptidyl-prolyl cis-trans isomerase NIMA-interacting 4 OS=Homo sapiens OX=9606 GN=PIN4 PE=1 SV=1	0	High	42.978	47	8	14	8	131	13.8	9.77	37.23	0	7282.8	8485.5	8896.7	6979.1	7971	8810.5	8221.666667	7920.2	0.963332658	0.695899737
Q96KR1	ZFR	Zinc finger RNA-binding protein OS=Homo sapiens OX=9606 GN=ZFR PE=1 SV=2	0	High	319.202	48	47	101	47	1074	116.9	9.04	313.44	0	49610.3	39819.2	44157	45204.1	42069	41416.9	44528.83333	42896.66667	0.963345847	0.622496392
Q96IV0	NGLY1	Peptide-N(4)-(N-acetyl-beta-glucosaminyl)asparagine amidase OS=Homo sapiens OX=9606 GN=NGLY1 PE=1 SV=1	0	High	26.148	12	6	8	6	654	74.3	6.89	28.2	0	3725.4	3536.7	3438.9	3432	3321	3556.1	3567	3436.366667	0.963377254	0.293335855
F8WCE2	SHISA5	Protein shisa-5 OS=Homo sapiens OX=9606 GN=SHISA5 PE=4 SV=1	0.02	Medium	1.746	30	1	1	1	61	6.3	9	2	0	160	142.6	145.3	166	136.2	129.3	149.3	143.8333333	0.963384684	0.684246893
Q96T60	PNKP	Bifunctional polynucleotide phosphatase/kinase OS=Homo sapiens OX=9606 GN=PNKP PE=1 SV=1	0	High	85.748	32	20	32	20	521	57	8.46	90.35	0	18258.4	16080.4	16048.9	16509.3	16027.4	16006.1	16795.9	16180.93333	0.963385906	0.458030368
Q8NCN5	PDPR	Pyruvate dehydrogenase phosphatase regulatory subunit, mitochondrial OS=Homo sapiens OX=9606 GN=PDPR PE=1 SV=2	0.001	High	5.326	3	2	2	2	879	99.3	6.35	2.8	0	569.7	619.3	530.2	531.1	566	559.4	573.0666667	552.1666667	0.963529549	0.495591934
Q9UID3	VPS51	Vacuolar protein sorting-associated protein 51 homolog OS=Homo sapiens OX=9606 GN=VPS51 PE=1 SV=2	0	High	19.131	10	6	6	6	782	86	6.47	14.98	0	1998.1	2068.1	2099.7	2015.5	1831.2	2094.4	2055.3	1980.366667	0.963541413	0.420550317
Q9UKX7	NUP50	Nuclear pore complex protein Nup50 OS=Homo sapiens OX=9606 GN=NUP50 PE=1 SV=2	0	High	84.7	44	18	23	18	468	50.1	7.06	76.56	0	9752.7	10376.9	11025.8	8967.4	11383.9	9668.9	10385.13333	10006.73333	0.963563299	0.663318477
G3V2S9	SLIRP	SRA stem-loop-interacting RNA-binding protein, mitochondrial OS=Homo sapiens OX=9606 GN=SLIRP PE=1 SV=1	0.001	High	6.408	19	2	2	2	124	13.9	11.09	5.97	0	1204.2	1107.7	953.9	1176.9	1017.6	952.4	1088.6	1048.966667	0.963592382	0.708769893
Q9UBL3	ASH2L	Set1/Ash2 histone methyltransferase complex subunit ASH2 OS=Homo sapiens OX=9606 GN=ASH2L PE=1 SV=1	0	High	86.104	31	20	35	20	628	68.7	5.69	84.38	0	16399.8	15132.3	15599.4	15257	14867.5	15292.9	15710.5	15139.13333	0.963631542	0.220963392
M0R2B7	POLD1	DNA polymerase OS=Homo sapiens OX=9606 GN=POLD1 PE=1 SV=1	0	High	61.228	17	19	25	19	1133	126.3	7.21	65.04	0	8919.5	10225	10418.4	8232.3	9335.3	10920.7	9854.3	9496.1	0.963650386	0.714299244
Q93008	USP9X	Probable ubiquitin carboxyl-terminal hydrolase FAF-X OS=Homo sapiens OX=9606 GN=USP9X PE=1 SV=4	0	High	20.701	4	6	6	6	2554	290.3	5.8	18.43	0	2016.8	2232.9	2014.9	2161.1	1785.2	2090.8	2088.2	2012.366667	0.963684832	0.607334163
A0A2R8Y4M1	CLIC5	Chloride intracellular channel protein 5 OS=Homo sapiens OX=9606 GN=CLIC5 PE=1 SV=1	0	High	18.294	12	3	5	2	200	22.3	5.68	20.15	0	1620	1740.5	1420.6	1553.7	1493.7	1560.4	1593.7	1535.933333	0.963753111	0.578496284
Q15637	SF1	Splicing factor 1 OS=Homo sapiens OX=9606 GN=SF1 PE=1 SV=4	0	High	128.709	23	15	48	11	639	68.3	8.98	154.73	4	20381.2	21550.8	23527.6	17608.4	24223.3	21257.6	21819.86667	21029.76667	0.96378988	0.72851764
O00754	MAN2B1	Lysosomal alpha-mannosidase OS=Homo sapiens OX=9606 GN=MAN2B1 PE=1 SV=3	0.035	Medium	1.195	1	1	1	1	1011	113.7	7.28	0	0	694.5	644.8	677.2	754.5	591.5	597.8	672.1666667	647.9333333	0.963947434	0.683689372
Q6P2Q9	PRPF8	Pre-mRNA-processing-splicing factor 8 OS=Homo sapiens OX=9606 GN=PRPF8 PE=1 SV=2	0	High	565.201	42	106	201	106	2335	273.4	8.84	630.34	0	86084	91459.6	91843.2	74222.3	92184.3	93284.2	89795.6	86563.6	0.964007145	0.642752801
H3BS42	ZNF768	Zinc finger protein 768 OS=Homo sapiens OX=9606 GN=ZNF768 PE=1 SV=2	0	High	17.61	8	4	6	3	509	56.6	8.27	13.18	0	2426.7	2581.6	2379.6	2223.3	2790.6	2108.1	2462.633333	2374	0.964008717	0.70712533
A0A7I2V311	DNMT1	DNA (cytosine-5)-methyltransferase 1 OS=Homo sapiens OX=9606 GN=DNMT1 PE=1 SV=1	0	High	326.904	49	52	121	3	1150	130.4	6.44	391.95	0	1794.2	1908.2	2005.1	1826.8	1817.7	1858	1902.5	1834.166667	0.964082348	0.333334862
Q9H223	EHD4	EH domain-containing protein 4 OS=Homo sapiens OX=9606 GN=EHD4 PE=1 SV=1	0	High	81.45	39	16	27	15	541	61.1	6.76	79.8	0	10997.3	10121	10752	10243.7	9754.9	10734.1	10623.43333	10244.23333	0.964305325	0.380130567
A0A7P0T939	AKAP9	A-kinase anchor protein 9 OS=Homo sapiens OX=9606 GN=AKAP9 PE=1 SV=1	0.047	Medium	1.013	0	1	1	1	3773	437.5	4.94	0	0	153.6	173.2	194.4	162.5	149	191.1	173.7333333	167.5333333	0.964313124	0.735447396
P49848	TAF6	Transcription initiation factor TFIID subunit 6 OS=Homo sapiens OX=9606 GN=TAF6 PE=1 SV=1	0	High	142.974	43	25	38	25	677	72.6	8.6	136.13	0	19617.8	17903.5	17453.8	17903.4	18039.8	17070.1	18325.03333	17671.1	0.964314753	0.418431304
Q9UBW7	ZMYM2	Zinc finger MYM-type protein 2 OS=Homo sapiens OX=9606 GN=ZMYM2 PE=1 SV=1	0	High	59.93	14	19	23	18	1377	154.8	6.34	58.29	0	9170.7	10354.6	10367.1	8705.7	10313.6	9806.8	9964.133333	9608.7	0.964328726	0.596340598
Q96KG9	SCYL1	N-terminal kinase-like protein OS=Homo sapiens OX=9606 GN=SCYL1 PE=1 SV=1	0	High	47.766	19	12	17	12	808	89.6	6.3	53.65	0	7533.3	8117.9	8111.5	7381.2	7294.7	8239.9	7920.9	7638.6	0.964360111	0.475143967
C9IZD0	ANO10	Anoctamin-10 (Fragment) OS=Homo sapiens OX=9606 GN=ANO10 PE=1 SV=1	0.005	High	3.159	11	1	1	1	112	12.8	8.65	2.97	0	273.3	253.6	247.9	239.1	232.7	275.4	258.2666667	249.0666667	0.964377904	0.581511625
G3V167	PARP2	Poly [ADP-ribose] polymerase OS=Homo sapiens OX=9606 GN=PARP2 PE=1 SV=1	0	High	8.095	6	3	3	3	531	60.2	8.91	7.31	0	384	350	339.4	375.8	302.2	357.2	357.8	345.0666667	0.964412148	0.648350095
Q9P2N5	RBM27	RNA-binding protein 27 OS=Homo sapiens OX=9606 GN=RBM27 PE=1 SV=2	0	High	195.546	28	31	71	28	1060	118.6	9.19	217.03	0	36671	33430	32528.4	32411.2	34136.5	32431	34209.8	32992.9	0.964428322	0.428204905
A0A1B0GUE3	ASAH1	Acid ceramidase OS=Homo sapiens OX=9606 GN=ASAH1 PE=1 SV=1	0.008	High	2.641	2	1	1	1	330	37.4	6.79	2.76	0	574.2	535.9	479.3	542.1	458.3	532.6	529.8	511	0.964514911	0.648665805
H0Y6I6	FBXL18	F-box/LRR-repeat protein 18 (Fragment) OS=Homo sapiens OX=9606 GN=FBXL18 PE=1 SV=1	0	High	38.274	19	9	12	9	685	74.9	8.85	40.54	0	3822.5	3561.7	3657.4	3557	3419.4	3673.9	3680.533333	3550.1	0.964561295	0.285466646
P68104	EEF1A1	Elongation factor 1-alpha 1 OS=Homo sapiens OX=9606 GN=EEF1A1 PE=1 SV=1	0	High	364.552	67	37	262	20	462	50.1	9.01	871.37	20	162805.9	112739.2	126245.2	150714.9	106890.7	129958.6	133930.1	129188.0667	0.964593222	0.820653135
E9PGM9	RBM6	RNA-binding protein 6 OS=Homo sapiens OX=9606 GN=RBM6 PE=1 SV=1	0	High	49.295	13	14	16	11	991	113.9	6.34	39.18	0	6132.4	7056.2	7000.7	5387.9	7261.7	6824.9	6729.766667	6491.5	0.964595107	0.728639509
H0YJF7	VRK1	Serine/threonine-protein kinase VRK1 OS=Homo sapiens OX=9606 GN=VRK1 PE=1 SV=2	0	High	180.677	61	24	66	24	420	48	8.65	215.01	0	31405.9	33273.3	37420.7	26730.9	33636.9	38121.8	34033.3	32829.86667	0.964639534	0.764919727
Q96C19	EFHD2	EF-hand domain-containing protein D2 OS=Homo sapiens OX=9606 GN=EFHD2 PE=1 SV=1	0	High	71.272	53	15	23	14	240	26.7	5.2	78.14	1	9649.3	11591.7	8024.6	10787.3	9900.1	7543.6	9755.2	9410.333333	0.964647914	0.819334367
Q14151	SAFB2	Scaffold attachment factor B2 OS=Homo sapiens OX=9606 GN=SAFB2 PE=1 SV=1	0	High	164.586	31	35	62	21	953	107.4	6.16	185.26	0	14509.1	13027.7	14295.8	13058	15058.1	12237.8	13944.2	13451.3	0.96465197	0.63357573
P30050	RPL12	60S ribosomal protein L12 OS=Homo sapiens OX=9606 GN=RPL12 PE=1 SV=1	0	High	81.742	69	12	34	12	165	17.8	9.42	110.4	0	14722.6	16754.5	13663.7	15854.9	14443.3	13248.7	15046.93333	14515.63333	0.96469048	0.675563875
Q8TB03	CXorf38	Uncharacterized protein CXorf38 OS=Homo sapiens OX=9606 GN=CXorf38 PE=1 SV=1	0.001	High	5.771	8	3	3	3	319	36.6	6.3	3.9	0	1402.9	1186.7	1288	1373	1088.7	1279.3	1292.533333	1247	0.964772024	0.685204376
A0A494C0U1	TPP2	Tripeptidyl-peptidase 2 (Fragment) OS=Homo sapiens OX=9606 GN=TPP2 PE=1 SV=1	0	High	36.081	10	10	11	10	1179	130.3	6.18	31.77	0	5384.7	5984	5360.2	5477	5030.7	5632.1	5576.3	5379.933333	0.964785491	0.510595132
Q8N7H5	PAF1	RNA polymerase II-associated factor 1 homolog OS=Homo sapiens OX=9606 GN=PAF1 PE=1 SV=2	0	High	133.579	38	22	33	22	531	59.9	4.63	116.68	0	16312	18251.3	14618.7	14725.6	17943.4	14781.5	16394	15816.83333	0.96479403	0.718934655
P49257	LMAN1	Protein ERGIC-53 OS=Homo sapiens OX=9606 GN=LMAN1 PE=1 SV=2	0	High	33.533	14	8	13	7	510	57.5	6.77	34.85	1	5951.6	5801.7	5366.4	5602	5102.8	5812.5	5706.566667	5505.766667	0.964812468	0.504317803
Q8TEM1	NUP210	Nuclear pore membrane glycoprotein 210 OS=Homo sapiens OX=9606 GN=NUP210 PE=1 SV=3	0	High	175.24	21	35	55	35	1887	205	6.81	177.5	0	21241.1	31607.3	28805.1	20348.3	27580.8	30853.2	27217.83333	26260.76667	0.96483678	0.837861186
Q92560	BAP1	Ubiquitin carboxyl-terminal hydrolase BAP1 OS=Homo sapiens OX=9606 GN=BAP1 PE=1 SV=2	0	High	54.991	19	12	18	12	729	80.3	6.84	50.63	0	8082.3	6978.7	6705.2	7240.6	6762.1	6998.4	7255.4	7000.366667	0.96484917	0.595664339
Q96HW7	INTS4	Integrator complex subunit 4 OS=Homo sapiens OX=9606 GN=INTS4 PE=1 SV=2	0	High	75.997	18	18	24	18	963	108.1	6.44	68.75	0	12904.7	13026.2	12810	11170	13219.8	12990	12913.63333	12459.93333	0.964866588	0.524458136
Q8WUM4	PDCD6IP	Programmed cell death 6-interacting protein OS=Homo sapiens OX=9606 GN=PDCD6IP PE=1 SV=1	0	High	208.15	43	38	70	38	868	96	6.52	207.24	0	37469.9	42262.3	38628.3	36696.1	37678	39828.6	39453.5	38067.56667	0.964871727	0.464238013
P21980	TGM2	Protein-glutamine gamma-glutamyltransferase 2 OS=Homo sapiens OX=9606 GN=TGM2 PE=1 SV=2	0	High	63.034	22	11	15	11	687	77.3	5.22	50.87	0	6142	6701.5	6476.8	5950.6	5600.3	7091.1	6440.1	6214	0.96489185	0.661193022
P53801	PTTG1IP	Pituitary tumor-transforming gene 1 protein-interacting protein OS=Homo sapiens OX=9606 GN=PTTG1IP PE=1 SV=1	0	High	14.372	21	3	5	3	180	20.3	8.79	12.02	0	2221	2048.6	1631	2006.9	1760.5	1926.1	1966.866667	1897.833333	0.964901874	0.734176527
Q9NS23	RASSF1	Ras association domain-containing protein 1 OS=Homo sapiens OX=9606 GN=RASSF1 PE=1 SV=1	0.014	Medium	2.082	2	1	1	1	344	39.2	8.97	1.7	0	241.8	279.5	348.8	237.8	265.2	336.6	290.0333333	279.8666667	0.964946558	0.824712125
Q9BPX3	NCAPG	Condensin complex subunit 3 OS=Homo sapiens OX=9606 GN=NCAPG PE=1 SV=1	0	High	64.34	14	14	18	14	1015	114.3	5.59	59.13	0	7544.5	7604.1	9011	6688	7301.9	9323.3	8053.2	7771.066667	0.964966307	0.776546673
D6RBR7	ZNF330	Zinc finger protein 330 (Fragment) OS=Homo sapiens OX=9606 GN=ZNF330 PE=1 SV=1	0	High	12.874	11	3	6	3	229	25.8	8.29	17.37	0	2041.5	2006.1	2252.1	1958.5	1980.7	2139.9	2099.9	2026.366667	0.964982459	0.485132136
O60563	CCNT1	Cyclin-T1 OS=Homo sapiens OX=9606 GN=CCNT1 PE=1 SV=1	0	High	54.591	20	13	17	13	726	80.6	8.78	48.35	0	10331.9	9360.7	8431.1	9147.7	9570.5	8421	9374.566667	9046.4	0.964993937	0.636811681
Q8NBI5	SLC43A3	Equilibrative nucleobase transporter 1 OS=Homo sapiens OX=9606 GN=SLC43A3 PE=1 SV=2	0.021	Medium	1.665	1	1	1	1	491	54.5	8.53	0	0	152.3	166.2	158.8	166.1	139.3	155.2	159.1	153.5333333	0.965011523	0.559499424
P42766	RPL35	60S ribosomal protein L35 OS=Homo sapiens OX=9606 GN=RPL35 PE=1 SV=2	0	High	20.697	36	5	5	5	123	14.5	11.05	15.05	0	3331.7	3439.1	3569.8	2912.7	3713	3353.8	3446.866667	3326.5	0.965079396	0.644289509
P02768	ALB	Albumin OS=Homo sapiens OX=9606 GN=ALB PE=1 SV=2	0	High	20.122	10	6	12	6	609	69.3	6.28	25.09	0	2522.3	8286.2	8907.9	2485.7	6197.7	10344.6	6572.133333	6342.666667	0.965084904	0.943586066
P78316	NOP14	Nucleolar protein 14 OS=Homo sapiens OX=9606 GN=NOP14 PE=1 SV=3	0	High	92.186	24	20	29	20	857	97.6	7.58	83.95	0	17887.7	15604.7	14494.2	15266.7	15636.5	15410.3	15995.53333	15437.83333	0.965134017	0.608410427
G5E975	SMARCB1	SWI/SNF-related matrix-associated actin-dependent regulator of chromatin subfamily B member 1 OS=Homo sapiens OX=9606 GN=SMARCB1 PE=1 SV=1	0	High	107.795	34	15	39	15	394	45	5.76	136.23	0	16112.7	14630.4	15559.1	13966.9	15162.7	15558.6	15434.06667	14896.06667	0.965142045	0.45107664
Q8IZL8	PELP1	Proline-, glutamic acid- and leucine-rich protein 1 OS=Homo sapiens OX=9606 GN=PELP1 PE=1 SV=2	0	High	46.816	11	9	11	9	1130	119.6	4.34	39.45	0	5460.1	5967	4573	5014.5	5512.1	4915.9	5333.366667	5147.5	0.965150218	0.699019663
Q92947	GCDH	Glutaryl-CoA dehydrogenase, mitochondrial OS=Homo sapiens OX=9606 GN=GCDH PE=1 SV=1	0	High	34.875	21	7	9	7	438	48.1	8.06	30.24	0	3123.4	2995.3	3226.8	2804.2	2756.8	3459	3115.166667	3006.666667	0.965170403	0.669918117
Q9NPF5	DMAP1	DNA methyltransferase 1-associated protein 1 OS=Homo sapiens OX=9606 GN=DMAP1 PE=1 SV=1	0	High	144.107	61	26	44	26	467	53	9.5	146.11	0	23850.1	22960.8	22570.1	22103.8	22785.9	22076.5	23127	22322.06667	0.965195082	0.144174408
Q9H6D7	HAUS4	HAUS augmin-like complex subunit 4 OS=Homo sapiens OX=9606 GN=HAUS4 PE=1 SV=1	0	High	8.983	8	3	4	3	363	42.4	5.68	8.8	0	1292.9	1271	1355.6	1260.8	1137.4	1385	1306.5	1261.066667	0.965225156	0.581398288
O14867	BACH1	Transcription regulator protein BACH1 OS=Homo sapiens OX=9606 GN=BACH1 PE=1 SV=2	0	High	18.91	11	5	5	5	736	81.9	5.05	17.02	0	2314.7	2069.5	2448.4	2157.8	2179.6	2257.9	2277.533333	2198.433333	0.965269444	0.529486824
Q96DV4	MRPL38	39S ribosomal protein L38, mitochondrial OS=Homo sapiens OX=9606 GN=MRPL38 PE=1 SV=2	0	High	22.8	25	8	8	8	380	44.6	7.53	20.27	0	3943.4	3642.7	3648.2	3596.6	3587.1	3660.6	3744.766667	3614.766667	0.965284886	0.271391485
[truncated: 3,907 more rows]
